# Supplementary material for: Fungal oxylipins direct programmed developmental switches in filamentous fungi
Source: Nat Commun. 2020 Oct 14;11:5158. doi: 10.1038/s41467-020-18999-0 (PMC7557911; doi:10.1038/s41467-020-18999-0)
Supplement: Supplementary file 9 — Supplementary Data 1 [file 41467_2020_18999_MOESM9_ESM.xls]

## Sheet: G_58_30vsCont_30.DEG
gene_id	G_58_30_readcount	Cont_30_readcount	log2FoldChange	pval	padj	Gene name	Gene description
AFUA_1G00150	15.0617	32.1694	-0.78263	0.015961	0.037346	-	IBR finger domain protein
AFUA_1G00220	1352.5	547.143	1.291	2.8236e-58	2.0398e-56	-	conserved hypothetical protein
AFUA_1G00500	34768.3	7659.45	2.1575	5.6199e-170	2.7351e-167	-	FMN dependent dehydrogenase, putative
AFUA_1G00510	23080	15038.3	0.61337	7.6084e-23	1.8811e-21	-	D-lactate dehydrogenase (cytochrome), putative
AFUA_1G00520	928.063	582.943	0.65502	3.1306e-09	2.4679e-08	-	F-box domain protein
AFUA_1G00530	799.074	606.077	0.39252	1.203e-06	6.5396e-06	-	thermoresistant gluconokinase family protein
AFUA_1G00560	3234.91	780.519	2.0188	3.2634e-111	6.1585e-109	-	Pfs domain protein
AFUA_1G00580	312.108	180.072	0.77543	1.3619e-11	1.423e-10	-	transcriptional regulator PacG/VIB-1
AFUA_1G00640	72.7727	50.1034	0.48592	0.016962	0.039272	-	choline kinase, putative
AFUA_1G00650	112.727	65.4324	0.72333	0.00024659	0.00089596	-	extracellular alpha-1,3-glucanase/mutanase, putative
AFUA_1G00660	43.966	8.5934	1.8749	9.3375e-11	8.7837e-10	-	hypothetical protein
AFUA_1G00670	253.798	156.863	0.66574	9.2702e-06	4.3646e-05	-	hypothetical protein
AFUA_1G00750	1518.57	1933.94	-0.34731	1.1258e-09	9.3614e-09	-	conserved hypothetical protein
AFUA_1G00760	1835	2571.18	-0.48142	1.1844e-10	1.0998e-09	-	conserved hypothetical protein
AFUA_1G00790	317.604	198.246	0.6652	5.2674e-09	4.0055e-08	-	hypothetical protein
AFUA_1G00910	2913.3	2394.88	0.2788	0.00039385	0.0013743	-	conserved hypothetical protein
AFUA_1G00920	1690.43	2280.21	-0.42692	6.9107e-08	4.4501e-07	-	conserved hypothetical protein
AFUA_1G00930	2921.23	4206.84	-0.52053	1.0227e-12	1.1895e-11	-	hypothetical protein
AFUA_1G00990	128.686	207.935	-0.64858	0.00014195	0.00054263	-	short chain dehydrogenase/reductase family protein
AFUA_1G01180	95.9437	14.8004	2.3252	3.2449e-21	7.1442e-20	-	isoamyl alcohol oxidase, putative
AFUA_1G01190	36.1444	20.289	0.67918	0.016642	0.038666	-	conserved hypothetical protein
AFUA_1G01270	24.2407	6.10654	1.4295	1.2819e-05	5.9299e-05	-	cytochrome P450 monooxygenase, putative
AFUA_1G01300	24.91	12.634	0.76349	0.013293	0.032027	-	GPI anchored protein, putative
AFUA_1G01350	807.252	226.657	1.8022	1.1251e-81	1.224e-79	-	conserved hypothetical protein
AFUA_1G01360	871.355	397.952	1.1094	1.4841e-27	4.5593e-26	-	conserved hypothetical protein
AFUA_1G01370	300.597	232.733	0.3562	0.0016325	0.0049838	-	glutathione S-transferase, putative
AFUA_1G01380	532.68	687.048	-0.36131	0.00036348	0.0012804	-	alpha-1,6-mannosyltransferase subunit (Hoc1), putative
AFUA_1G01480	14.9857	4.19349	1.0903	0.0022102	0.006559	-	POT peptide transporter, putative
AFUA_1G01610	455.113	270.605	0.7309	5.9334e-13	7.0522e-12	-	conserved hypothetical protein
AFUA_1G01620	396.565	283.503	0.46768	0.00034761	0.0012306	-	conserved hypothetical protein
AFUA_1G01630	282.268	192.936	0.53288	1.307e-05	6.0398e-05	-	oxidoreductase CipA-like, putative
AFUA_1G01680	1651.46	1419.68	0.21483	0.011865	0.029003	-	branched-chain amino acid aminotransferase
AFUA_1G01690	337.825	235.453	0.5075	6.111e-05	0.00024993	-	cytochrome P450 alkane hydroxylase, putative
AFUA_1G01720	1538.38	1989.07	-0.36766	5.8008e-09	4.386e-08	-	protein kinase and ribonuclease Ire1, putative
AFUA_1G01730	454.423	289.524	0.63725	3.8536e-09	2.9894e-08	-	glycosyl hydrolase, putative
AFUA_1G01760	894.093	1035.47	-0.21002	0.0020501	0.0061152	-	integral membrane protein
AFUA_1G01812	169.752	245.766	-0.50807	0.00040005	0.0013928	-	MFS transporter, putative
AFUA_1G01860	445.435	253.524	0.78623	1.4877e-11	1.5457e-10	-	integral membrane protein, putative
AFUA_1G01910	321.389	456.041	-0.4972	5.8035e-07	3.2782e-06	-	integral membrane protein
AFUA_1G01920	366.62	119.297	1.5605	4.1538e-28	1.2977e-26	-	plasma membrane protein Pth11-like, putative
AFUA_1G01950	648.246	911.115	-0.48452	4.5098e-08	2.9873e-07	-	conserved hypothetical protein
AFUA_1G01960	446.579	760.329	-0.75514	4.0149e-14	5.3112e-13	-	conserved hypothetical protein
AFUA_1G01980	51.9427	12.6863	1.7113	1.2769e-10	1.1807e-09	-	IgE binding protein, putative
AFUA_1G01990	117.059	208.95	-0.78815	2.7635e-06	1.4189e-05	-	ribosome biogenesis protein Rsa4, putative
AFUA_1G02000	41.3419	71.8406	-0.68534	0.0065525	0.017213	-	DNA mismatch repair protein Msh4, putative
AFUA_1G02030	3284.39	3816.74	-0.2138	0.011662	0.028557	-	eukaryotic translation initiation factor 3 subunit EifCb, putative
AFUA_1G02040	788.085	189.695	2.0179	1.1073e-82	1.219e-80	-	extracellular SCP domain protein Pry1, putative
AFUA_1G02050	1327.07	946.745	0.48148	3.0704e-11	3.1063e-10	-	secretion pathway protein Sls2/Rcy1, putative
AFUA_1G02100	123.061	82.6994	0.55037	0.00065454	0.002185	-	conserved hypothetical protein
AFUA_1G02130	1979.06	1602.84	0.30053	9.0394e-05	0.00035736	-	DUF221 domain protein, putative
AFUA_1G02140	2298.18	1556.84	0.55498	6.9553e-13	8.214e-12	-	glycogen debranching enzyme Gdb1, putative
AFUA_1G02170	548.707	630.526	-0.19849	0.012296	0.029883	-	ATP-dependent Clp protease, putative
AFUA_1G02180	227.396	421.694	-0.86316	1.2452e-12	1.4393e-11	-	Chromo domain protein Chp1p, putative
AFUA_1G02200	425.423	615.123	-0.52303	8.4685e-09	6.2248e-08	-	F-box domain protein
AFUA_1G02210	621.45	1028.57	-0.7165	1.8173e-15	2.682e-14	-	60S ribosome biogenesis protein Brx1, putative
AFUA_1G02220	151.413	191.569	-0.3268	0.020175	0.045724	-	hypothetical protein
AFUA_1G02270	1260.55	1436.93	-0.18678	0.015008	0.035558	-	ARS binding protein Abp2, putative
AFUA_1G02300	70.3329	12.5453	2.087	3.1252e-15	4.5225e-14	-	conserved hypothetical protein
AFUA_1G02350	396.286	561.696	-0.49585	6.2447e-09	4.6908e-08	-	MFS transporter, putative
AFUA_1G02400	418.33	618.445	-0.55641	6.6103e-10	5.6545e-09	-	conserved hypothetical protein
AFUA_1G02410	1981.88	2241.03	-0.176	0.015562	0.036579	-	AAA family ATPase Rvb2/Reptin, putative
AFUA_1G02430	1705.77	1082.66	0.64888	1.9819e-22	4.7233e-21	-	ubiquitin fusion degradation protein Ufd1, putative
AFUA_1G02440	169.206	126.085	0.40762	0.012681	0.030737	-	indole-diterpene biosynthesis protein PaxU, putative
AFUA_1G02450	267.137	212.198	0.3235	0.0039636	0.011033	-	conserved hypothetical protein
AFUA_1G02460	496.333	687.567	-0.46011	9.9548e-06	4.6632e-05	-	DNA-directed RNA polymerase III, beta subunit, putative
AFUA_1G02490	809.341	501.908	0.67629	3.9825e-14	5.276e-13	-	conserved hypothetical protein
AFUA_1G02570	6420.71	1903.94	1.7229	3.8667e-71	3.3731e-69	-	aspartyl-tRNA synthetase, cytoplasmic
AFUA_1G02580	1789.59	1036.26	0.77483	3.0388e-16	4.8448e-15	-	lipase, putative
AFUA_1G02590	337.44	767.071	-1.1499	1.1838e-21	2.6633e-20	-	RNA polymerase I specific transcription initiation factor RRN3 superfamily
AFUA_1G02600	1401.05	1817.28	-0.37022	1.4619e-05	6.6756e-05	-	conserved hypothetical protein
AFUA_1G02610	288.103	466.282	-0.67956	3.8149e-11	3.7891e-10	-	rRNA processing protein, putative
AFUA_1G02630	506.841	912.567	-0.83534	6.2675e-21	1.3637e-19	-	rRNA processing protein Pwp1, putative
AFUA_1G02680	488.799	654.764	-0.41492	1.5859e-06	8.428e-06	-	small nucleolar ribonucleoprotein complex subunit Dip2, putative
AFUA_1G02720	493.693	402.404	0.28781	0.0054616	0.014634	-	conserved hypothetical protein
AFUA_1G02730	864.036	1003.43	-0.21397	0.010677	0.026475	-	mitochondrial phosphate carrier protein (Ptp), putative
AFUA_1G02760	1068.16	1485.13	-0.47012	1.2172e-09	1.0077e-08	-	cell cycle inhibitor Nif1, putative
AFUA_1G02810	182.225	242.146	-0.39378	0.0013902	0.0043239	-	mRNA cleavage and polyadenylation specificity factor complex subunit, putative
AFUA_1G02820	1229.64	368.11	1.7079	6.5261e-67	5.3881e-65	-	NADH-quinone oxidoreductase Pst2, putative
AFUA_1G02830	1310.37	1098.49	0.25281	0.00090905	0.0029391	-	endoplasmic reticulum and nuclear membrane proteinc Npl4, putative
AFUA_1G02840	596.226	385.278	0.61439	3.732e-08	2.5171e-07	-	conserved hypothetical protein
AFUA_1G02850	536.912	425.012	0.32694	0.0026278	0.0076749	-	L-cystine transporter, putative
AFUA_1G02880	977.491	613.454	0.66342	3.0834e-18	5.8788e-17	-	Phosphotransferase enzyme family domain protein
AFUA_1G02890	1380.3	1191.31	0.20994	0.0038924	0.010867	-	dUTPase (Dut), putaive
AFUA_1G02910	3209.84	2574.92	0.31487	3.8083e-06	1.9056e-05	-	conserved hypothetical protein
AFUA_1G02920	400.576	532.956	-0.40557	2.1981e-05	9.7299e-05	-	conserved hypothetical protein
AFUA_1G02930	1202.93	1016.71	0.23844	0.0035247	0.009961	-	calmodulin, putative
AFUA_1G02950	284.23	220.007	0.35653	0.021179	0.047662	-	RNA binding protein
AFUA_1G02980	11348	6308.51	0.83937	8.6439e-35	3.3444e-33	-	6-phosphogluconolactonase, putative
AFUA_1G02985	613.818	439.416	0.4715	1.0185e-05	4.7662e-05	-	conserved hypothetical protein
AFUA_1G02990	2264.38	1457.79	0.6286	1.1832e-16	1.9468e-15	-	WD repeat-containing protein
AFUA_1G03000	117.7	208.688	-0.79028	2.9839e-08	2.0454e-07	-	MYND domain protein, putative
AFUA_1G03010	534.955	679.426	-0.33642	0.0023319	0.0068868	-	cell cycle control protein (Cwf22), putative
AFUA_1G03030	584.401	709.012	-0.27237	0.0012096	0.0038201	-	conserved hypothetical protein
AFUA_1G03040	25076.5	20652.8	0.27813	2.863e-06	1.4683e-05	-	conserved hypothetical protein
AFUA_1G03060	2208.68	1903.47	0.21246	0.0011984	0.0037874	-	F-actin capping protein beta subunit
AFUA_1G03090	5139.34	2530.92	1.014	7.2061e-55	4.8286e-53	-	mitochondrial integral membrane protein
AFUA_1G03110	14105	16504.8	-0.22383	0.0064811	0.017045	-	60S ribosomal protein L29, putative
AFUA_1G03120	591.113	496.877	0.24933	0.0057435	0.015319	-	conserved hypothetical protein
AFUA_1G03140	235.697	298.941	-0.33383	0.0049046	0.013316	-	glycosyl hydrolase, putative
AFUA_1G03150	1127.55	791.967	0.50189	1.1034e-07	6.9036e-07	-	c-14 sterol reductase
AFUA_1G03200	69.9451	108.568	-0.58622	0.0027643	0.0080333	-	MFS transporter, putative
AFUA_1G03352	1366.77	897.272	0.5541	0.0070516	0.018368	-	alpha-1,3-glucanase/mutanase, putative
AFUA_1G03360	178.265	450.941	-1.2802	6.9902e-18	1.3032e-16	-	conserved hypothetical protein
AFUA_1G03370	322.731	700.192	-1.0982	1.6327e-30	5.4503e-29	-	conserved hypothetical protein
AFUA_1G03380	2629.08	2122.27	0.30547	5.6014e-05	0.00023102	-	UDP-N-acetylglucosaminyltransferase
AFUA_1G03420	796.885	1104.44	-0.46685	2.0005e-11	2.0531e-10	-	adenylate kinase 2
AFUA_1G03440	723.644	828.263	-0.19236	0.012257	0.029811	-	peroxisomal carrier protein, putative
AFUA_1G03450	692.011	889.288	-0.35723	1.5941e-06	8.4667e-06	-	calpain-like protease PalBory
AFUA_1G03490	898.97	1198.94	-0.41279	1.5728e-09	1.2882e-08	-	epimerase/dehydratase family protein, putative
AFUA_1G03500	3146.79	3796.6	-0.26865	2.3462e-05	0.00010341	-	topoisomerase I
AFUA_1G03540	343.641	412.445	-0.25902	0.005418	0.014539	-	dual specificity phosphatase catalytic domain protein
AFUA_1G03550	1652.23	1387.7	0.2485	0.0017815	0.0053872	-	mitochondrial dihydroxy acid dehydratase, putative
AFUA_1G03580	144.962	74.3184	0.88128	7.3656e-06	3.54e-05	-	conserved hypothetical protein
AFUA_1G03590	570.341	714.689	-0.31771	0.0022677	0.006706	-	importin 11, putative
AFUA_1G03600	1001.68	817.137	0.28956	0.0016888	0.0051302	-	exo-beta-1,3-glucanase (Exg1), putative
AFUA_1G03610	46681.1	40260.2	0.21196	0.0005278	0.0017943	-	conserved hypothetical protein
AFUA_1G03630	11763.3	9267.03	0.33877	0.00016397	0.00061762	-	GPI anchored serine-threonine rich protein
AFUA_1G03640	194.197	249.872	-0.35574	0.0030571	0.0087845	-	conserved hypothetical protein
AFUA_1G03660	1434.73	1843.8	-0.35753	1.2855e-06	6.9475e-06	-	acid phosphatase, putative
AFUA_1G03680	3449.5	3030.88	0.18568	0.00048956	0.0016748	-	conserved hypothetical protein
AFUA_1G03690	473.454	693.695	-0.54047	3.463e-07	2.0178e-06	-	4-carboxymuconolactone decarboxylase family protein
AFUA_1G03700	123.465	164.292	-0.39727	0.0052966	0.014263	-	conserved hypothetical protein
AFUA_1G03720	11787.3	9952.38	0.24085	0.0034254	0.0097149	-	UPF0136 domain protein
AFUA_1G03730	782.87	594.599	0.38914	3.7456e-05	0.00015998	-	MFS transporter, putative
AFUA_1G03760	791.587	929.142	-0.2268	0.0039718	0.011052	-	DUF726 domain protein
AFUA_1G03770	142.422	247.802	-0.77442	8.9891e-10	7.5703e-09	-	hypothetical protein
AFUA_1G03780	88.8046	198.978	-1.1048	1.5583e-12	1.7878e-11	-	C6 finger domain protein, putative
AFUA_1G03790	810.826	558.261	0.52255	8.7055e-06	4.1261e-05	-	mannosylphosphorylation protein (Mnn4), putative
AFUA_1G03800	953.531	476.734	0.97884	1.0582e-21	2.3867e-20	-	C6 transcription factor, putative
AFUA_1G03810	1100.83	1247.36	-0.17885	0.016599	0.038614	-	oligosaccharyl transferase subunit Dad1, putative
AFUA_1G03820	148.382	223.409	-0.57234	3.1845e-06	1.6189e-05	-	mRNA splicing factor RNA helicase (Prp16), putative
AFUA_1G03830	1167.18	1401.7	-0.26043	0.0014934	0.0046128	-	prefoldin subunit 2, putative
AFUA_1G03860	170.633	234.659	-0.44366	0.00026827	0.00096714	-	C6 transcription factor (AmdR), putative
AFUA_1G03890	1321.83	755.519	0.79913	4.9016e-27	1.4764e-25	-	alpha/beta hydrolase, putative
AFUA_1G03910	900.535	738.841	0.28091	0.00013816	0.00052922	-	Spo7-like protein
AFUA_1G03930	454.443	556.117	-0.28446	0.0077232	0.019895	-	translation regulator (Cya5), putative
AFUA_1G03950	3135.34	4088.99	-0.38071	3.457e-09	2.7068e-08	-	cytochrome P450 sterol C-22 desaturase, putaitve
AFUA_1G03960	1679.62	1170.64	0.51625	2.3734e-14	3.1669e-13	-	Rhodanese domain protein
AFUA_1G04020	1897.53	1693.15	0.16207	0.013098	0.031623	-	Yip1 domain family
AFUA_1G04040	17145.4	20024.1	-0.22294	5.1577e-06	2.5369e-05	-	ubiquitin UbiA, putative
AFUA_1G04062	807.605	1022.25	-0.33477	5.6987e-05	0.00023452	-	RNA polymerase I specific transcription initiation factor Rrn7, putative
AFUA_1G04080	2071.86	2306.28	-0.15431	0.014618	0.034855	-	GARP complex subunit (Sac2), putative
AFUA_1G04120	257.489	170.777	0.57479	3.1947e-06	1.6231e-05	-	coenzyme A transferase, putative
AFUA_1G04130	3977.24	1362.92	1.5225	3.2571e-68	2.7632e-66	-	FG-GAP repeat protein, putative
AFUA_1G04190	2082.66	3114.16	-0.56996	2.2207e-09	1.7872e-08	-	polyadenylate-binding protein
AFUA_1G04210	1068.99	860.627	0.31043	5.9431e-06	2.8939e-05	-	IQ and HECT domain protein
AFUA_1G04230	319.203	401.254	-0.32592	0.00099931	0.0032063	-	50S ribosomal protein YmL27
AFUA_1G04240	352.06	559.435	-0.65238	9.5531e-10	8.0234e-09	-	small nucleolar ribonucleoprotein complex subunit Utp14, putatrive
AFUA_1G04250	275.729	227.239	0.27126	0.017921	0.04111	-	hypothetical protein
AFUA_1G04260	984.483	650.524	0.59162	1.6623e-14	2.2472e-13	-	endo-1,3-beta-glucanase Engl1
AFUA_1G04270	2637.28	1255.3	1.0542	8.5181e-32	2.9723e-30	-	calcium ion transporter Vcx1, putative
AFUA_1G04290	1589.28	1392.79	0.18952	0.0087288	0.022175	-	plasma membrane phosphate transporter Pho87, putative
AFUA_1G04300	1711.23	169.632	3.2155	1.6447e-123	3.8974e-121	-	conserved hypothetical protein
AFUA_1G04310	668.173	191.345	1.7403	1.7758e-38	7.9713e-37	-	hypothetical protein
AFUA_1G04315	1563.22	1383.39	0.17451	0.015099	0.035709	-	integral membrane protein, putative
AFUA_1G04370	303.663	522.125	-0.76075	3.1539e-10	2.7802e-09	-	ribosome assembly and transport protein Srp40, putative
AFUA_1G04380	413.115	478.181	-0.20876	0.016436	0.038313	-	F-box domain protein
AFUA_1G04390	713.978	1002.56	-0.48144	4.3695e-07	2.5096e-06	-	cytochrome P450 monooxygenase, putative
AFUA_1G04420	116.683	166.833	-0.49327	0.0013292	0.0041482	-	conserved hypothetical protein
AFUA_1G04430	113.608	257.848	-1.1003	2.636e-09	2.0977e-08	-	conserved hypothetical protein
AFUA_1G04440	870.451	488.339	0.81909	1.0786e-16	1.7875e-15	-	proline utilization protein PrnX-like, putative
AFUA_1G04450	1776.48	1358.67	0.38372	1.1458e-08	8.271e-08	-	siderophore biosynthesis protein, putative
AFUA_1G04460	375.501	557	-0.55734	1.1698e-08	8.4313e-08	-	lysyl-tRNA synthetase, putative
AFUA_1G04520	1076.89	1297.33	-0.26601	0.00075933	0.0024917	-	conserved hypothetical protein
AFUA_1G04540	3559.88	2809.12	0.33906	3.5805e-08	2.4202e-07	-	NADH-cytochrome b5 reductase, putative
AFUA_1G04560	3630	4256.21	-0.22527	0.021466	0.048238	-	urease Ure
AFUA_1G04570	152.753	196.656	-0.35089	0.0053052	0.014277	-	DNA repair protein, putative
AFUA_1G04575	1558.09	1845.48	-0.23912	0.022185	0.049659	-	conserved hypothetical protein
AFUA_1G04620	10719.5	5031.47	1.0806	1.7345e-52	1.1062e-50	-	alcohol dehydrogenase, zinc-containing, putative
AFUA_1G04640	907.581	1128.19	-0.30897	0.00023425	0.00085548	-	ubiquitin-protein ligase (Hul4), putative
AFUA_1G04670	2039.94	2343.12	-0.19754	0.0048331	0.013148	-	PSP1 domain protein
AFUA_1G04680	5226.78	4464.18	0.22477	0.003207	0.0091585	-	NifU-related protein
AFUA_1G04690	791.295	923.151	-0.21905	0.013107	0.031627	-	HIT finger domain protein, putative
AFUA_1G04700	1790.04	1401.28	0.35123	3.6974e-09	2.8755e-08	-	Ras guanyl-nucleotide exchange factor RasGEF, putative
AFUA_1G04710	284.482	438.859	-0.61329	1.7628e-09	1.4374e-08	-	PP-loop ATPase superfamily protein, putative
AFUA_1G04720	534.454	623.068	-0.21726	0.016817	0.038973	-	C-8 sterol isomerase (Erg-1), putative
AFUA_1G04770	401.164	552.074	-0.44988	3.4555e-06	1.7442e-05	-	conserved hypothetical protein
AFUA_1G04790	1436.09	1799.49	-0.32099	3.0007e-05	0.00013027	-	general stress response phosphoprotein phosphatase Psr1/2, putative
AFUA_1G04830	129.425	185.413	-0.484	0.0075203	0.019452	-	transcription factor AbaA
AFUA_1G04840	1078.72	1814.81	-0.74388	2.4096e-25	6.7317e-24	-	pre-rRNA processing protein Mrd1, putative
AFUA_1G04880	1679.36	2079.88	-0.30665	2.7011e-05	0.0001181	-	conserved hypothetical protein
AFUA_1G04900	5037.89	4455.06	0.17533	0.010868	0.026906	-	proliferating cell nuclear antigen (PCNA)
AFUA_1G04930	2649.34	3940.54	-0.56769	1.9265e-17	3.4484e-16	-	conserved hypothetical protein
AFUA_1G04950	1960.31	2332.86	-0.24945	0.00023402	0.000855	-	serine/threonine protein phosphatase PP1, putative
AFUA_1G04970	1663.38	1109.59	0.57271	7.3037e-09	5.4247e-08	-	Patatin-like serine hydrolase, putative
AFUA_1G05010	182.922	136.046	0.41132	0.0011976	0.0037861	-	MFS multidrug transporter, putative
AFUA_1G05020	1797.78	2888.08	-0.6732	7.4682e-13	8.7972e-12	-	sulfate transporter, putative
AFUA_1G05040	9629.64	5569.37	0.77019	9.3617e-12	9.9617e-11	-	protein mitochondrial targeting protein (Mas1), putative
AFUA_1G05070	844.105	1065.16	-0.33361	8.0712e-06	3.8551e-05	-	tRNA methyltransferase, putative
AFUA_1G05130	3081.6	2023.95	0.59951	1.1644e-14	1.6022e-13	-	PH domain protein
AFUA_1G05150	220.41	310.194	-0.46961	0.0018247	0.0055088	-	C2H2 transcription factor (TFIIIA), putative
AFUA_1G05160	802.147	1192.65	-0.56653	8.0863e-13	9.4891e-12	-	DNA-directed RNA polymerase I, II, and III subunit Rpb6
AFUA_1G05190	1396.95	1153.6	0.27288	0.00060203	0.0020288	-	conserved hypothetical protein
AFUA_1G05210	1685.9	2002.94	-0.24697	0.00024168	0.00087951	-	G-protein complex gamma subunit GpgA
AFUA_1G05280	1539.01	1160.31	0.4042	1.456e-08	1.0401e-07	-	Golgi complex component (Vps8), putative
AFUA_1G05290	95.6568	28.5005	1.5285	1.5441e-10	1.4095e-09	-	endo-1,3(4)-beta-glucanase, putative
AFUA_1G05300	458.375	636.595	-0.46787	1.4782e-08	1.0547e-07	-	capsular associated protein, putative
AFUA_1G05310	521.359	806.531	-0.6191	1.546e-10	1.4098e-09	-	nucleolar ATPase Kre33, putative
AFUA_1G05320	670.126	543.616	0.29484	0.0017161	0.0052063	-	disulfide isomerase, putative
AFUA_1G05380	265.314	189.708	0.47417	4.5946e-05	0.00019321	-	conserved hypothetical protein
AFUA_1G05410	439.771	736.61	-0.73185	2.374e-13	2.9388e-12	-	ribosome biogenesis protein Kri1
AFUA_1G05420	989.136	810.309	0.28401	0.001753	0.0053129	-	transcription factor SipA3, putative
AFUA_1G05430	47.5388	68.7252	-0.48108	0.018	0.041248	-	conserved hypothetical protein
AFUA_1G05490	3662.94	4108.11	-0.16395	0.016629	0.038665	-	histone deacetylase complex subunit (Hos4), putative
AFUA_1G05520	660.879	912.059	-0.45921	6.7525e-10	5.7708e-09	-	mandelate racemase/muconate lactonizing enzyme family protein
AFUA_1G05540	698.668	555.583	0.32571	0.00014587	0.00055671	-	PXA domain protein
AFUA_1G05550	284.469	776.705	-1.4191	5.6531e-41	2.7658e-39	-	conserved hypothetical protein
AFUA_1G05560	1386.74	1948.07	-0.48558	3.3312e-11	3.341e-10	-	GTP binding protein, putative
AFUA_1G05570	284.5	358.2	-0.32678	0.0084316	0.021534	-	cysteine dioxygenase Cdo1, putative
AFUA_1G05580	1890.99	2172.16	-0.19791	0.0035836	0.010112	-	glycogenin
AFUA_1G05590	1128.42	956.673	0.23602	0.0028158	0.0081725	-	alpha/beta hydrolase, putative
AFUA_1G05595	537.561	669.47	-0.31259	0.00028126	0.0010089	-	capsule-associated protein CAP1, putative
AFUA_1G05610	5504.01	4999.2	0.13809	0.0033234	0.0094616	-	protein phosphotase 2a 65kd regulatory sububit
AFUA_1G05640	1280.18	1450.3	-0.17755	0.0058095	0.015468	-	protein phosphatase
AFUA_1G05660	214.959	406.936	-0.89186	1.4516e-12	1.6677e-11	-	conserved hypothetical protein
AFUA_1G05670	71.8602	102.042	-0.46023	0.021926	0.049152	-	conserved hypothetical protein
AFUA_1G05680	922.892	392.469	1.217	1.438e-50	8.748e-49	-	hypothetical protein
AFUA_1G05690	1431.2	511.175	1.4637	6.1556e-58	4.4125e-56	-	conserved hypothetical protein
AFUA_1G05700	289.909	489.101	-0.73404	3.1892e-11	3.2055e-10	-	splicing factor 3B subunit 10 (SF3b10), putative
AFUA_1G05745	840.291	688.337	0.28478	0.00020649	0.00076192	-	hypothetical protein
AFUA_1G05750	157.726	211.289	-0.39727	0.0096562	0.024205	-	conserved hypothetical protein
AFUA_1G05760	365.598	445.248	-0.28163	0.010989	0.027192	-	arsenite efflux transporter ArsB, puative
AFUA_1G05770	392.805	272.562	0.50683	0.00066644	0.0022215	-	beta-glucosidase, putative
AFUA_1G05840	2073.76	1600.51	0.37057	6.3582e-08	4.1201e-07	-	conserved hypothetical protein
AFUA_1G05850	1404.03	988.626	0.49929	2.1268e-10	1.9149e-09	-	erythromycin esterase, putative
AFUA_1G05870	1539.4	909.147	0.7512	7.8304e-27	2.3282e-25	-	inositol phospholipid biosynthesis protein Scs3, putative
AFUA_1G05930	1585.66	1907.01	-0.26315	0.00032712	0.0011639	-	serine/threonine protein kinase, putative
AFUA_1G05940	367.116	474.018	-0.36078	0.00084891	0.0027582	-	RNA polymerase II mediator complex protein Nut2, putative
AFUA_1G05950	797.187	426.673	0.88659	7.9795e-24	2.1082e-22	-	integral membrane protein
AFUA_1G05960	789.015	978.254	-0.30608	0.0004352	0.0015022	-	Peptidase family M28 family
AFUA_1G05970	1556.16	1364.39	0.18894	0.0032189	0.009184	-	ubiquitin ligase complex F-box protein GRR1, putative
AFUA_1G05990	13539.2	15631.4	-0.20507	0.0065376	0.017184	-	ribosomal protein L16a
AFUA_1G06020	8750.56	7469.95	0.22692	0.0001632	0.00061545	-	DnaJ domain protein
AFUA_1G06040	1187.76	260.655	2.1504	1.1531e-97	1.6924e-95	-	sterol o-acyltransferase (APE2), putaitve
AFUA_1G06050	2623.18	1843	0.50582	3.8236e-17	6.6211e-16	-	nucleotide-sugar transporter, putative
AFUA_1G06071	1388.49	963.488	0.5194	1.083e-09	9.014e-09	-	LMBR1 domain protein
AFUA_1G06080	1317.23	746.64	0.81093	6.7186e-25	1.8435e-23	-	BAG domain protein
AFUA_1G06110	2762.27	2090.83	0.40004	4.877e-13	5.8492e-12	-	conserved hypothetical protein
AFUA_1G06160	94.2822	256.047	-1.3516	6.3029e-15	8.8846e-14	-	conserved predicted protein
AFUA_1G06170	9331.31	7709.34	0.27357	2.0398e-06	1.0657e-05	-	proteasome regulatory particle subunit Rpt5, putative
AFUA_1G06190	629.054	1253	-0.97621	2.19e-23	5.5483e-22	-	histone H4 arginine methyltransferase RmtA
AFUA_1G06200	1096.03	1458.59	-0.40873	3.6893e-07	2.1429e-06	-	Mn2+ homeostasis protein (Per1), putative
AFUA_1G06210	3360.99	3804.66	-0.17825	0.00059419	0.0020038	-	N-acetylglucosamine-phosphate mutase
AFUA_1G06220	314.572	507.013	-0.67394	5.1058e-10	4.3919e-09	-	ATP-dependent RNA helicase , putative
AFUA_1G06230	475.087	694.24	-0.53735	4.9018e-09	3.7429e-08	-	ribosome biogenesis protein Ssf2, putative
AFUA_1G06240	4710.08	4020.39	0.22557	0.0038341	0.010725	-	riboflavin synthase, alpha subunit
AFUA_1G06250	1001.15	778.935	0.35773	2.8691e-06	1.4706e-05	-	CAIB/BAIF family enzyme
AFUA_1G06260	244.933	302.66	-0.2989	0.0043843	0.012055	-	PHD finger domain protein, putative
AFUA_1G06270	112.159	156.937	-0.46614	0.0021359	0.0063547	-	zinc metallopeptidase, putative
AFUA_1G06280	951.224	1453.3	-0.60571	6.9524e-19	1.3679e-17	-	short-chain dehydrogenase/reductase family protein, putative
AFUA_1G06290	708.195	1054.11	-0.56658	1.8504e-14	2.487e-13	-	small nucleolar ribonucleoprotein complex subunit (SOF1), putative
AFUA_1G06300	5962.93	4674.16	0.34584	0.0001059	0.00041283	-	proteasome regulatory particle subunit (RpnF), putative
AFUA_1G06330	4302.15	3249.31	0.40091	3.8437e-08	2.5831e-07	-	conserved hypothetical protein
AFUA_1G06340	21907.2	25899.8	-0.23931	0.00063544	0.002129	-	60S ribosomal protein L27e
AFUA_1G06350	4036.63	6975.99	-0.77995	1.3256e-22	3.2173e-21	-	pathogenesis associated protein Cap20, putative
AFUA_1G06380	250.634	335.192	-0.41097	0.00057214	0.0019344	-	RNA polymerase III subunit C11, putative
AFUA_1G06400	4249.75	2474.12	0.7748	1.4349e-34	5.4828e-33	-	cAMP-dependent protein kinase-like, putative
AFUA_1G06410	1717.16	1008.23	0.76311	5.6284e-33	2.0251e-31	-	nuclear localization protein NPL6, putative
AFUA_1G06430	298.858	377.461	-0.33075	0.0040293	0.011195	-	conserved hypothetical protein
AFUA_1G06460	236.846	337.267	-0.49788	5.4138e-06	2.653e-05	-	BCAS2 family protein
AFUA_1G06470	116.523	75.8594	0.57873	0.00092513	0.0029859	-	neutral/alkaline nonlysosomal ceramidase, putative
AFUA_1G06490	481.698	586.394	-0.27785	0.0010649	0.0034026	-	conserved hypothetical protein
AFUA_1G06510	336.304	243.277	0.4567	7.7817e-06	3.7245e-05	-	conserved hypothetical protein
AFUA_1G06530	1279.56	1542.99	-0.26719	0.00028607	0.0010245	-	mitochondrial carrier protein (Ymc1), putative
AFUA_1G06570	1373.59	1572.79	-0.1946	0.014286	0.034179	-	40S ribosomal protein S2, putative
AFUA_1G06580	58771.4	31173.5	0.90854	2.4966e-51	1.5494e-49	-	high expression lethality protein Hel10, putative
AFUA_1G06590	4394.44	3660	0.25985	0.0026629	0.0077652	-	phosphoglycerate mutase family protein, putative
AFUA_1G06600	776.514	1017.14	-0.38288	1.199e-05	5.563e-05	-	60S ribosome biogenesis protein Rrp14, putative
AFUA_1G06670	1279.93	252.32	2.3003	4.0373e-135	1.098e-132	-	conserved hypothetical protein
AFUA_1G06680	1923.57	1438.4	0.41613	1.0839e-11	1.1402e-10	-	VHS domain protein
AFUA_1G06690	812.242	1057.83	-0.37056	0.00062835	0.0021075	-	RLI and DUF367 domain protein
AFUA_1G06700	8520.17	2424.8	1.7969	2.9901e-143	8.6404e-141	-	metacaspase CasA
AFUA_1G06710	4002.23	3605.44	0.15	0.0030045	0.008647	-	t-complex protein 1, eta subunit, putative
AFUA_1G06720	464.213	690.094	-0.56363	4.2358e-10	3.6847e-09	-	histone acetyltransferase Spt10, putative
AFUA_1G06730	355.503	164.282	1.0799	6.0546e-16	9.4412e-15	-	lanthionine synthetase C family protein, putative
AFUA_1G06740	1103.82	341.243	1.6494	2.0055e-48	1.1519e-46	-	conserved hypothetical protein
AFUA_1G06762	1174.92	478.472	1.2822	1.3227e-61	9.9437e-60	-	Leucine Rich Repeat domain protein
AFUA_1G06770	29019.6	32870.8	-0.17834	0.0065703	0.01724	-	40S ribosomal protein S26
AFUA_1G06780	5043.16	4160.99	0.27528	2.7496e-05	0.0001201	-	CBS and PB1 domain protein
AFUA_1G06810	1859.76	2298.51	-0.29915	0.0053352	0.014341	-	aconitate hydratase, mitochondrial
AFUA_1G06820	2419.36	1868.63	0.36918	5.0573e-09	3.8553e-08	-	conserved hypothetical protein
AFUA_1G06860	1445.75	1156.2	0.31921	2.2043e-05	9.7529e-05	-	protein phophatase 2C family protein
AFUA_1G06870	109.528	202.437	-0.85168	4.367e-09	3.3623e-08	-	hypothetical protein
AFUA_1G06880	106.432	180.819	-0.72432	3.2994e-06	1.6727e-05	-	mitochondrial export translocase Oxa2, putative
AFUA_1G06900	1028.89	757.095	0.43904	8.8677e-08	5.6174e-07	-	C2H2 transcription factor Crz1, putative
AFUA_1G06920	2302.23	3180.35	-0.46128	6.9965e-11	6.6697e-10	-	serine/threonine protein kinase, putative
AFUA_1G06970	215.86	281.616	-0.37111	0.0016794	0.0051066	-	conserved hypothetical protein
AFUA_1G07020	191.45	252.955	-0.389	0.0017684	0.0053508	-	cyclin, putative
AFUA_1G07040	2824.86	2142.16	0.39529	4.5894e-08	3.0335e-07	-	fructosamine-3-kinase, putative
AFUA_1G07080	225.324	365.493	-0.68204	1.1402e-09	9.4689e-09	-	tRNA-specific adenosine-34 deaminase subunit Tad3, putative
AFUA_1G07090	2630.61	2997.04	-0.18579	0.0086829	0.022084	-	conserved hypothetical protein
AFUA_1G07110	1490.22	1314.01	0.17869	0.012411	0.030114	-	export control protein CHS7-like, putative
AFUA_1G07140	958.846	1312.64	-0.44908	2.5485e-09	2.0369e-08	-	c-24(28) sterol reductase
AFUA_1G07170	1219.69	2193.88	-0.83967	4.035e-34	1.5292e-32	-	Na/H antiporter, putative
AFUA_1G07180	1506.93	2006.95	-0.40828	1.4125e-07	8.6785e-07	-	ribonuclease H, putative
AFUA_1G07210	2392.21	2010.37	0.2472	0.0016626	0.0050623	-	conserved hypothetical protein
AFUA_1G07220	25684.4	19983	0.35993	1.7139e-10	1.5553e-09	-	6-phosphofructo-2-kinase 1
AFUA_1G07230	196.884	270.306	-0.4427	0.00021101	0.00077801	-	DSBA-like thioredoxin domain protein
AFUA_1G07240	1888.52	2177.02	-0.20413	0.0015231	0.0046883	-	hypothetical protein
AFUA_1G07260	1239.49	1650.42	-0.40917	5.6699e-08	3.7001e-07	-	NUDIX family hydrolase, putative
AFUA_1G07280	2640.54	1238.77	1.0828	5.5965e-66	4.5797e-64	-	conserved hypothetical protein
AFUA_1G07300	1463.94	1092.99	0.41714	1.898e-09	1.5409e-08	-	tetracycline transporter, putative
AFUA_1G07310	438.205	309.397	0.49015	6.7746e-07	3.8013e-06	-	conserved hypothetical protein
AFUA_1G07330	29.2774	46.703	-0.57762	0.019231	0.043739	-	dihydroxy-acid dehydratase, putative
AFUA_1G07350	2260.17	1287.85	0.80119	3.8062e-23	9.564e-22	-	RNA12 protein, putative
AFUA_1G07380	9259.44	15246.3	-0.71068	6.2117e-19	1.2247e-17	-	glutamate synthase Glt1, putative
AFUA_1G07400	3135.02	2448.13	0.35301	3.3995e-07	1.9833e-06	-	conserved hypothetical protein
AFUA_1G07440	48355.8	27089.7	0.82507	1.3574e-23	3.5457e-22	-	molecular chaperone Hsp70
AFUA_1G07470	27299.5	18140.3	0.5832	1.5701e-14	2.132e-13	-	autophagic death protein Aut7/IDI-7, putative
AFUA_1G07480	44497.7	30601.8	0.53642	3.9933e-19	7.9583e-18	-	coproporphyrinogen III oxidase, putative
AFUA_1G07590	1151.18	1343.17	-0.22068	0.0014401	0.0044626	-	Cupin domain protein
AFUA_1G07600	232.641	333.235	-0.50979	1.6995e-06	9.0108e-06	-	ribonuclease HI large subunit
AFUA_1G07610	694.425	836.5	-0.26505	0.0015964	0.0048864	-	peroxisomal membrane protein pex16 (peroxin-16)
AFUA_1G07620	298.613	491.404	-0.70349	1.9555e-12	2.2352e-11	-	conserved hypothetical protein
AFUA_1G07625	822.674	983.792	-0.2549	0.0014018	0.0043571	-	WD domain protein
AFUA_1G07630	2368.9	2895.69	-0.28812	2.1894e-06	1.14e-05	-	zinc knuckle domain protein (Byr3), putative
AFUA_1G07640	1012.47	1125.45	-0.15129	0.019766	0.044865	-	YdiU domain protein
AFUA_1G07660	578.548	881.005	-0.59851	2.8011e-14	3.7268e-13	-	conserved hypothetical protein
AFUA_1G07710	452.391	848.004	-0.88846	1.3577e-18	2.6265e-17	-	mitochondrial carrier protein, putative
AFUA_1G07740	1262.04	1424.22	-0.17415	0.011621	0.028488	-	LEM3/CDC50 family protein
AFUA_1G08770	793.504	981.239	-0.29682	0.017652	0.040613	-	C6 finger domain protein, putative
AFUA_1G08790	7529.65	9362.63	-0.30981	0.00038499	0.001348	-	exportin KapK
AFUA_1G08795	697.441	839.715	-0.2644	0.00063652	0.0021318	-	shugoshin family protein
AFUA_1G08810	2465.39	1965.27	0.32578	2.2784e-08	1.5889e-07	-	glycerol-3-phosphate dehydrogenase, mitochondrial
AFUA_1G08820	1376.47	1602.92	-0.2184	0.0059759	0.015847	-	DUF814 domain protein, putative
AFUA_1G08850	6552.79	8858.71	-0.43091	2.7908e-09	2.2151e-08	-	septin
AFUA_1G08870	1015.98	1238.62	-0.28332	4.0321e-05	0.00017111	-	conserved hypothetical protein
AFUA_1G08910	221.687	278.893	-0.31748	0.0080816	0.020741	-	DUF1680 domain protein
AFUA_1G08920	1099.09	510.937	1.0921	5.7609e-39	2.6636e-37	-	IQ calmodulin-binding motif domain protein
AFUA_1G08940	952.092	815.014	0.22148	0.002992	0.0086191	-	pheromone processing carboxypeptidase KexA
AFUA_1G08970	190.379	371.019	-0.93254	4.7732e-13	5.7322e-12	-	conserved hypothetical protein
AFUA_1G08990	209.234	283.507	-0.4269	6.986e-05	0.00028259	-	lactonohydrolase, putative
AFUA_1G09000	229.058	285.793	-0.30882	0.012509	0.030336	-	conserved hypothetical protein
AFUA_1G09010	5170.97	5937.41	-0.19816	0.0014056	0.004366	-	methionyl-tRNA synthetase
AFUA_1G09020	1762.05	1550.16	0.18185	0.015697	0.036812	-	nuclear pore complex protein (SonA), putative
AFUA_1G09030	38940.6	35318.9	0.13996	0.015525	0.03652	-	conserved hypothetical protein
AFUA_1G09070	916.327	1056.82	-0.20338	0.0076681	0.019773	-	conserved hypothetical protein
AFUA_1G09080	303.309	407.979	-0.41778	1.3899e-05	6.3783e-05	-	hydrolase, alpha/beta fold family protein
AFUA_1G09090	517.776	356.194	0.52902	2.5754e-07	1.5266e-06	-	Glutaredoxin domain protein
AFUA_1G09130	1813.49	1175.87	0.61916	1.2937e-17	2.3595e-16	-	conserved hypothetical protein
AFUA_1G09160	171.27	211.224	-0.29608	0.021954	0.049166	-	conserved hypothetical protein
AFUA_1G09170	1173.78	1925.5	-0.70901	1.5427e-30	5.1685e-29	-	protein kinase activator (Mob2), putative
AFUA_1G09200	719.08	983.865	-0.44539	3.8179e-07	2.2065e-06	-	ribosome biogenesis protein Erb1, putative
AFUA_1G09230	295.122	361.036	-0.2875	0.0031222	0.0089524	-	DUF1000 domain protein
AFUA_1G09240	772.231	936.266	-0.27599	0.0020215	0.0060415	-	ATP dependent RNA helicase, putative
AFUA_1G09270	187.877	234.32	-0.30503	0.016946	0.039244	-	transmembrane glycoprotein, putative
AFUA_1G09320	305.213	586.733	-0.92079	1.0585e-15	1.6072e-14	-	nucleolus protein required for cell viability, putative
AFUA_1G09330	1668.59	1891.54	-0.17905	0.0024928	0.007304	-	eukaryotic translation initiation factor 3 subunit EifCf, putative
AFUA_1G09350	702.249	1028.4	-0.54096	8.7049e-09	6.3884e-08	-	transcription initiation factor TFIID subunit 13, putative
AFUA_1G09370	303.117	476.025	-0.63831	4.6117e-11	4.5415e-10	-	pentatricopeptide repeat protein
AFUA_1G09380	294.948	403.622	-0.44508	1.6472e-05	7.446e-05	-	conserved hypothetical protein
AFUA_1G09390	882.005	1021.98	-0.20962	0.02045	0.046245	-	conserved hypothetical protein
AFUA_1G09400	1132.83	1296.07	-0.19185	0.0087739	0.022271	-	R3H domain protein, putative
AFUA_1G09420	1010.69	1209.08	-0.25603	0.00064461	0.0021573	-	conserved hypothetical protein
AFUA_1G09430	82.6579	120.323	-0.50668	0.0036773	0.010351	-	conserved hypothetical protein
AFUA_1G09440	18489.3	20680.4	-0.16084	0.0018389	0.005546	-	ribosomal protein S23 (S12)
AFUA_1G09460	917.803	1206.3	-0.39071	2.7026e-08	1.8676e-07	-	NIF domain protein
AFUA_1G09470	3448.22	2489.99	0.46222	2.7283e-07	1.6121e-06	-	aminotransferase, class V, putative
AFUA_1G09490	3049.88	2450.85	0.31287	9.0951e-07	5.0482e-06	-	RNP domain protein
AFUA_1G09500	2125.1	1901.66	0.15912	0.014338	0.034266	-	ubiquitin-protein ligase (Rsp5), putative
AFUA_1G09510	1388.98	1813.44	-0.38092	7.296e-08	4.6884e-07	-	GPI anchored serine-threonine rich protein
AFUA_1G09540	1754.81	1213.53	0.52004	3.7987e-07	2.1968e-06	-	vacuolar transporter chaperon Vtc1, putative
AFUA_1G09580	1580.88	638.395	1.2655	7.4458e-23	1.8459e-21	-	conserved hypothetical protein
AFUA_1G09590	3633.1	2307.66	0.64537	2.2376e-14	2.99e-13	-	conserved hypothetical protein
AFUA_1G09600	2981.14	3398.26	-0.18787	0.001869	0.0056223	-	N-acetyltransferase complex ARD1 subunit, putative
AFUA_1G09620	719.021	889.958	-0.30576	2.0775e-05	9.2358e-05	-	protein kinase family protein
AFUA_1G09640	677.61	908.88	-0.4172	1.5059e-06	8.0213e-06	-	actin-interacting protein (Bud6/Aip3), putative
AFUA_1G09670	1000.61	1183.02	-0.23972	0.0036264	0.010217	-	HLH transcription factor (GlcD gamma), putative
AFUA_1G09700	490.291	597.894	-0.28171	0.00088821	0.0028768	-	ankyrin repeat protein
AFUA_1G09750	700.677	371.889	0.89828	1.1098e-23	2.9072e-22	-	aldehyde reductase (AKR1), putative
AFUA_1G09770	762.623	1218.35	-0.66557	3.0641e-15	4.441e-14	-	La domain family
AFUA_1G09780	1923.11	1513.49	0.3424	3.6766e-08	2.4834e-07	-	stomatin family protein
AFUA_1G09800	3692.66	4420.08	-0.25717	0.00025783	0.00093278	-	GTP-binding protein YchF
AFUA_1G09820	875.438	1162.57	-0.40397	1.1936e-07	7.4223e-07	-	DUF1339 domain protein
AFUA_1G09830	3131.49	2481.58	0.33224	8.0451e-06	3.8446e-05	-	Hsc70 cochaperone (SGT), putative
AFUA_1G09840	1034.71	1573.41	-0.59613	5.8833e-12	6.4306e-11	-	mitochondrial inner membrane translocase subunit TIM44, putative
AFUA_1G09850	691.768	859.759	-0.31161	0.00017196	0.00064612	-	37S ribosomal protein S11, putative
AFUA_1G09870	2065.05	1545.94	0.41366	9.9789e-11	9.3301e-10	-	VPS9 domain protein, putative
AFUA_1G09880	361.545	257.444	0.47595	3.8136e-05	0.00016263	-	conserved hypothetical protein
AFUA_1G09890	14970.5	10707.6	0.47747	3.0853e-09	2.4364e-08	-	conserved hypothetical protein
AFUA_1G09900	362.453	294.708	0.29514	0.0036963	0.010398	-	alpha-L-arabinofuranosidase
AFUA_1G09940	22305.2	18828.4	0.24298	9.2319e-06	4.3533e-05	-	conserved hypothetical protein
AFUA_1G09950	991.693	1293.79	-0.3795	9.1104e-07	5.0536e-06	-	casein kinase 2 beta' regulatory subunit Ckb2, putative
AFUA_1G09970	2051.42	2376.58	-0.21083	0.00042464	0.0014685	-	eukaryotic translation initiation factor 3 subunit EifCh, putative
AFUA_1G09980	356.142	187.279	0.89809	1.4446e-14	1.9673e-13	-	mitochondrial carrier protein, putative
AFUA_1G10020	285.896	349.203	-0.28237	0.0081664	0.020947	-	ribonuclease H1, putative
AFUA_1G10030	1065.26	787.056	0.43111	2.5091e-06	1.2933e-05	-	hypothetical protein
AFUA_1G10090	1887.91	1450.4	0.3763	3.7418e-07	2.1666e-06	-	hypothetical protein
AFUA_1G10110	216.004	136.411	0.63655	3.6172e-06	1.8198e-05	-	TIM-barrel enzyme family protein
AFUA_1G10120	99.6311	72.516	0.42953	0.015417	0.03633	-	UPF0261 domain protein
AFUA_1G10130	17695.5	15201.3	0.2178	0.00030037	0.0010717	-	adenosylhomocysteinase
AFUA_1G10220	3846.56	2977.6	0.3678	6.0708e-11	5.8415e-10	-	conserved hypothetical protein
AFUA_1G10290	974.638	1213.81	-0.31174	0.00021863	0.00080256	-	chromodomain helicase (Chd1), putative
AFUA_1G10310	2409.85	2871.88	-0.25002	0.0019041	0.0057146	-	RNase L inhibitor of the ABC superfamily, putative
AFUA_1G10320	989.195	1287.2	-0.37336	2.0063e-05	8.9495e-05	-	formin binding protein (FNB3), putative
AFUA_1G10330	529.25	803.592	-0.59464	7.3766e-12	7.9686e-11	-	conserved hypothetical protein
AFUA_1G10340	1692.68	1128.26	0.57568	7.6936e-12	8.2917e-11	-	integral membrane protein, Mpv17/PMP22 family, putative
AFUA_1G10360	1249.35	917.357	0.44011	3.2455e-09	2.5476e-08	-	conserved hypothetical protein
AFUA_1G10370	2464.98	1966.88	0.32151	1.5374e-05	6.9964e-05	-	MFS multidrug transporter, putative
AFUA_1G10390	4255.98	5622.97	-0.3944	6.4006e-05	0.00026088	-	ABC multidrug transporter, putative
AFUA_1G10400	851.132	711.23	0.25393	0.0047915	0.013051	-	conserved hypothetical protein
AFUA_1G10440	452.258	696.653	-0.61313	1.441e-10	1.3219e-09	-	conserved hypothetical protein
AFUA_1G10450	308.917	490.783	-0.65114	1.3062e-09	1.0756e-08	-	conserved hypothetical protein
AFUA_1G10460	328.858	443.181	-0.42331	2.3013e-05	0.00010153	-	conserved hypothetical protein
AFUA_1G10490	1215.66	1043.95	0.21655	0.0063681	0.016781	-	F1F0 ATP synthase assembly protein Atp10, putative
AFUA_1G10510	12723.2	14284.5	-0.16602	0.0043633	0.012006	-	60S ribosomal protein L35
AFUA_1G10550	557.066	415.969	0.41194	8.3537e-06	3.9777e-05	-	CBF/NF-Y family transcription factor, putative
AFUA_1G10560	438.482	662.989	-0.58602	1.0552e-09	8.7904e-09	-	GTP binding protein, putative
AFUA_1G10620	1727.2	1347.6	0.35577	4.3343e-09	3.3399e-08	-	conserved hypothetical protein
AFUA_1G10640	370.465	453.842	-0.2854	0.0068187	0.017811	-	ATP binding protein, putative
AFUA_1G10650	570.914	1220.36	-1.0791	4.2075e-34	1.5816e-32	-	conserved hypothetical protein
AFUA_1G10660	476.209	651.36	-0.43964	0.00027661	0.00099408	-	C6 finger domain protein, putative
AFUA_1G10710	1331.87	1490.14	-0.16132	0.0081735	0.02096	-	mRNA splicing protein (Prp5), putative
AFUA_1G10720	285.622	387.711	-0.43094	1.5428e-05	7.0072e-05	-	origin recognition complex subunit Orc1, putative
AFUA_1G10760	541.328	692.336	-0.34862	7.3817e-05	0.00029639	-	CCAAT-box-binding transcription factor
AFUA_1G10770	5010.68	1416.95	1.7845	6.1552e-69	5.2701e-67	-	neutral amino acid permease, putative
AFUA_1G10840	1414.18	1052.85	0.4188	7.5037e-08	4.8085e-07	-	conserved hypothetical protein
AFUA_1G10850	2208.98	1768.6	0.31665	1.0587e-05	4.9417e-05	-	ubiquitin-like modifier SUMO, putative
AFUA_1G10860	1013.12	1171.6	-0.20777	0.003589	0.010124	-	nuclear pore complex protein Nup107, putative
AFUA_1G10920	2551.31	1899.52	0.42058	1.4378e-08	1.0298e-07	-	nuclear mRNA splicing factor-associated protein, putative
AFUA_1G10940	823.584	1328.55	-0.6811	5.5946e-18	1.0494e-16	-	MAP kinase kinase kinase SskB, putative
AFUA_1G10950	2156.78	2660.16	-0.30109	1.5723e-07	9.5905e-07	-	vesicle-mediated transport protein Vid24, putative
AFUA_1G10980	346.1	243.722	0.49345	5.5082e-05	0.00022744	-	sphingosine kinase (SphK), putative
AFUA_1G10990	77.116	109.298	-0.46857	0.012755	0.030883	-	ribosomal RNA processing protein, putative
AFUA_1G11000	449.209	534.611	-0.24525	0.0084384	0.021534	-	C6 transcription factor, putative
AFUA_1G11090	719.644	563.443	0.34736	0.00019467	0.00072411	-	histone-lysine N-methyltransferase Clr4
AFUA_1G11110	1786.63	1080.97	0.71669	1.9902e-24	5.3653e-23	-	calcium channel subunit Cch1
AFUA_1G11120	3907.57	3252.72	0.26112	0.00036632	0.0012891	-	conserved hypothetical protein
AFUA_1G11150	506.43	691.958	-0.44626	5.2454e-08	3.4376e-07	-	3-ketosphinganine reductase (Tsc10), putative
AFUA_1G11160	361.959	633.922	-0.7861	8.7716e-12	9.3662e-11	-	Sas10/Utp3 family protein
AFUA_1G11180	7002.84	5052.47	0.45823	0.00011129	0.00043205	-	heat shock protein/chaperonin HSP78, putative
AFUA_1G11190	14539.7	17882.6	-0.29686	5.5853e-08	3.6474e-07	-	eukaryotic translation elongation factor 1 subunit Eef1-beta, putative
AFUA_1G11200	1442.57	1248.97	0.20491	0.005752	0.015333	-	conserved hypothetical protein
AFUA_1G11220	79511.7	57264.3	0.46971	6.3034e-13	7.4728e-12	-	GPI anchored protein, putative
AFUA_1G11340	31.714	17.8045	0.69002	0.014088	0.033748	-	glycosyl hydrolase family 88, putative
AFUA_1G11360	62.3322	32.1815	0.8184	0.00088556	0.0028692	-	aldehyde reductase II
AFUA_1G11370	77.4122	54.6029	0.47125	0.0155	0.036488	-	versicolorin B synthase, putative
AFUA_1G11400	649.716	560.913	0.20699	0.015884	0.037184	-	alpha/beta fold family hydrolase, putative
AFUA_1G11410	452.045	384.546	0.2307	0.015971	0.03735	-	ubiquitin conjugating enzyme E2, putative
AFUA_1G11420	4397.79	5283.8	-0.26051	0.0050039	0.013557	-	cell wall biogenesis protein phosphatase Ssd1, putative
AFUA_1G11430	80.7503	117.915	-0.50106	0.011003	0.027219	-	hypothetical protein
AFUA_1G11440	610.135	699.483	-0.19601	0.015095	0.035708	-	RNA export mediator Gle1, putative
AFUA_1G11460	9005.41	6898.19	0.38088	5.8264e-08	3.7915e-07	-	1,3-beta-glucanosyltransferase Bgt1
AFUA_1G11500	2278.22	2567.8	-0.17132	0.013094	0.031622	-	conserved hypothetical protein
AFUA_1G11510	648.559	459.733	0.48956	1.8206e-07	1.1031e-06	-	conserved hypothetical protein
AFUA_1G11520	136.697	194.102	-0.49013	0.00016246	0.00061292	-	fungal specific transcription factor, putative
AFUA_1G11530	1110.25	1309.52	-0.23534	0.01005	0.025076	-	2,4-dihydroxyhept-2-ene-1,7-dioic acid aldolase
AFUA_1G11550	2663.62	3153.7	-0.24255	2.9933e-05	0.00013001	-	ethanolamine kinase, putative
AFUA_1G11620	107.078	188.719	-0.78208	1.3138e-07	8.1043e-07	-	C6 transcription factor QutA, putative
AFUA_1G11630	302.069	365.203	-0.2668	0.0084565	0.021548	-	quinate pathway repressor protein QutR, putative
AFUA_1G11660	1216.57	974.816	0.31407	0.00017168	0.00064533	-	conserved hypothetical protein
AFUA_1G11670	405.889	512.627	-0.32842	0.0047136	0.012865	-	small nuclear ribonucleoprotein Lsm8, putative
AFUA_1G11690	1047.72	873.455	0.2566	0.014838	0.035227	-	proline-rich, actin-associated protein Vrp1, putative
AFUA_1G11700	598.787	471.964	0.33885	0.000691	0.0022976	-	conserved hypothetical protein
AFUA_1G11720	101.434	70.9301	0.48696	0.0067791	0.017713	-	conserved hypothetical protein
AFUA_1G11730	11193.6	9659.13	0.21149	0.00010266	0.00040106	-	ADP-ribosylation factor, putative
AFUA_1G11740	3150.69	2444.24	0.36263	1.6517e-07	1.0055e-06	-	conserved hypothetical protein
AFUA_1G11760	1648.44	2272.83	-0.46014	1.6602e-13	2.0802e-12	-	conserved hypothetical protein
AFUA_1G11770	1063.32	886.304	0.25687	0.0074868	0.019376	-	COPII-coated vesicle protein SurF4/Erv29, putative
AFUA_1G11780	688.82	812.17	-0.23452	0.0029978	0.008633	-	conserved hypothetical protein
AFUA_1G11790	603.33	265.253	1.1568	7.8696e-23	1.9405e-21	-	nucleoside hydrolase, putative
AFUA_1G11890	785.285	1298.08	-0.71549	4.421e-17	7.6412e-16	-	serine palmitoyltransferase 2, putative
AFUA_1G11910	352.307	224.699	0.63189	6.7473e-09	5.0398e-08	-	conserved histidine-rich protein
AFUA_1G11920	662.416	863.299	-0.37872	9.3375e-06	4.3919e-05	-	SH3 domain protein, putative
AFUA_1G11940	1233	875.342	0.48643	3.2269e-09	2.5352e-08	-	50S ribosomal subunit protein L15
AFUA_1G11950	2355.46	1086.94	1.1026	3.4092e-51	2.0878e-49	-	mucin, putative
AFUA_1G11990	256.579	356.804	-0.46742	3.692e-05	0.00015791	-	conserved hypothetical protein
AFUA_1G12000	1124.22	1295.87	-0.2025	0.015854	0.037144	-	nuclear and cytoplasmic polyadenylated RNA-binding protein pub1
AFUA_1G12020	1369.34	828.271	0.71724	1.9306e-21	4.3121e-20	-	arrestin domain protein
AFUA_1G12030	1372.41	910.951	0.58233	1.1288e-10	1.0501e-09	-	conserved hypothetical protein
AFUA_1G12040	1486.23	2493.76	-0.74063	9.378e-27	2.7706e-25	-	chitin biosynthesis protein (Chs7), putative
AFUA_1G12050	116.027	185.151	-0.65221	6.372e-06	3.0865e-05	-	acetyltransferase, GNAT family family
AFUA_1G12065	1023.3	1169.64	-0.19186	0.018434	0.042109	-	37S ribosomal protein Mrp17
AFUA_1G12120	208.534	287.386	-0.44924	4.2565e-05	0.00017989	-	arginine rich protein
AFUA_1G12130	445.893	562.666	-0.3312	9.7824e-05	0.00038343	-	translation initiation factor eIF4E, putative
AFUA_1G12150	1559.38	1851.48	-0.24687	2.0756e-05	9.2337e-05	-	nucleoside diphosphatase Gda1
AFUA_1G12170	7588.8	6552.66	0.21024	0.00058527	0.0019759	-	translation elongation factor EF-Tu, putative
AFUA_1G12180	3666.56	3247.94	0.17367	0.001796	0.0054274	-	GTP-binding protein Sey1, putative
AFUA_1G12200	455.436	604.959	-0.4028	5.1615e-06	2.5374e-05	-	conserved hypothetical protein
AFUA_1G12240	460.003	308.137	0.56859	8.9283e-09	6.542e-08	-	MFS peptide transporter, putaitve
AFUA_1G12250	14194.1	10164.8	0.47433	1.7899e-07	1.0868e-06	-	mitochondrial hypoxia responsive domain protein
AFUA_1G12310	730.506	576.899	0.33604	0.0003633	0.0012803	-	GABA permease, putative
AFUA_1G12350	2200.65	2516.62	-0.19249	0.0033158	0.0094431	-	SCP-like extracellular protein, putative
AFUA_1G12380	1149.71	1545.26	-0.42314	9.9264e-10	8.3143e-09	-	WD repeat protein
AFUA_1G12390	1801.99	2343.6	-0.37407	4.6534e-06	2.3048e-05	-	G2/M phase checkpoint control protein Sum2, putative
AFUA_1G12410	89.3869	46.282	0.88524	6.1995e-06	3.0061e-05	-	salicylate hydroxylase, putative
AFUA_1G12440	80.7594	131.68	-0.66574	3.8898e-05	0.00016553	-	isoflavone reductase family protein CipA, putative
AFUA_1G12450	139.534	201.274	-0.51175	0.0001732	0.00064945	-	conserved hypothetical protein
AFUA_1G12490	1261.53	1562.1	-0.30362	0.00030833	0.0010983	-	sexual development activator VeA
AFUA_1G12510	255.272	335.068	-0.38317	0.0012598	0.0039557	-	isoflavone reductase family protein
AFUA_1G12530	1720.98	2340.68	-0.43444	1.0991e-05	5.1175e-05	-	oleate delta-12 desaturase
AFUA_1G12540	806.783	952.928	-0.23582	0.0032967	0.0093944	-	TMEM1 family protein, putative
AFUA_1G12560	709.905	599.53	0.23843	0.0054562	0.014624	-	endoglucanase, putative
AFUA_1G12570	864.41	1174.36	-0.43637	1.0376e-08	7.5254e-08	-	RNA binding protein Ligatin/Tma64, putative
AFUA_1G12580	466.047	577.301	-0.30437	0.0017331	0.0052543	-	hypothetical protein
AFUA_1G12590	1411.89	2038.85	-0.52221	1.5799e-09	1.2929e-08	-	RNA-binding La domain protein
AFUA_1G12600	70.6189	96.4984	-0.42667	0.013106	0.031627	-	chitin synthase D
AFUA_1G12610	5121.54	4345.25	0.23526	0.0003539	0.00125	-	Hsp70 chaperone Hsp88
AFUA_1G12620	595.425	445.008	0.41556	3.3407e-06	1.6908e-05	-	MFS toxin efflux pump (AflT), putative
AFUA_1G12630	453.594	778.121	-0.76596	1.4655e-15	2.1927e-14	-	mannosylphosphate transferase (Mnn4), putative
AFUA_1G12640	481.967	380.662	0.3371	0.0024675	0.0072395	-	zinc metalloproteinase, putative
AFUA_1G12650	2202.67	1964.28	0.16462	0.0036048	0.010166	-	3-ketoacyl-CoA ketothiolase (Kat1), putative
AFUA_1G12660	2748.4	2093.6	0.38976	5.2206e-09	3.9732e-08	-	conserved hypothetical protein
AFUA_1G12680	706.747	866.707	-0.28954	0.00082001	0.0026728	-	Rho GTPase activator Rga, putative
AFUA_1G12690	327.101	576.558	-0.79155	1.8338e-09	1.4927e-08	-	ABC multidrug transporter Mdr4
AFUA_1G12720	595.164	388.591	0.60552	3.4439e-12	3.8461e-11	-	PBSP domain protein
AFUA_1G12730	1125.12	1348.85	-0.25921	0.00082641	0.0026908	-	60S ribosomal protein L3
AFUA_1G12770	1256.58	1024.22	0.29096	0.00013176	0.00050725	-	conserved hypothetical protein
AFUA_1G12790	1172.5	1321.6	-0.17068	0.014718	0.035044	-	Exocyst complex component Sec5, putative
AFUA_1G12810	274.114	221.415	0.29677	0.016436	0.038313	-	conserved hypothetical protein
AFUA_1G12820	351.879	451.102	-0.35393	0.00020031	0.00074208	-	gamma-tubulin complex component GCP6, putative
AFUA_1G12850	10980.3	13622.5	-0.30799	3.6533e-05	0.00015647	-	nitrate transporter CrnA
AFUA_1G12860	21.8858	41.4325	-0.79057	0.001977	0.0059163	-	DUF718 domain protein
AFUA_1G12875	548.159	424.762	0.35926	0.00056994	0.0019284	-	conserved hypothetical protein
AFUA_1G12900	1564.11	1813.63	-0.2114	0.00077783	0.0025452	-	cell wall biogenesis protein Mhp1, putative
AFUA_1G12910	781.328	935.275	-0.25639	0.00015608	0.00059222	-	ABC fatty acid transporter, putative
AFUA_1G12920	5140.19	7753.86	-0.58183	4.3843e-09	3.3728e-08	-	glycogen phosphorylase GlpV/Gph1, putative
AFUA_1G12930	873.111	660.555	0.39518	1.4059e-06	7.5318e-06	-	G protein complex alpha subunit GpaB
AFUA_1G12940	5265.45	3531.34	0.57074	2.3805e-17	4.2089e-16	-	MAP kinase SakA
AFUA_1G12960	3771.98	2848.2	0.40228	5.1922e-12	5.6887e-11	-	SCF ubiquitin ligase complex subunit CulA, putative
AFUA_1G12970	928.741	753.496	0.2967	0.00019981	0.00074052	-	conserved hypothetical protein
AFUA_1G12990	1057.76	792.866	0.41117	8.0169e-07	4.4658e-06	-	conserved hypothetical protein
AFUA_1G13000	96.1716	44.2393	1.0305	6.0792e-08	3.9504e-07	-	conserved hypothetical protein
AFUA_1G13020	1382.9	1547.78	-0.16126	0.0084011	0.021484	-	cytoskeletal adaptor protein SagA
AFUA_1G13030	66.521	135.826	-0.97341	7.2079e-09	5.3664e-08	-	conserved hypothetical protein
AFUA_1G13040	203.075	272.77	-0.41433	0.00049022	0.0016758	-	possible dual specificity protein phosphatase 3
AFUA_1G13050	3781.4	3129.38	0.271	5.1289e-07	2.9222e-06	-	C2H2 transcription factor, putative
AFUA_1G13060	979.078	1194.57	-0.28314	0.00013772	0.00052799	-	regulator of nonsense transcripts, putative
AFUA_1G13070	162.025	282.093	-0.77249	3.4699e-09	2.7146e-08	-	U3 small nucleolar ribonucleoprotein protein IMP4, putative
AFUA_1G13090	1976.32	1588.36	0.3087	0.0034652	0.0098135	-	anthranilate synthase multifunctional protein TrpC, putative
AFUA_1G13100	1450.7	1203.17	0.2654	0.0033868	0.0096245	-	nucleoporin (Nup184), putative
AFUA_1G13120	2789.48	197.31	3.7767	0	0	-	conserved hypothetical protein
AFUA_1G13140	2735.71	3809.14	-0.47454	9.0255e-16	1.3841e-14	-	G-protein complex alpha subunit GpaA/FadA
AFUA_1G13150	700.314	569.553	0.2902	0.0011671	0.0037036	-	Smr domain protein
AFUA_1G13160	1351.32	818.59	0.71628	5.4074e-24	1.4327e-22	-	geranylgeranyl diphosphate synthase
AFUA_1G13170	3040.51	566.849	2.3865	2.0558e-163	8.2654e-161	-	cell division control protein 14
AFUA_1G13190	249.25	394.237	-0.64786	8.0895e-10	6.8252e-09	-	copper-activated transcription factor GRISEA, putative
AFUA_1G13200	282.975	376.347	-0.40016	0.00091581	0.0029589	-	conserved hypothetical protein
AFUA_1G13220	373.634	531.919	-0.4987	4.7267e-06	2.3398e-05	-	cytochrome P450 pisatin demethylase, putative
AFUA_1G13230	181.87	228.87	-0.3155	0.020861	0.047027	-	conserved hypothetical protein
AFUA_1G13270	191.947	126.88	0.57034	0.00039975	0.0013923	-	6-hexanolactone hydrolase, putative
AFUA_1G13280	1896.38	2218.3	-0.22502	0.00072244	0.002385	-	mannose-6-phosphate isomerase, class I
AFUA_1G13300	2405.47	2048.23	0.23025	0.00047951	0.0016441	-	GTP cyclohydrolase II, putative
AFUA_1G13320	992.678	741.32	0.40957	0.00033952	0.0012038	-	6-phosphogluconate dehydrogenase family protein
AFUA_1G13350	623.195	471.426	0.39256	0.00062272	0.0020909	-	MFS transporter, putative
AFUA_1G13390	915.496	769.185	0.24548	0.0044297	0.012165	-	gamma tubulin MipA, putative
AFUA_1G13400	12686.2	9487.18	0.41393	2.3526e-07	1.4008e-06	-	conserved hypothetical protein
AFUA_1G13420	1721.25	1510.88	0.18519	0.0059926	0.015887	-	phosphotyrosyl phosphatase activator
AFUA_1G13430	3918.21	2974.17	0.39282	5.2979e-07	3.0129e-06	-	conserved hypothetical protein
AFUA_1G13440	286.621	151.461	0.89272	3.6937e-13	4.4883e-12	-	amine oxidase
AFUA_1G13450	3346.21	2156.54	0.62365	8.1571e-12	8.7606e-11	-	cell wall proline rich protein, putative
AFUA_1G13490	5946.75	6720.83	-0.1747	0.021873	0.049057	-	spermidine synthase
AFUA_1G13530	180.07	117.86	0.57569	0.00053284	0.0018108	-	conserved hypothetical protein
AFUA_1G13550	8366.19	2949.82	1.4875	1.1299e-84	1.3395e-82	-	conserved hypothetical protein
AFUA_1G13560	329.84	53.2117	2.5173	1.9163e-64	1.5145e-62	-	conserved hypothetical protein
AFUA_1G13570	1214.27	1488.94	-0.29207	7.8045e-05	0.00031242	-	small nuclear ribonucleoprotein complex protein Nhp2, putative
AFUA_1G13580	1209.92	1355.42	-0.16247	0.014273	0.034156	-	M protein repeat protein
AFUA_1G13590	2114.92	1593.04	0.40522	1.0216e-08	7.421e-08	-	conserved hypothetical protein
AFUA_1G13660	2755.45	1624.76	0.7567	1.0511e-37	4.6064e-36	-	phenol 2-monooxygenase, putative
AFUA_1G13690	1058.58	855.746	0.30437	5.8412e-05	0.00024006	-	WD repeat protein
AFUA_1G13740	2529.89	2031.12	0.31321	5.973e-05	0.00024504	-	pentafunctional polypeptide (AroM), putative
AFUA_1G13750	19380.5	10753.4	0.84172	4.9386e-32	1.7364e-30	-	C2H2 transcription factor (Rpn4), putative
AFUA_1G13760	768.353	647.928	0.2412	0.0039525	0.011008	-	cell wall anchored protein, putative
AFUA_1G13780	45870.8	35206.7	0.37785	2.3422e-07	1.3955e-06	-	histone H4.1
AFUA_1G13790	25772.1	18183.9	0.49763	5.1789e-11	5.057e-10	-	histone H3
AFUA_1G13800	2513.77	240.063	3.3221	1.431e-234	1.8903e-231	-	MFS multidrug transporter, putative
AFUA_1G13830	14.8126	39.8416	-1.0888	0.00041253	0.0014303	-	threonine-rich protein
AFUA_1G13880	250.111	366.796	-0.53299	7.7988e-06	3.7307e-05	-	snoRNP assembly factor Naf1, putative
AFUA_1G13890	579.669	737.347	-0.34248	0.000107	0.00041676	-	U4/U6 small nuclear ribonucleoprotein, putative
AFUA_1G13900	773.691	1065.8	-0.45347	1.4525e-06	7.7592e-06	-	DNA-directed RNA polymerase I subunit (Rpa190), putative
AFUA_1G13910	492.617	589.959	-0.25546	0.0024065	0.007087	-	TFIIH complex helicase Rad3, putative
AFUA_1G13940	1549.55	2677.11	-0.78135	1.7214e-27	5.2709e-26	-	SUN domain protein (Adg3), putative
AFUA_1G13960	1450.49	1138.51	0.34694	8.7665e-06	4.1529e-05	-	DUF292 domian protein
AFUA_1G13980	1109.49	1864.42	-0.74032	8.3357e-23	2.05e-21	-	conserved hypothetical protein
AFUA_1G13990	4632.42	9255.18	-0.98767	1.4427e-38	6.5075e-37	-	conserved hypothetical protein
AFUA_1G14010	972.239	1242.93	-0.34973	0.00014046	0.00053737	-	AP-2 adaptor complex subunit sigma, putative
AFUA_1G14020	1191.23	1611.63	-0.43295	1.6108e-09	1.317e-08	-	diphthine synthase, putative
AFUA_1G14030	782.064	926.516	-0.24047	0.019454	0.044211	-	SAGA-like transcriptional regulatory complex subunit Spt3, putative
AFUA_1G14080	113.264	236.852	-1.0135	4.4252e-10	3.8278e-09	-	integral membrane protein Pth11-like, putative
AFUA_1G14110	560.904	830.763	-0.55733	4.011e-09	3.1063e-08	-	RNA polymerase subunit
AFUA_1G14160	566.584	482.741	0.2263	0.012395	0.030096	-	hypothetical protein
AFUA_1G14180	799.559	969.962	-0.27366	0.0035319	0.0099754	-	methyltransferase (Ncl1), putative
AFUA_1G14210	119.77	182.195	-0.58103	4.8826e-05	0.00020467	-	nucleoside-diphosphate-sugar epimerase, putative
AFUA_1G14220	2055	2848.73	-0.46717	1.2291e-11	1.2886e-10	-	fibrillarin
AFUA_1G14240	1122.58	1441.62	-0.35786	3.2022e-07	1.8741e-06	-	Golgi membrane protein (Coy1), putative
AFUA_1G14250	172.96	241.066	-0.46017	0.00021803	0.00080162	-	potassium channel, putative
AFUA_1G14270	685.573	563.7	0.2807	0.0016612	0.0050596	-	catechol dioxygenase, putative
AFUA_1G14300	1744.08	1364.19	0.35239	5.0833e-08	3.3408e-07	-	Fasciclin domain family protein
AFUA_1G14310	1253.45	1488.19	-0.24609	0.00026183	0.00094613	-	poly(A)-binding protein-dependent poly(A) ribonuclease, putative
AFUA_1G14330	5973.38	2232.03	1.3978	5.6658e-54	3.6895e-52	-	ABC transporter, putative
AFUA_1G14340	1735.04	1308.28	0.39797	0.00026251	0.00094747	-	metalloreductase, putative
AFUA_1G14360	75.8405	117.648	-0.58745	0.0015194	0.0046818	-	C6 transcription factor, putative
AFUA_1G14390	119.895	174.182	-0.51862	8.979e-05	0.00035513	-	zinc-dependent alcohol dehydrogenase, putative
AFUA_1G14400	268.312	347.336	-0.36454	0.0018307	0.0055232	-	hydroxyisocaproate dehydrogenase, putative
AFUA_1G14420	894.144	702.131	0.34551	3.6831e-06	1.8459e-05	-	conserved hypothetical protein
AFUA_1G14490	359.188	295.643	0.27791	0.019636	0.04459	-	aminotransferase, putative
AFUA_1G14510	592.965	458.92	0.36482	7.9385e-05	0.00031737	-	ankyrin repeat protein
AFUA_1G14580	288.59	431.398	-0.56281	3.8896e-06	1.9442e-05	-	U3 small nucleolar RNA-associated protein Utp11, putative
AFUA_1G14600	210.939	270.465	-0.35312	0.0011879	0.0037605	-	transcription initiation factor TFIID, 31kD subunit, putative
AFUA_1G14640	164.488	292.577	-0.80128	3.6403e-09	2.835e-08	-	conserved hypothetical protein
AFUA_1G14660	837.015	2022.27	-1.2566	2.1509e-53	1.3909e-51	-	regulator of secondary metabolism LaeA
AFUA_1G14695	64.7073	92.5677	-0.47681	0.0092741	0.023431	-	DNA repair protein Dds20/Mei5, putative
AFUA_1G14700	139.324	242.944	-0.77086	7.5403e-09	5.5959e-08	-	MFS allantoate transporter, putative
AFUA_1G14730	3101.47	2467.29	0.32756	9.9726e-08	6.2818e-07	-	cell division cycle protein Cdc20, putative
AFUA_1G14770	379.207	565.055	-0.56552	4.0713e-08	2.7177e-07	-	tRNA dihydrouridine synthase, putative
AFUA_1G14780	8774.96	5673.02	0.62265	3.4218e-17	5.9614e-16	-	BAP31 domain protein, putative
AFUA_1G14800	929.873	2169.11	-1.0501	3.4964e-05	0.00015031	-	conserved hypothetical protein
AFUA_1G14830	2360.06	1707.7	0.46179	3.648e-10	3.2005e-09	-	conserved hypothetical protein
AFUA_1G14880	371.71	117.214	1.5985	4.9482e-27	1.4856e-25	-	N-acylethanolamine amidohydrolase, putative
AFUA_1G14910	1968.79	1703.54	0.2074	0.0015519	0.0047676	-	endosomal SPRY domain protein, putative
AFUA_1G14920	979.466	1126.84	-0.20041	0.0053285	0.014332	-	peptidase D, putative
AFUA_1G14930	22019.1	19770.8	0.15423	0.015968	0.03735	-	conserved hypothetical protein
AFUA_1G14960	1395.89	1016.73	0.45443	9.2388e-12	9.8423e-11	-	gelsolin repeat protein, putative
AFUA_1G14990	335.366	523.714	-0.63368	3.9475e-11	3.9124e-10	-	ATP-dependent RNA helicase (Drs1), putative
AFUA_1G15020	31744.2	36920.4	-0.2163	0.00061785	0.002076	-	40S ribosomal protein S5, putative
AFUA_1G15030	438.989	721.537	-0.69348	1.0119e-07	6.3655e-07	-	SDA1 domain protein
AFUA_1G15040	241.661	305.703	-0.32985	0.0026483	0.00773	-	conserved hypothetical protein
AFUA_1G15070	1026.53	1182.19	-0.2021	0.011223	0.02765	-	mtDNA inheritance protein Dml1, putative
AFUA_1G15110	755.887	605.26	0.31773	0.00013927	0.00053328	-	conserved hypothetical protein
AFUA_1G15120	300.087	356.424	-0.2438	0.018297	0.041837	-	dsDNA-dependent ATPase (Rad54b), putative
AFUA_1G15130	1335.78	1673.79	-0.32349	7.3752e-07	4.1183e-06	-	GPI anchor transamidase, putative
AFUA_1G15140	6501.1	5029.82	0.365	1.5383e-05	6.9969e-05	-	mitochondrial phosphate carrier protein (Mir1), putative
AFUA_1G15160	3241.94	2311.28	0.48353	3.5372e-12	3.9361e-11	-	conserved hypothetical protein
AFUA_1G15200	2746.12	2075.18	0.40075	7.7103e-09	5.7038e-08	-	Hsp70 family protein
AFUA_1G15210	336.839	282.69	0.25025	0.015184	0.035883	-	conserved hypothetical protein
AFUA_1G15220	433.055	311.649	0.46304	9.6834e-06	4.5407e-05	-	conserved hypothetical protein
AFUA_1G15230	1064.43	644.045	0.71812	1.8856e-19	3.832e-18	-	C6 transcription factor, putative
AFUA_1G15270	31858.8	17874.4	0.82326	9.0134e-24	2.3678e-22	-	heat shock protein Hsp98/Hsp104/ClpA, putative
AFUA_1G15300	723.183	1515.83	-1.0588	3.8345e-55	2.5882e-53	-	choline transport protein, putative
AFUA_1G15330	88.6331	117.823	-0.38512	0.017863	0.040998	-	conserved hypothetical protein
AFUA_1G15350	1068.81	1322.54	-0.3005	0.0048672	0.013222	-	homoserine acetyltransferase family protein
AFUA_1G15380	827.326	640.996	0.36383	4.6338e-05	0.00019468	-	conserved hypothetical protein
AFUA_1G15390	1724.63	2120.16	-0.29669	1.1168e-07	6.978e-07	-	DUF1014 domain protein
AFUA_1G15460	828.981	1040.71	-0.32317	6.4546e-05	0.0002627	-	DnaJ domain protein
AFUA_1G15470	653.054	776.024	-0.24726	0.0015488	0.0047597	-	C6 transcription factor (UaY), putative
AFUA_1G15500	425.136	588.619	-0.46288	6.2135e-08	4.032e-07	-	GTP-binding protein Obg
AFUA_1G15510	219.47	176.042	0.31298	0.017082	0.0395	-	JmjC domain protein, putative
AFUA_1G15520	120.782	162.81	-0.40922	0.006474	0.017036	-	urea amidolyase, putative
AFUA_1G15550	1434.66	1906.44	-0.40589	1.0316e-09	8.6096e-09	-	homeobox and C2H2 transcription factor, putative
AFUA_1G15590	4106.37	3656.06	0.16556	0.021441	0.048204	-	succinate dehydrogenase subunit CybS, putative
AFUA_1G15610	981.722	285.774	1.752	2.9888e-75	2.7917e-73	-	oxidoreductase, zinc-binding dehydrogenase family, putative
AFUA_1G15640	1662.26	1068.88	0.6239	1.4847e-10	1.3593e-09	-	conserved hypothetical protein
AFUA_1G15700	906.018	289.067	1.6109	1.2893e-46	7.0131e-45	-	conserved hypothetical protein
AFUA_1G15710	363.696	445.543	-0.28844	0.0017543	0.0053152	-	anaphase-promoting complex component Cut20/Apc4, putative
AFUA_1G15770	240.18	318.987	-0.39917	0.00023721	0.00086517	-	anaphase promoting complex subunit 10 (APC10), putative
AFUA_1G15780	1882.62	2199.38	-0.2228	0.00048719	0.0016673	-	3-isopropylmalate dehydrogenase Leu2A
AFUA_1G15820	6180.26	5564.66	0.15003	0.020917	0.047118	-	fatty acid hydroxylase, putative
AFUA_1G15830	1444.39	2682.39	-0.88301	3.9796e-29	1.2733e-27	-	conserved hypothetical protein
AFUA_1G15840	236.18	322.898	-0.44125	2.0153e-05	8.9852e-05	-	conserved hypothetical protein
AFUA_1G15850	264.605	147.32	0.82339	2.9377e-12	3.3047e-11	-	C6 transcription factor, putative
AFUA_1G15860	2307.66	2614.98	-0.1799	0.00067363	0.0022415	-	Coatomer subunit delta, putative
AFUA_1G15870	1268.58	1540.2	-0.27628	0.00022886	0.00083845	-	conserved glutamic acid-rich protein
AFUA_1G15880	1024.41	1281.03	-0.31949	5.3431e-06	2.6221e-05	-	DUF803 domain membrane protein
AFUA_1G15890	1305.38	551.06	1.2287	5.6259e-49	3.2514e-47	-	SacI domain protein
AFUA_1G15900	1361.18	1690.19	-0.30858	7.3266e-06	3.5231e-05	-	importin beta-2 subunit, putative
AFUA_1G15920	992.55	790.54	0.32359	7.2126e-05	0.00029048	-	26S proteasome-associated ubiquitin C-terminal hydrolase, putative
AFUA_1G15940	1959.56	1072.41	0.86078	8.441e-27	2.5017e-25	-	Auxin Efflux Carrier superfamily
AFUA_1G15990	538.651	276.76	0.94108	5.3823e-18	1.0116e-16	-	hypothetical protein
AFUA_1G16000	2657.41	1754.3	0.5936	3.2788e-17	5.7422e-16	-	serine/threonine protein kinase, putative
AFUA_1G16030	2593.79	5221.39	-1.0009	2.4311e-49	1.4228e-47	-	conserved hypothetical protein
AFUA_1G16040	102.656	155.335	-0.57268	7.5881e-05	0.00030428	-	ferric-chelate reductase, putative
AFUA_1G16115	182.211	237.009	-0.36996	0.0026699	0.0077832	-	hypothetical protein
AFUA_1G16150	1054.55	1219.58	-0.2082	0.0096125	0.024121	-	thioredoxin domain protein
AFUA_1G16190	17584.9	12830.9	0.45047	1.3695e-10	1.2603e-09	-	extracellular cell wall glucanase Crf1/allergen Asp F9
AFUA_1G16210	636.479	516.909	0.29694	0.00023742	0.00086538	-	threonyl-tRNA synthetase
AFUA_1G16230	303.851	395.658	-0.36612	0.0024432	0.0071837	-	MFS quinate transporter, putative
AFUA_1G16270	116.507	157.357	-0.40853	0.011082	0.027371	-	xylitol dehydrogenase XdhB
AFUA_1G16290	244.585	374.905	-0.59826	9.0045e-07	5.0009e-06	-	ATP dependent RNA helicase (Rok1), putative
AFUA_1G16300	759.899	523.079	0.52651	1.1892e-07	7.4048e-07	-	conserved hypothetical protein
AFUA_1G16310	132.634	194.781	-0.53036	0.0001575	0.00059713	-	glucose-inducible SAM-dependent methyltransferase Rrg1, putative
AFUA_1G16330	492.306	736.243	-0.56964	5.4107e-09	4.1011e-08	-	ribosome assembly protein Noc2, putative
AFUA_1G16340	1023.12	1495.13	-0.54289	1.8186e-15	2.682e-14	-	potassium transporter, putative
AFUA_1G16450	2208.6	1836.87	0.2595	0.020454	0.046245	-	conserved hypothetical protein
AFUA_1G16460	1196.66	912.083	0.38739	2.6255e-06	1.3518e-05	-	bZIP transcription factor (LziP), putative
AFUA_1G16480	1895.48	1416.89	0.41618	4.0002e-09	3.1006e-08	-	acid phosphatase, putative
AFUA_1G16490	427.554	336.517	0.33901	0.00237	0.0069883	-	short chain dehydrogenase/reductase, putative
AFUA_1G16540	257.849	354.836	-0.45356	1.6475e-05	7.446e-05	-	WD40 domain protein
AFUA_1G16550	236.279	284.745	-0.26254	0.011954	0.02918	-	dihydrouridine synthase family protein, putative
AFUA_1G16560	52.5403	34.3436	0.54694	0.013781	0.033074	-	MIF domain protein
AFUA_1G16610	283.943	340.647	-0.25558	0.022299	0.049891	-	Swr1p complex component (Swc5), putative
AFUA_1G16620	140.431	175.983	-0.31276	0.019816	0.044967	-	C6 transcription factor, putative
AFUA_1G16680	854.076	1169.48	-0.44633	2.7476e-07	1.6224e-06	-	conserved hypothetical protein
AFUA_1G16690	209.981	348.809	-0.70626	5.0963e-08	3.347e-07	-	MFS transporter, putative
AFUA_1G16700	553.774	811.189	-0.54133	3.7634e-09	2.9219e-08	-	beta galactosidase, putative
AFUA_1G16710	1310.07	1907.02	-0.52919	5.3742e-07	3.0517e-06	-	fatty acid elongase (Gig30), putative
AFUA_1G16745	989.848	680.152	0.53351	2.7201e-10	2.4255e-09	-	PHD finger domain protein
AFUA_1G16760	107.519	80.1759	0.40573	0.012839	0.031072	-	acetyltransferase, GNAT family family
AFUA_1G16790	607.109	842.802	-0.46497	5.8442e-07	3.2976e-06	-	conserved hypothetical protein
AFUA_1G16800	1530.96	1804.3	-0.23542	0.00022144	0.00081226	-	cleavage and polyadenylation specifity factor, 73 kDa subunit, putative
AFUA_1G16810	476.334	623.468	-0.37607	0.001686	0.0051234	-	aminotransferase, class III
AFUA_1G16820	586.943	692.762	-0.23446	0.0080561	0.020687	-	signal recognition particle 19 kDa protein, putative
AFUA_1G16830	369.883	261.843	0.48109	6.8665e-05	0.000278	-	C6 transcription factor, putative
AFUA_1G16850	6885.12	5291.16	0.37601	3.5894e-07	2.0862e-06	-	sphinganine hydroxylase Sur2, putative
AFUA_1G16880	282.923	218.833	0.36505	0.0024812	0.0072722	-	ABC multidrug transporter, putative
AFUA_1G16940	208.28	435.872	-1.0412	4.4165e-23	1.1008e-21	-	DEAD/DEAH box helicase, putative
AFUA_1G16950	329.038	489.976	-0.55994	2.2363e-06	1.1631e-05	-	phosphatidylinositol:UDP-GlcNAc transferase subunit PIG-A
AFUA_1G16980	948.968	1109.27	-0.22194	0.0044004	0.012089	-	conserved hypothetical protein
AFUA_1G17000	773.271	666.912	0.21246	0.014784	0.035133	-	Sin3-associated polypeptide Sap18, putative
AFUA_1G17030	490.84	324.695	0.58355	1.0415e-08	7.5479e-08	-	glycosyl transferase, putative
AFUA_1G17040	7125.09	5884.67	0.27327	0.00013067	0.00050345	-	D-lactate dehydrogenase, putative
AFUA_1G17070	1113.94	1342.32	-0.26488	0.0081062	0.020799	-	FYVE domain protein, putative
AFUA_1G17090	284.111	349.822	-0.29113	0.0056674	0.015129	-	NOL1/NOP2/sun domain protein, putative
AFUA_1G17110	607.431	515.063	0.23732	0.010716	0.026552	-	long chain fatty alcohol oxidase, putative
AFUA_1G17150	213.158	300.877	-0.48396	0.00020316	0.00075145	-	C6 transcription factor, putative
AFUA_1G17290	195.119	82.2251	1.1824	1.5079e-13	1.9023e-12	-	conserved hypothetical protein
AFUA_1G17350	14003	12127.3	0.20457	0.014782	0.035133	-	CP2 transcription factor, putative
AFUA_1G17370	79.9365	23.8573	1.4931	1.8203e-08	1.2869e-07	-	heat shock protein Awh11, putative
AFUA_1G17380	11.081	1.96176	1.1624	0.0014518	0.0044944	-	3-oxoacyl-(acyl-carrier-protein) reductase, putative
AFUA_1G17420	63.9175	23.1254	1.2573	1.7183e-06	9.1001e-06	-	hypothetical protein
AFUA_1G17460	615.118	222.08	1.4327	2.9992e-41	1.4752e-39	-	C6 transcription factor, putative
AFUA_1G17530	102.909	145.327	-0.47735	0.0019681	0.0058933	-	MFS transporter, putative
AFUA_1G17750	351.878	502.291	-0.50307	1.9776e-06	1.0359e-05	-	nicotinamide N-methyltransferase, putative
AFUA_2G00150	38.4754	18.3649	0.88911	0.0013822	0.0043035	-	catecholamine-O-methyltransferase, putative
AFUA_2G00300	58.8574	82.4088	-0.45037	0.018966	0.043185	-	hypothetical protein
AFUA_2G00310	919.016	1202.76	-0.38327	2.3091e-07	1.3793e-06	-	amino acid transporter, putative
AFUA_2G00320	2965.6	4109.73	-0.46663	1.4442e-11	1.5022e-10	-	sterol delta 5,6-desaturase, putative
AFUA_2G00370	5762.49	2453.13	1.2217	1.014e-73	9.1928e-72	-	conserved hypothetical protein
AFUA_2G00400	14.6071	4.01062	1.0788	0.0026404	0.0077094	-	cell wall cysteine-rich protein
AFUA_2G00530	55.049	23.7374	1.0761	7.3888e-06	3.5493e-05	-	DUF1275 domain protein
AFUA_2G00630	440.654	334.212	0.38764	0.00039097	0.0013653	-	GDSL lipase/acylhydrolase family protein
AFUA_2G00660	1516.43	1995.05	-0.39118	3.3757e-07	1.9719e-06	-	sensor histidine kinase/response regulator TcsB/Sln1, putative
AFUA_2G00750	352.708	485.51	-0.44988	5.1355e-06	2.5286e-05	-	oxidoreductase, 2OG-Fe(II) oxygenase family, putative
AFUA_2G00780	200.882	273.742	-0.4307	0.00053452	0.0018152	-	MFS multidrug transporter, putative
AFUA_2G00790	1798.88	976.415	0.86792	1.1526e-22	2.8122e-21	-	conserved hypothetical protein
AFUA_2G00870	68.9541	38.2841	0.76354	0.0012779	0.0040056	-	conserved hypothetical protein
AFUA_2G00880	240.798	194.872	0.30114	0.017128	0.039576	-	C6 finger domain protein, putative
AFUA_2G00890	129.992	87.7706	0.52813	0.0023743	0.0069988	-	conserved hypothetical protein
AFUA_2G00980	41.4811	21.8185	0.77993	0.0026837	0.0078185	-	conserved hypothetical protein
AFUA_2G00990	664.465	112.248	2.4871	1.6122e-87	1.9877e-85	-	glycerophosphoryl diester phosphodiesterase family protein
AFUA_2G01000	76.9581	192.667	-1.2491	1.5857e-13	1.995e-12	-	LIM domain protein
AFUA_2G01040	4511.45	5153	-0.19037	0.0012542	0.0039421	-	formaldehyde dehydrogenase
AFUA_2G01090	991.122	1198.76	-0.26884	0.0073633	0.019099	-	DNA helicase, putative
AFUA_2G01110	161.815	227.573	-0.47041	0.00038948	0.0013616	-	conserved hypothetical protein
AFUA_2G01120	204.306	251.931	-0.29309	0.017323	0.039967	-	DNA repair protein Ntg1, putative
AFUA_2G01130	1347.95	1065.54	0.33569	1.1742e-06	6.3981e-06	-	ubiquitin conjugating enzyme (UbcJ), putative
AFUA_2G01140	4778.81	2113.65	1.1678	6.7854e-76	6.5359e-74	-	GPI anchored cell wall protein (Dan4), putative
AFUA_2G01150	439.299	228.935	0.90949	3.585e-11	3.58e-10	-	conserved hypothetical protein
AFUA_2G01160	476.982	245.213	0.94175	1.411e-19	2.8929e-18	-	C-4 methylsterol oxidase, putative
AFUA_2G01170	16837.7	10399.6	0.68856	7.6833e-22	1.7414e-20	-	1,3-beta-glucanosyltransferase Gel1
AFUA_2G01190	1847.73	1194.16	0.61681	3.0508e-10	2.7048e-09	-	Cu-dependent DNA-binding protein, putative
AFUA_2G01220	3194.38	1737.89	0.87295	2.0355e-49	1.2066e-47	-	GTP cyclohydrolase II, putative
AFUA_2G01250	1109.58	721.56	0.61103	3.741e-11	3.7236e-10	-	serine peptidase, putative
AFUA_2G01260	1924.96	1461.92	0.39218	5.9034e-06	2.8776e-05	-	HLH transcription factor, putative
AFUA_2G01270	198.32	137.132	0.51458	0.00029361	0.0010491	-	ferric-chelate reductase, putative
AFUA_2G01320	1246.02	2025.91	-0.69255	3.7741e-19	7.5376e-18	-	potassium/sodium P-type ATPase, putative
AFUA_2G01390	170.519	211.621	-0.30291	0.020204	0.04578	-	S-adenosylmethionine-dependent methyltransferase, putative
AFUA_2G01405	61.4906	33.8189	0.75416	0.0016739	0.0050916	-	cyanovirin-N family protein
AFUA_2G01410	1262.5	1000.67	0.33232	4.3881e-07	2.5186e-06	-	aldo-keto reductase, putative
AFUA_2G01430	2083.33	1705.84	0.28618	7.1955e-05	0.00028992	-	conserved hypothetical protein
AFUA_2G01440	511.751	615.714	-0.26279	0.0053841	0.014458	-	mitochondrial carrier protein, putative
AFUA_2G01450	579.555	493.358	0.22878	0.011516	0.028268	-	alpha-1,6 mannosyltransferase subunit (Mnn9), putative
AFUA_2G01470	71.0714	96.9263	-0.42039	0.012348	0.029992	-	hypothetical protein
AFUA_2G01480	467.066	765.435	-0.70019	8.3595e-15	1.1607e-13	-	60S ribosomal subunit biogenesis protein Nop16, putative
AFUA_2G01500	268.228	400.39	-0.56015	1.1205e-06	6.131e-06	-	ABC bile acid transporter, putative
AFUA_2G01520	437.734	560.11	-0.34702	0.0027229	0.0079229	-	protein kinase, putative
AFUA_2G01550	1317.82	1122.78	0.22701	0.0049083	0.013322	-	mitogen-activated protein kinase MAF1
AFUA_2G01580	96.6484	142.73	-0.52921	0.00075354	0.0024736	-	FAD monooxygenase, putative
AFUA_2G01590	389.158	212.53	0.85029	1.3739e-11	1.434e-10	-	non-classical export protein Nce102, putative
AFUA_2G01600	453.441	705.703	-0.62265	2.0612e-08	1.4473e-07	-	sphingomyelin phosphodiesterase, putative
AFUA_2G01610	542.871	892.87	-0.70565	1.0257e-15	1.5599e-14	-	conserved hypothetical protein
AFUA_2G01620	117.82	165.068	-0.45609	0.0036153	0.010192	-	conserved hypothetical protein
AFUA_2G01630	238.125	311.434	-0.3749	0.005063	0.013705	-	MSF1 domain protein
AFUA_2G01640	1907.32	2435.19	-0.35034	2.5965e-09	2.0716e-08	-	tryptophanyl-tRNA synthetase
AFUA_2G01660	1606.22	1361.02	0.23692	0.0014987	0.0046272	-	mitochondrial outer membrane translocase receptor (TOM70), putative
AFUA_2G01670	650.351	759.473	-0.22202	0.0045958	0.012573	-	FHA domain protein
AFUA_2G01700	2924.63	2148.24	0.44084	3.177e-10	2.7952e-09	-	carbon catabolite derepressing protein kinase Snf1, putative
AFUA_2G01760	445.83	132.864	1.4694	3.5412e-08	2.3954e-07	-	NACHT domain protein
AFUA_2G01780	654.175	884.566	-0.42934	4.7222e-07	2.7021e-06	-	small nucleolar ribonucleoprotein complex subunit Utp15, putative
AFUA_2G01790	1709.46	887.526	0.93258	7.233e-26	2.0707e-24	-	conserved serine proline-rich protein
AFUA_2G01800	147.27	109.568	0.41172	0.0045021	0.012346	-	hypothetical pathogenicity factor
AFUA_2G01810	1337.06	807.505	0.7152	9.9583e-15	1.3785e-13	-	conserved hypothetical protein
AFUA_2G01820	1227.45	1042.63	0.23355	0.007349	0.019073	-	pre-mRNA splicing factor (Prp24), putative
AFUA_2G01850	1706.71	1437.68	0.24464	0.00080825	0.0026354	-	phytanoyl-CoA dioxygenase family protein
AFUA_2G01860	574.673	721.787	-0.32512	8.9132e-05	0.00035313	-	integral membrane protein
AFUA_2G01870	944.468	675.938	0.47539	1.2613e-09	1.0404e-08	-	chitin synthase A
AFUA_2G01880	459.843	571.878	-0.31004	0.0012013	0.0037953	-	low molecular weight phosphotyrosine protein phosphatase, putative
AFUA_2G01890	1441.63	934.198	0.61909	4.2974e-15	6.123e-14	-	ubiquinone biosynthesis protein Coq7, putative
AFUA_2G01900	715.502	615.075	0.21258	0.015557	0.036576	-	RNA polymerase II transcription elongation factor Rtf1p, putative
AFUA_2G01940	3286.11	2698.32	0.28158	8.9368e-05	0.00035391	-	conserved hypothetical protein
AFUA_2G01980	174.599	280.738	-0.66131	2.8802e-07	1.6996e-06	-	nuclear protein (Sgd1), putative
AFUA_2G02000	750.261	617.276	0.27789	0.00019141	0.00071227	-	conserved hypothetical protein
AFUA_2G02010	991.633	734.767	0.42797	9.3811e-09	6.8684e-08	-	transmembrane protein UsgS
AFUA_2G02020	93.5344	132.643	-0.46199	0.017253	0.039832	-	formamidase FmdS
AFUA_2G02050	4981.01	2958.6	0.73848	1.2987e-15	1.9527e-14	-	peptidyl-prolyl cis-trans isomerase Cpr7, putative
AFUA_2G02070	671.943	859.192	-0.34893	8.371e-05	0.00033308	-	CCR4-NOT transcription complex, subunit 3
AFUA_2G02080	223.203	421.31	-0.89456	1.0861e-16	1.7935e-15	-	C2H2 finger domain protein, putative
AFUA_2G02130	984.95	1184.56	-0.26393	3.7764e-05	0.00016114	-	fatty acid desaturase, putative
AFUA_2G02150	10640.4	12921	-0.2783	4.2783e-06	2.127e-05	-	40S ribosomal protein S10a
AFUA_2G02170	1875.6	1477.06	0.34094	4.2042e-07	2.4177e-06	-	nuclear condensin complex subunit Smc4, putative
AFUA_2G02210	226.705	314.788	-0.46512	1.6355e-05	7.3991e-05	-	conserved hypothetical protein
AFUA_2G02220	1096.23	911.216	0.26536	0.00070167	0.0023272	-	UDP-glucose:sterol glycosyltransferase
AFUA_2G02230	950.988	1071.75	-0.17195	0.015182	0.035883	-	prefoldin subunit 3, putative
AFUA_2G02290	555.008	768.904	-0.46064	1.3961e-06	7.4841e-06	-	37S ribosomal protein Rsm22
AFUA_2G02300	411.432	303.394	0.42652	9.7858e-05	0.00038343	-	hypothetical protein
AFUA_2G02310	7210.69	4259.76	0.75011	8.3535e-21	1.8048e-19	-	actin cortical patch protein Sur7, putative
AFUA_2G02340	654	819.722	-0.3227	0.00016008	0.00060492	-	exosome complex exonuclease Rrp40, putative
AFUA_2G02350	256.779	341.73	-0.39945	0.00097167	0.0031318	-	MYB DNA-binding domain protein
AFUA_2G02360	724.203	637.997	0.18104	0.017005	0.039352	-	UDP-glucose:glycoprotein glucosyltransferase, putative
AFUA_2G02400	278.817	350.76	-0.32559	0.0027438	0.0079761	-	conserved hypothetical protein
AFUA_2G02470	3985.67	2964.01	0.42502	1.4518e-12	1.6677e-11	-	PA and RING finger domain protein
AFUA_2G02480	1721	677.877	1.325	3.4147e-50	2.0504e-48	-	conserved hypothetical protein
AFUA_2G02500	294.393	107.309	1.3986	5.6066e-23	1.3937e-21	-	conserved hypothetical protein
AFUA_2G02540	655.187	574.135	0.18826	0.016578	0.038576	-	bZIP transcription factor (Fcr3), putative
AFUA_2G02550	1920.33	2462.52	-0.35592	4.1368e-06	2.061e-05	-	Phosducin family protein
AFUA_2G02570	296.116	238.345	0.30201	0.0059173	0.015714	-	F-box domain protein
AFUA_2G02580	1236.36	937.623	0.39079	3.5811e-05	0.00015359	-	HAD superfamily hydrolase, putative
AFUA_2G02610	1846.31	1387.46	0.40826	2.3182e-08	1.613e-07	-	SNARE complex subunit (Vam7), putative
AFUA_2G02620	1215.44	1029.31	0.2358	0.011931	0.02914	-	Ku family DNA helicase, putative
AFUA_2G02630	2973.72	2615.01	0.1831	0.011257	0.027713	-	conserved hypothetical protein
AFUA_2G02670	1176.37	964.202	0.28341	1.7062e-05	7.6988e-05	-	DUF1295 domain protein
AFUA_2G02700	1087.79	1284.13	-0.23745	0.0028472	0.0082482	-	mitochondrial DnaJ chaperone (Tim14), putative
AFUA_2G02710	1011.78	1499.19	-0.55657	7.587e-08	4.8585e-07	-	60S ribosomal protein L24b
AFUA_2G02720	139.036	192.816	-0.45776	0.00036138	0.0012745	-	conserved hypothetical protein
AFUA_2G02730	4680.95	3561.07	0.39204	1.4537e-10	1.3322e-09	-	C2H2 finger domain protein, putative
AFUA_2G02760	1282.42	1647.79	-0.35624	2.454e-05	0.0001078	-	protein-tyrosine phosphatase, putative
AFUA_2G02780	2952.98	3347.5	-0.17946	0.0029282	0.0084538	-	KH domain RNA-binding protein
AFUA_2G02810	499.016	603.601	-0.27001	0.0034082	0.0096762	-	alcohol dehydrogenase, zinc-containing, putative
AFUA_2G02820	2169.04	1852.19	0.22464	0.0025915	0.0075787	-	Yippee zinc-binding protein Moh1, putative
AFUA_2G02830	784.425	669.061	0.22435	0.01061	0.026339	-	conserved hypothetical protein
AFUA_2G02860	2344.09	3582.31	-0.60345	1.7201e-13	2.1494e-12	-	F-box domain protein
AFUA_2G02870	158.556	328	-1.0054	2.4456e-12	2.768e-11	-	nuclear protein involved in pre-rRNA processing, putative
AFUA_2G02890	1669.81	1348.76	0.30566	2.248e-06	1.1685e-05	-	tRNA splicing 2' phosphotransferase 1
AFUA_2G02910	414.569	521.912	-0.32582	0.0012386	0.0038984	-	catechol dioxygenase, putative
AFUA_2G02920	317.759	391.187	-0.29226	0.014317	0.034236	-	alpha/beta hydrolase, putative
AFUA_2G02980	2012.03	1282.57	0.64094	9.2546e-17	1.5419e-15	-	protein-ER retention receptor, putative
AFUA_2G02990	2826.95	2196.64	0.36066	1.098e-06	6.0148e-06	-	MYB DNA-binding domain protein
AFUA_2G03000	1147.95	1468.43	-0.35183	1.2669e-06	6.863e-06	-	nucleoside transporter, putative
AFUA_2G03010	15771.4	13426.8	0.23082	1.9535e-05	8.7224e-05	-	cytochrome c subunit Vb, putative
AFUA_2G03040	13652.9	15488.4	-0.1803	0.012868	0.031116	-	ribosomal protein L34 protein, putative
AFUA_2G03050	267.842	377.707	-0.47979	0.00034986	0.0012376	-	forkhead domain protein
AFUA_2G03070	824.174	988.996	-0.25997	0.00067295	0.00224	-	conserved hypothetical protein
AFUA_2G03080	1183.43	942.856	0.32343	0.00015977	0.00060474	-	WD repeat protein
AFUA_2G03090	3912.06	2924.06	0.41705	3.0743e-10	2.7182e-09	-	vacuolar ABC heavy metal transporter (Hmt1), putative
AFUA_2G03100	675.486	494.378	0.44537	2.1484e-07	1.2884e-06	-	conserved hypothetical protein
AFUA_2G03110	2597.41	1844.28	0.4901	2.148e-14	2.8806e-13	-	alkaline phosphatase Pho8
AFUA_2G03160	284.416	356.656	-0.31839	0.0049469	0.013415	-	conserved hypothetical protein
AFUA_2G03170	532.342	455.44	0.22081	0.013573	0.032633	-	cyclic nucleotide-binding domain protein
AFUA_2G03190	142.39	96.5494	0.52555	0.0058159	0.015477	-	conserved hypothetical protein
AFUA_2G03210	1012.51	1314.35	-0.37194	1.329e-05	6.1295e-05	-	conserved hypothetical protein
AFUA_2G03220	3907.65	3103.35	0.32938	2.5962e-07	1.5379e-06	-	Bax Inhibitor family protein
AFUA_2G03270	488.439	713.279	-0.53951	5.2442e-12	5.7388e-11	-	glycosyl hydrolase, putative
AFUA_2G03280	392.301	586.278	-0.56364	5.199e-07	2.9585e-06	-	bZIP transcription factor, putative
AFUA_2G03300	38038.8	32426.3	0.22689	0.010066	0.02511	-	conserved hypothetical protein
AFUA_2G03310	2442.71	2209.64	0.14404	0.012419	0.030126	-	nucleoporin Nsp1, putative
AFUA_2G03340	159.682	277.858	-0.76942	4.8868e-08	3.2231e-07	-	DUF652 domain protein
AFUA_2G03360	1711.89	2026.53	-0.23914	0.0047789	0.013024	-	polarized growth protein (Boi2), putative
AFUA_2G03400	4042.1	3608.76	0.16193	0.012411	0.030114	-	proteasome regulatory particle subunit (RpnK), putative
AFUA_2G03410	648.43	821.249	-0.33393	0.0004467	0.0015378	-	conserved hypothetical protein
AFUA_2G03430	172.446	269.783	-0.62116	2.3408e-06	1.2119e-05	-	C6 transcription factor, putative
AFUA_2G03440	213.369	322.11	-0.57964	1.2331e-07	7.6529e-07	-	F-box domain protein
AFUA_2G03460	1807.78	2056.86	-0.18529	0.0052108	0.014068	-	C6 transcription factor (Leu3), putative
AFUA_2G03490	3708.99	2174.71	0.76437	1.843e-35	7.3457e-34	-	calcium/calmodulin-dependent protein kinase, putative
AFUA_2G03500	1406.51	2917.84	-1.0322	4.2583e-24	1.1381e-22	-	sugar transporter, putative
AFUA_2G03510	1879.19	954.141	0.95915	3.3904e-24	9.1137e-23	-	pheromone processing carboxypeptidase (Sxa2), putative
AFUA_2G03512	15.3418	6.09533	0.83403	0.018235	0.041717	AFUA_2G03512	-
AFUA_2G03560	1895.94	3047.38	-0.67572	2.3794e-17	4.2089e-16	-	two-component osmosensing histidine kinase (Bos1), putative
AFUA_2G03610	3082.16	6749.47	-1.1154	1.5827e-39	7.4289e-38	-	IMP dehydrogenase, putative
AFUA_2G03620	72.0125	107.743	-0.54591	0.00097637	0.0031452	-	oxidoreductase, short-chain dehydrogenase/reductase family
AFUA_2G03640	1357.18	1036.35	0.3853	1.1267e-08	8.1398e-08	-	Ras GTPase activating protein, putative
AFUA_2G03670	871.659	259.286	1.6988	2.5744e-44	1.3449e-42	-	hypothetical protein
AFUA_2G03700	1940.47	2473.89	-0.34811	3.0673e-08	2.0948e-07	-	HMG-CoA reductase
AFUA_2G03730	440.438	550.888	-0.31614	0.0026793	0.0078081	-	Ctr copper transporter family protein
AFUA_2G03740	113.852	163.816	-0.50596	0.00054011	0.0018328	-	exosome complex endonuclease 1/ribosomal RNA processing protein, putative
AFUA_2G03750	130.088	207.398	-0.64851	8.4111e-07	4.6769e-06	-	DNA excision repair protein (Rad26L), putative
AFUA_2G03790	1385.2	1600.21	-0.20524	0.012397	0.030096	-	oxysterol binding protein (Osh7), putative
AFUA_2G03810	571.975	443.092	0.35861	0.0016394	0.0049998	-	histone deacetylase HosA
AFUA_2G03820	1521.64	1309.01	0.21659	0.0015256	0.0046945	-	carboxyphosphonoenolpyruvate phosphonomutase, putative
AFUA_2G03830	15537	20716.6	-0.41259	3.0874e-13	3.7763e-12	-	allergen Asp F4
AFUA_2G03840	2349.07	1538.05	0.60578	5.5613e-22	1.2729e-20	-	mitochondrial import receptor subunit (Tom37), putative
AFUA_2G03850	1798.77	1576.73	0.18728	0.015983	0.037368	-	conserved hypothetical protein
AFUA_2G03860	9252.35	5972.12	0.62714	8.2021e-26	2.3409e-24	-	plasma membrane low affinity zinc ion transporter, putative
AFUA_2G03870	1622.16	1451.84	0.1576	0.015631	0.036714	-	FKBP-type peptidyl-prolyl isomerase, putative
AFUA_2G03890	249.739	184.434	0.42819	0.00033934	0.0012038	-	Protein phosphatase 2C, putative
AFUA_2G03900	873.63	412.007	1.0703	5.4519e-37	2.3125e-35	-	acetamidase/formamidase family protein
AFUA_2G03920	2444.98	1737.09	0.4872	1.0293e-09	8.598e-09	-	G1/S-specific cyclin Cln1, putative
AFUA_2G03930	601.264	813.97	-0.43033	1.8508e-06	9.7463e-06	-	small nucleolar ribonucleoprotein complex subunit, putative
AFUA_2G03950	2048.57	1615.07	0.3413	7.6399e-09	5.6653e-08	-	serine/threonine protein phosphatase, putative
AFUA_2G03970	1012.09	851.521	0.24568	0.0016065	0.004914	-	DUF52 domain protein
AFUA_2G03990	2180.32	1810.83	0.26337	0.00097652	0.0031452	-	conserved hypothetical protein
AFUA_2G04000	583.323	780.436	-0.41155	5.3751e-06	2.6354e-05	-	peptidase (PNG1), putative
AFUA_2G04030	949.297	727.08	0.37627	4.548e-05	0.00019142	-	chromatin assembly factor 1 subunit B, putative
AFUA_2G04040	707.863	823.648	-0.21575	0.0092811	0.023442	-	conserved hypothetical protein
AFUA_2G04060	149.725	208.209	-0.45376	0.0020366	0.0060807	-	NADH:flavin oxidoreductase/NADH oxidase family protein
AFUA_2G04090	432.378	343.225	0.32747	0.0022643	0.0066981	-	hypothetical protein
AFUA_2G04150	386.958	292.299	0.39667	6.5051e-05	0.00026464	-	C6 transcription factor, putative
AFUA_2G04180	124.082	91.1622	0.41004	0.01568	0.0368	-	conserved hypothetical protein
AFUA_2G04190	3433.85	3117.62	0.13852	0.015535	0.036534	-	conserved hypothetical protein
AFUA_2G04230	81.9463	116.413	-0.47801	0.0041484	0.011487	-	fumarylacetoacetate hydrolase FahA
AFUA_2G04420	27.3465	53.6579	-0.85685	0.00027195	0.00097849	-	integral membrane protein
AFUA_2G04430	932.211	1410.54	-0.58958	7.5288e-13	8.8573e-12	-	DUF21 and CBS domain protein (Mam3), putative
AFUA_2G04440	1106.22	1477.05	-0.41139	1.8141e-07	1.1e-06	-	C2H2 finger domain protein, putative
AFUA_2G04450	1470.44	1171.24	0.32585	1.4275e-07	8.759e-07	-	HECT domain protein
AFUA_2G04470	613.966	395.909	0.61657	3.7064e-07	2.1503e-06	-	conserved hypothetical protein
AFUA_2G04540	241.56	338.066	-0.47018	4.2226e-05	0.00017862	-	conserved hypothetical protein
AFUA_2G04570	84.824	115.432	-0.41708	0.010364	0.02579	-	BNR/Asp-box repeat domain protein
AFUA_2G04620	2793.48	2242.99	0.31202	0.00076154	0.002498	-	Hsp70 chaperone BiP/Kar2, putative
AFUA_2G04670	2085.92	1391.04	0.57833	1.4391e-15	2.1568e-14	-	SH3 domain protein
AFUA_2G04760	675.875	821.812	-0.2786	0.00021834	0.00080182	-	BTB domain and ankyrin repeat protein
AFUA_2G04770	717.606	864.012	-0.26345	0.0013455	0.0041962	-	autophagy protein Atg13, putative
AFUA_2G04780	242.935	355.637	-0.5352	7.234e-06	3.484e-05	-	WD repeat protein
AFUA_2G04800	221.74	316.662	-0.49897	0.00017589	0.00065873	-	pre-rRNA processing protein, putative
AFUA_2G04820	4277.68	4761.78	-0.15357	0.008235	0.021097	-	translation release factor eRF3, putative
AFUA_2G04830	594.744	973.802	-0.7038	1.2019e-20	2.555e-19	-	RanGTP-binding protein
AFUA_2G04850	387.77	255.648	0.58596	4.0814e-08	2.7191e-07	-	conserved hypothetical protein
AFUA_2G04870	437.324	254.248	0.76002	1.9483e-09	1.5776e-08	-	pyruvate dehydrogenase E1 component alpha subunit, putative
AFUA_2G04910	3334.7	2474.53	0.42646	6.3273e-12	6.8996e-11	-	proteasome component Pup1, putative
AFUA_2G04930	2216.69	1697.77	0.37892	1.6287e-05	7.3716e-05	-	conserved hypothetical protein
AFUA_2G04960	567.171	485.849	0.21788	0.021233	0.047771	-	RecQ family helicase MusN
AFUA_2G04970	759.395	1091.98	-0.51544	2.4495e-08	1.6979e-07	-	Kelch repeats protein, putative
AFUA_2G04980	2755.15	2321.29	0.24446	0.0012131	0.0038271	-	tyrosine decarboxylase, putative
AFUA_2G05050	805.324	629.824	0.34639	0.00071249	0.0023564	-	hypothetical protein
AFUA_2G05060	50010.3	20715.1	1.2588	5.9978e-67	4.9965e-65	-	alternative oxidase AlxA, putative
AFUA_2G05070	344.236	558.569	-0.68317	7.3836e-11	7.0171e-10	-	conserved hypothetical protein
AFUA_2G05090	1110.79	898.563	0.30227	0.00010848	0.00042182	-	ACN9 family domain containing protein, putative
AFUA_2G05100	342.637	416.697	-0.27534	0.0041505	0.011488	-	conserved hypothetical protein
AFUA_2G05120	1047.64	755.942	0.4662	9.5061e-09	6.9378e-08	-	conserved hypothetical protein
AFUA_2G05140	222.835	54.5161	1.9096	5.3148e-28	1.6547e-26	-	ankyrin repeat protein
AFUA_2G05170	122.101	177.847	-0.52149	0.00014729	0.00056164	-	conserved hypothetical protein
AFUA_2G05200	434.965	679.234	-0.6327	2.6689e-13	3.2906e-12	-	ER membrane protein (Pkr1), putative
AFUA_2G05250	1544.24	1048.64	0.55122	2.7239e-10	2.4266e-09	-	transcription factor RfeD, putative
AFUA_2G05260	51.7947	21.4813	1.1018	1.207e-05	5.5976e-05	-	salicylate hydroxylase, putative
AFUA_2G05280	28.5842	13.7324	0.79822	0.0099797	0.024921	-	F-box domain protein
AFUA_2G05290	58.2361	5.28055	2.7327	2.8099e-21	6.216e-20	-	isoflavone reductase family protein
AFUA_2G05320	1060.51	665.526	0.66408	1.1418e-15	1.7239e-14	-	calcium-proton exchanger, putative
AFUA_2G05330	1054.46	672.858	0.63382	6.4569e-09	4.8385e-08	-	vacuolar H+\/Ca2+ exchanger
AFUA_2G05340	24749.8	19811.2	0.31778	1.4931e-05	6.8116e-05	-	1,3-beta-glucanosyltransferase, putative
AFUA_2G05390	2358.57	1789.08	0.39485	1.0316e-08	7.4876e-08	-	Dishevelled, Egl-10, and Pleckstrin domain protein
AFUA_2G05420	431.912	588.235	-0.4353	6.2423e-05	0.00025484	-	pre-rRNA processing protein Esf1, putative
AFUA_2G05430	1692.44	2477.88	-0.54554	1.2824e-16	2.1026e-15	-	uridine kinase, putative
AFUA_2G05440	2278.15	3544.09	-0.62993	9.729e-16	1.487e-14	-	conserved hypothetical protein
AFUA_2G05450	5621.05	3449.15	0.69939	1.3403e-27	4.145e-26	-	NADH-ubiquinone oxidoreductase 64 kDa subunit, putative
AFUA_2G05480	192.676	257.691	-0.40828	0.0014337	0.0044445	-	DNA-directed RNA polymerase I 13.1 kDa polypeptide, putative
AFUA_2G05490	683.418	851.969	-0.3136	0.00079367	0.0025924	-	HEAT repeat protein
AFUA_2G05500	3197.07	2831.29	0.17293	0.018003	0.041248	-	NADH-ubiquinone oxidoreductase 18 kDa subunit, putative
AFUA_2G05540	1302.14	1551.2	-0.25106	0.0002023	0.00074885	-	cell division control protein (Cdc5), putative
AFUA_2G05550	827.64	1247.29	-0.5863	6.5696e-18	1.2297e-16	-	conserved hypothetical protein
AFUA_2G05560	187.559	385.746	-1.0087	1.649e-14	2.2326e-13	-	exonuclease, putative
AFUA_2G05570	612.621	731.252	-0.25359	0.0016922	0.0051389	-	conserved hypothetical protein
AFUA_2G05620	421.54	496.037	-0.22788	0.016194	0.037814	-	signal transducer, putative
AFUA_2G05660	3.25743	11.3402	-1.0201	0.0045929	0.012569	-	hypothetical protein
AFUA_2G05670	857.041	1524.97	-0.82068	1.5336e-23	3.9613e-22	-	differentiation regulator (Nrd1), putative
AFUA_2G05680	688.631	599.536	0.19978	0.020406	0.04618	-	conserved hypothetical protein
AFUA_2G05720	2240.08	1022.04	1.1171	1.1253e-46	6.1936e-45	-	conserved hypothetical protein
AFUA_2G05730	3342.74	2600.06	0.35802	3.3036e-06	1.6739e-05	-	siderochrome-iron transporter MirC
AFUA_2G05740	1253.08	1707.18	-0.44295	2.5255e-13	3.1179e-12	-	Rho GTPase ModA, putative
AFUA_2G05750	108.046	146.251	-0.41086	0.011205	0.027615	-	agmatinase, putative
AFUA_2G05790	1575.47	1265.98	0.3126	2.3419e-06	1.2119e-05	-	oligosaccharyl transferase subunit (alpha), putative
AFUA_2G05810	5158.92	3538.59	0.53978	8.0642e-17	1.3521e-15	-	dienelactone hydrolase
AFUA_2G05820	2293.47	1892.78	0.27344	4.9361e-05	0.00020663	-	Riboflavin kinase, putative
AFUA_2G05840	489.163	394.157	0.30556	0.001277	0.0040041	-	MFS multidrug transporter, putative
AFUA_2G05860	884.598	990.552	-0.1613	0.016682	0.03873	-	calcium/mangenease P-type ATPase, putative
AFUA_2G05880	12687.1	15507.1	-0.28795	3.7257e-07	2.1586e-06	-	ammonium transporter MeaA
AFUA_2G05930	533.496	661.094	-0.30333	0.002464	0.0072333	-	small nucleolar ribonucleoprotein complex subunit, putative
AFUA_2G05950	2551.34	3246.52	-0.34607	1.0821e-10	1.0087e-09	-	snRNP and snoRNP protein (Snu13), putative
AFUA_2G05980	415.557	356.741	0.2145	0.019306	0.043896	-	conserved hypothetical protein
AFUA_2G05990	2039.64	1757.27	0.2124	0.0084345	0.021534	-	conserved hypothetical protein
AFUA_2G06000	6411.36	2772.81	1.1841	3.1163e-29	1.0006e-27	-	NAD+ dependent glutamate dehydrogenase, putative
AFUA_2G06020	444.008	578.788	-0.37554	1.1232e-05	5.2272e-05	-	mitochondrial respiratory complex I chaperone (Cia84), putative
AFUA_2G06040	4775.16	4396.86	0.11843	0.020367	0.046116	-	actin cortical patch component, putative
AFUA_2G06050	1004.14	869.276	0.2058	0.0029269	0.0084527	-	conserved hypothetical protein
AFUA_2G06080	502.561	608.262	-0.27149	0.0051437	0.013904	-	GTPase activating protein (Gyp1), putative
AFUA_2G06100	3149.3	4918.12	-0.63993	5.4211e-36	2.2083e-34	-	DUF907 domain protein
AFUA_2G06130	410.235	349.069	0.22893	0.018019	0.041273	-	fungal specific transcription factor, putative
AFUA_2G06190	903.072	1017.94	-0.17218	0.015863	0.037144	-	DNA polymerase epsilon subunit B, putative
AFUA_2G06200	1024.18	1194.34	-0.21882	0.0065918	0.017282	-	conserved hypothetical protein
AFUA_2G06220	1256.33	1638.77	-0.37882	3.2402e-06	1.6445e-05	-	zinc knuckle domain protein
AFUA_2G06250	2161.23	2385.96	-0.14171	0.012722	0.030829	-	autophagy ubiquitin-activating enzyme ApgG, putative
AFUA_2G06270	258.828	310.385	-0.25423	0.016566	0.038557	-	hypothetical protein
AFUA_2G06290	640.706	789.118	-0.29066	0.020868	0.047031	-	nuclear division Rft1 protein, putative
AFUA_2G06300	881.332	998.929	-0.17921	0.0084301	0.021534	-	nuclear division Rft1 protein, putative
AFUA_2G06310	3291.33	4985.81	-0.59172	5.8152e-13	6.9296e-12	-	ATP-dependent RNA helicase, putative
AFUA_2G07410	2071.71	1764.48	0.22799	0.0015944	0.0048819	-	pre-mRNA splicing factor (Srp1), putative
AFUA_2G07420	17952.6	12366.1	0.53274	1.7512e-14	2.364e-13	-	actin-bundling protein Sac6, putative
AFUA_2G07450	451.897	694.986	-0.61143	4.0545e-11	4.0141e-10	-	PX domain protein
AFUA_2G07460	1399.41	1150.3	0.27555	0.011571	0.028389	-	RNA polymerase II transcriptional coactivator, putative
AFUA_2G07470	602.71	723.127	-0.26	0.0043855	0.012055	-	conserved hypothetical protein
AFUA_2G07500	2554.27	3267.66	-0.35226	1.6148e-07	9.8429e-07	-	prolidase pepP, putative
AFUA_2G07520	2378.64	2643.09	-0.15116	0.010449	0.025995	-	leukotriene A4 hydrolase
AFUA_2G07540	616.631	849.109	-0.45535	9.859e-08	6.2145e-07	-	TOR signalling pathway protein TipA, putative
AFUA_2G07570	793.925	1107.84	-0.47543	3.3382e-09	2.6182e-08	-	glutamate 5-kinase, putative
AFUA_2G07600	2141.14	2574.49	-0.26448	7.1696e-06	3.4548e-05	-	SRP receptor beta subunit (Srp102), putative
AFUA_2G07620	3273.32	3842.89	-0.22952	0.00070403	0.0023334	-	cystathionine beta-synthase, putative
AFUA_2G07670	1011.73	1174.48	-0.21264	0.0031943	0.0091306	-	palmitoyltransferase SidR
AFUA_2G07680	560.227	777.345	-0.46289	3.6229e-06	1.8207e-05	-	L-ornithine N5-oxygenase SidA
AFUA_2G07730	1286.86	1804.28	-0.4782	1.7328e-06	9.172e-06	-	nuclear migration protein, putative
AFUA_2G07740	16.4598	48.6151	-1.2892	2.7798e-06	1.4265e-05	-	conserved hypothetical protein
AFUA_2G07750	529.805	673.108	-0.34083	3.4822e-05	0.00014984	-	haloacid dehalogenase, type II
AFUA_2G07760	95.9572	180.375	-0.86531	2.3801e-08	1.6536e-07	-	hypothetical protein
AFUA_2G07770	1293.96	1509.32	-0.21998	0.0035392	0.0099931	-	Ras small monomeric GTPase RasB
AFUA_2G07830	123.68	58.3933	1.006	6.8044e-08	4.3877e-07	-	conserved hypothetical protein
AFUA_2G07840	1219.94	875.585	0.47456	1.5521e-10	1.4126e-09	-	competence/damage-inducible protein CinA, putative
AFUA_2G07860	41.6128	18.2312	1.0092	9.6745e-05	0.00038004	-	hypothetical protein
AFUA_2G07870	900.094	598.581	0.5741	2.0019e-06	1.0476e-05	-	Patatin-like serine hydrolase, putative
AFUA_2G07880	539.625	442.162	0.28157	0.010522	0.026147	-	DUF803 domain membrane protein
AFUA_2G07890	17.3327	31.9427	-0.71753	0.01011	0.025204	-	conserved hypothetical protein
AFUA_2G07900	4874.14	7725.88	-0.65646	1.425e-16	2.324e-15	-	APSES transcription factor StuA
AFUA_2G07910	20.9885	56.3743	-1.1042	0.00027151	0.00097729	-	myo-inositol transporter
AFUA_2G07920	107.58	172.342	-0.63503	0.00022013	0.00080774	-	cytochrome P450 monooxygenase, putative
AFUA_2G07960	1973.09	1745.08	0.17532	0.015296	0.036101	-	translational activator, putative
AFUA_2G07970	14278.7	16699.7	-0.22406	0.00067052	0.0022327	-	60S ribosomal protein L19
AFUA_2G08000	522.344	764.731	-0.53995	2.3459e-09	1.8782e-08	-	conserved hypothetical protein
AFUA_2G08010	1216.31	1577.02	-0.371	4.1714e-09	3.2252e-08	-	conserved hypothetical protein
AFUA_2G08020	5.75419	17.486	-0.95961	0.0070296	0.018316	-	hypothetical protein
AFUA_2G08050	135.414	103.608	0.37153	0.015696	0.036812	-	short chain dehydrogenase/reductase family protein
AFUA_2G08060	3273.14	1811.54	0.84256	1.7357e-24	4.693e-23	-	involucrin repeat protein
AFUA_2G08070	1263.81	935.394	0.42895	7.6793e-08	4.904e-07	-	CorA family metal ion transporter, putative
AFUA_2G08080	6616.94	5699.02	0.21343	0.0043707	0.012021	-	phospholipid metabolism enzyme regulator, putative
AFUA_2G08090	2546.93	1693.38	0.58349	1.0018e-15	1.5261e-14	-	conserved hypothetical protein
AFUA_2G08240	212.508	121.143	0.78662	1.9013e-09	1.5422e-08	-	C6 transcription factor, putative
AFUA_2G08250	418.381	221.633	0.892	3.7243e-13	4.5195e-12	-	glycerol 3-phosphate dehydrogenase (GfdB), putative
AFUA_2G08280	1599.97	311.445	2.3019	2.292e-90	2.9437e-88	-	NADP-dependent malic enzyme MaeA
AFUA_2G08290	1912.87	1326.56	0.52427	5.2924e-18	9.9672e-17	-	conserved hypothetical protein
AFUA_2G08320	220.61	331.149	-0.56878	2.6678e-06	1.3728e-05	-	U3 small nucleolar ribonucleoprotein subunit (Imp3), putative
AFUA_2G08340	384.171	721.749	-0.89217	7.5865e-21	1.6429e-19	-	conserved hypothetical protein
AFUA_2G08350	229.632	467.364	-0.99946	5.5939e-17	9.5438e-16	-	MFS allantoate transporter, putative
AFUA_2G08370	2602.02	1576.13	0.71697	7.0663e-31	2.4111e-29	-	glutathione S-transferase, putative
AFUA_2G08380	2562.55	4280.27	-0.72954	7.6803e-17	1.2936e-15	-	diacylglycerol O-acyltransferase (DgaT), putative
AFUA_2G08400	240.356	177.606	0.42453	0.00092416	0.0029849	-	integral membrane protein
AFUA_2G08410	430.673	333.456	0.36083	0.00077388	0.0025349	-	peroxisomal membrane protein Pex17, putative
AFUA_2G08430	565.189	464.874	0.27582	0.0038345	0.010725	-	acetyltransferase, CysE/LacA/LpxA/NodL family
AFUA_2G08440	1677.55	1169.78	0.51457	3.2567e-12	3.6458e-11	-	ubiquitin C-terminal hydrolase, putative
AFUA_2G08460	397.242	500.095	-0.32491	0.0031712	0.0090704	-	tRNA pseudouridine synthase, putative
AFUA_2G08470	2067.4	1347.07	0.61171	1.258e-16	2.0663e-15	-	GTP binding protein (Bud4), putative
AFUA_2G08480	360.075	565.419	-0.63686	7.1128e-10	6.0452e-09	-	ATP-dependent RNA helicase Mrh4, putative
AFUA_2G08540	1081.56	1239.62	-0.19604	0.0049144	0.013334	-	DNA directed RNA polymerase II 15 kDa subunit, putative
AFUA_2G08550	1488.01	1703.26	-0.19335	0.0093821	0.023638	-	peptidyl-prolyl cis/trans isomerase
AFUA_2G08640	1868.96	1336.42	0.47632	4.3533e-07	2.5018e-06	-	conserved hypothetical protein
AFUA_2G08690	1431.17	1182.15	0.27408	7.1909e-05	0.00028986	-	nuclear distribution protein NudE
AFUA_2G08700	844.462	1076.48	-0.34788	9.8011e-07	5.4173e-06	-	isochorismatase family hydrolase, putative
AFUA_2G08740	925.679	668.513	0.46383	6.1123e-09	4.6064e-08	-	ZIP metal ion transporter, putative
AFUA_2G08770	791.16	697.771	0.17852	0.022141	0.049574	-	RING finger domain protein, putative
AFUA_2G08780	764.717	925.673	-0.26809	0.016233	0.037897	-	guanyl-nucleotide exchange factor, putative
AFUA_2G08800	773.98	1486.94	-0.93076	4.3949e-29	1.4014e-27	-	amino acid permease (Dip5), putative
AFUA_2G08810	17.9676	31.3208	-0.66046	0.020651	0.046621	-	conserved hypothetical protein
AFUA_2G08820	233.347	301.974	-0.3517	0.014219	0.034037	-	conserved hypothetical protein
AFUA_2G08830	440.536	636.977	-0.5238	4.8227e-09	3.6917e-08	-	nickel transport protein, putative
AFUA_2G08850	1317.92	1168.03	0.17292	0.014743	0.035073	-	phospholipid-transporting ATPase, putative
AFUA_2G08860	222.697	279.505	-0.31816	0.0062323	0.016471	-	exosome complex endonuclease 2/ribosomal RNA processing protein, putative
AFUA_2G08890	1427	1101.32	0.36841	2.8313e-05	0.00012344	-	dihydrofolate reductase, putative
AFUA_2G08940	466.07	651.949	-0.47889	6.6794e-08	4.3162e-07	-	conserved hypothetical protein
AFUA_2G08970	1023.55	871.57	0.22971	0.0011549	0.00367	-	thiamine biosynthetic bifunctional enzyme, putative
AFUA_2G08990	5772.1	6788.01	-0.23177	0.001408	0.0043721	-	eukaryotic translation initiation factor 5, putative
AFUA_2G09060	1083.59	954.058	0.18152	0.0075891	0.019602	-	DNA replication licensing factor Mcm4, putative
AFUA_2G09070	6657	613.824	3.1324	1.6669e-51	1.0485e-49	-	DUF221 domain protein, putative
AFUA_2G09080	448.413	550.235	-0.2899	0.0016165	0.004938	-	arginine N-methyltransferase (Rmt2), putative
AFUA_2G09100	580.342	491.249	0.23642	0.013449	0.032379	-	polyadenylation factor subunit CstF64, putative
AFUA_2G09110	164.91	97.7635	0.70572	3.2564e-05	0.00014078	-	phenylalanine ammonia-lyase
AFUA_2G09130	4822.72	4078.35	0.23957	5.4426e-05	0.00022528	-	NADH-ubiquinone dehydrogenase 24 kDa subunit, putative
AFUA_2G09140	4999.61	4308.17	0.21177	0.0070823	0.018422	-	conserved hypothetical protein
AFUA_2G09150	172.102	122.804	0.471	0.00051294	0.0017464	-	adenosine deaminase
AFUA_2G09200	11132.9	12789.7	-0.19902	0.00060561	0.0020393	-	60S ribosomal protein L30, putative
AFUA_2G09220	10336.7	8686.15	0.24836	0.0009901	0.0031823	-	conserved hypothetical protein
AFUA_2G09230	1401.62	1166.08	0.2602	0.0029884	0.0086114	-	ATP-dependent RNA helicase (Hrh1), putative
AFUA_2G09240	393.645	295.849	0.40609	0.00015396	0.00058539	-	F-box protein (Pof7), putative
AFUA_2G09290	5181.63	4005.67	0.36814	6.2414e-09	4.6908e-08	-	antigenic mitochondrial protein HSP60, putative
AFUA_2G09330	4117.98	3407.31	0.27009	0.00070087	0.0023263	-	C6 finger domain protein, putative
AFUA_2G09350	759.867	606.795	0.31764	0.00071126	0.0023548	-	endo-beta-1,6-glucanase, putative
AFUA_2G09360	334.42	464.408	-0.46528	1.8342e-06	9.6696e-06	-	C6 transcription factor, putative
AFUA_2G09370	22.9934	45.2918	-0.83826	0.0010329	0.0033094	-	choline dehydrogenase family protein
AFUA_2G09430	31.1661	53.1875	-0.65658	0.011154	0.027503	-	hypothetical protein
AFUA_2G09450	156.451	290.967	-0.85893	3.1877e-09	2.5108e-08	-	carboxylic acid transport protein
AFUA_2G09480	775.845	604.884	0.35219	9.6676e-06	4.5379e-05	-	conserved hypothetical protein
AFUA_2G09500	1659.3	1975.22	-0.2494	8.7395e-05	0.00034669	-	universal stress protein family domain protein
AFUA_2G09510	2513.82	1064.74	1.2266	4.4027e-62	3.3926e-60	-	conserved hypothetical protein
AFUA_2G09530	2974.38	2635.29	0.17283	0.0098818	0.024703	-	DUF833 domain protein
AFUA_2G09540	1324.53	1063.3	0.31284	2.1089e-05	9.3549e-05	-	cytochrome P450 family protein, putative
AFUA_2G09560	851.708	750.153	0.18039	0.011439	0.028102	-	mitochondrial genome maintenance protein Mgm101, putative
AFUA_2G09570	1640.97	1204.49	0.43325	0.00046969	0.0016128	-	serine/threonine protein kinase
AFUA_2G09640	673.217	542.969	0.30575	0.001184	0.0037506	-	RING finger domain protein, putative
AFUA_2G09650	6166.14	4958.96	0.30919	0.0010451	0.0033452	-	aspartate transaminase, putative
AFUA_2G09670	536.01	419.178	0.35132	0.00041182	0.0014284	-	SNARE protein (Ufe1), putative
AFUA_2G09680	500.96	672.719	-0.41822	6.4266e-07	3.6104e-06	-	PB1 domain protein, putative
AFUA_2G09730	1297.5	1045.49	0.30694	0.000495	0.0016915	-	hypothetical protein
AFUA_2G09790	11797	9146.08	0.36359	3.2e-07	1.874e-06	-	glucose-6-phosphate isomerase
AFUA_2G09820	368.755	493.609	-0.41003	0.00035597	0.0012569	-	conserved hypothetical protein
AFUA_2G09840	533.821	323.098	0.70855	4.6662e-11	4.5854e-10	-	folic acid synthesis protein
AFUA_2G09860	284.674	640.249	-1.139	3.7268e-23	9.3901e-22	-	purine-cytosine permease
AFUA_2G09870	3683.66	4162.04	-0.17466	0.010518	0.026147	-	eukaryotic translation initiation factor 3 subunit EifCg, putative
AFUA_2G09890	441.835	636.079	-0.51892	6.1438e-09	4.6226e-08	-	NDT80 / PhoG like DNA-binding family protein
AFUA_2G09940	876.333	1579.16	-0.84211	3.0263e-29	9.7504e-28	-	conserved hypothetical protein
AFUA_2G09990	1807.37	1490.6	0.27493	7.0836e-05	0.00028591	-	conserved hypothetical protein
AFUA_2G10010	2208.16	2760	-0.31849	1.5042e-05	6.8552e-05	-	nonsense-mediated mRNA decay protein (Nmd5), putative
AFUA_2G10020	682.232	289.239	1.2002	5.3734e-22	1.233e-20	-	conserved hypothetical protein
AFUA_2G10030	25279.2	20014.6	0.33441	4.5137e-08	2.9877e-07	-	actin cytoskeleton protein (VIP1), putative
AFUA_2G10050	803.985	632.686	0.34186	2.3822e-05	0.00010494	-	hypothetical protein
AFUA_2G10070	845.235	1125.74	-0.40392	0.00015986	0.00060485	-	carbamoyl-phosphate synthase, large subunit
AFUA_2G10080	316.377	440.683	-0.4719	4.4067e-07	2.5263e-06	-	SET and MYND domain protein, putative
AFUA_2G10110	821.819	1000.69	-0.28016	0.00056869	0.0019249	-	conserved hypothetical protein
AFUA_2G10120	1666.1	1368.68	0.27862	0.0011572	0.0036759	-	YjeF domain protein
AFUA_2G10150	566.926	481.019	0.23617	0.011996	0.029253	-	peroxisome biosynthesis protein (PAS1/Peroxin-1), putative
AFUA_2G10170	3171.29	2275.3	0.47338	3.4812e-09	2.7211e-08	-	conserved hypothetical protein
AFUA_2G10180	47.8491	25.7955	0.7834	0.0013989	0.0043497	-	hypothetical protein
AFUA_2G10190	1449.19	1099.92	0.39221	1.7093e-05	7.7063e-05	-	conserved hypothetical protein
AFUA_2G10240	1571.65	1089.39	0.52069	1.9891e-08	1.3987e-07	-	NAD binding Rossmann fold oxidoreductase, putative
AFUA_2G10280	1068.19	1545.52	-0.52614	4.3e-10	3.73e-09	-	ketoreductase
AFUA_2G10320	2588.19	2285.98	0.17792	0.0064276	0.016928	-	SH3 domain protein
AFUA_2G10370	3587.51	3049.85	0.23156	0.0012462	0.0039197	-	iron-sulfur cluster assembly accessory protein Isa2, putative
AFUA_2G10380	1360.53	1619.66	-0.24831	0.0018135	0.0054766	-	eukaryotic translation initiation factor 3 subunit EifCl, putative
AFUA_2G10430	501.603	367.071	0.44225	6.442e-07	3.6168e-06	-	AAR2 family protein
AFUA_2G10450	1856.42	2191.7	-0.23715	0.00025212	0.00091389	-	prephenate dehydrogenase
AFUA_2G10460	595.148	720.23	-0.2703	0.0010851	0.0034635	-	cytosolic regulator Pianissimo, putative
AFUA_2G10520	2496.94	985.285	1.245	4.7105e-11	4.624e-10	-	urate oxydase UaZ
AFUA_2G10540	1954.17	1162.48	0.73733	1.6891e-16	2.7402e-15	-	conserved hypothetical protein
AFUA_2G10550	2289.55	1924.26	0.24875	0.0009803	0.0031552	-	C2H2 transcription factor (RfeC), putative
AFUA_2G10580	5941.51	5312.99	0.15969	0.0095179	0.023936	-	conserved hypothetical protein
AFUA_2G10590	3089.61	3626.78	-0.23029	5.3912e-05	0.00022365	-	disulfide isomerase, putative
AFUA_2G10660	22171.9	10130.7	1.1189	1.7446e-55	1.195e-53	-	mannitol-1-phosphate dehydrogenase
AFUA_2G10670	376.841	259.921	0.52301	5.5845e-06	2.7323e-05	-	conserved hypothetical protein
AFUA_2G10690	623.086	1158.28	-0.88102	7.5928e-22	1.7251e-20	-	MFS phosphate transporter, putative
AFUA_2G10740	1299.89	1544.08	-0.24494	0.0048026	0.013077	-	thiamin biosynthesis protein (Thi-4), putative
AFUA_2G10760	177.053	370.403	-1.0323	3.5803e-17	6.2114e-16	-	lysophospholipase A, putative
AFUA_2G10770	1989.81	3137.41	-0.65126	4.4439e-22	1.0273e-20	-	C2H2 transcription factor (Con7), putative
AFUA_2G10790	380.359	500.905	-0.38724	0.00016812	0.00063246	-	pentatricopeptide repeat protein
AFUA_2G10810	2654.75	2246.7	0.23884	0.00082033	0.0026728	-	nuclear protein export protein Yrb2, putative
AFUA_2G10820	856.707	998.448	-0.21791	0.0014567	0.0045079	-	DEAD/DEAH box helicase, putative
AFUA_2G10830	215.705	271.765	-0.3229	0.0052286	0.014105	-	hypothetical protein
AFUA_2G10850	657.713	1038.29	-0.65237	1.6626e-19	3.3939e-18	-	C6 finger domain protein, putative
AFUA_2G10855	1597.01	2213.83	-0.46546	1.9642e-08	1.3833e-07	-	phosphoribosylglycinamide formyltransferase, putative
AFUA_2G10870	394.932	482.789	-0.2817	0.017836	0.040963	-	conserved hypothetical protein
AFUA_2G10880	110.315	171.777	-0.61075	1.5392e-05	6.9974e-05	-	conserved hypothetical protein
AFUA_2G10900	549.297	469.728	0.22295	0.014532	0.034687	-	autophagy related lipase Atg15, putative
AFUA_2G10960	1469.76	1713.58	-0.21989	0.001874	0.0056353	-	alcohol dehydrogenase, putative
AFUA_2G10980	1640.67	1174.24	0.47688	6.6356e-12	7.2103e-11	-	ADP-ribosylation factor, putative
AFUA_2G11030	461.737	624.659	-0.42277	0.00044047	0.0015192	-	hypothetical protein
AFUA_2G11040	1706.67	1145.97	0.55487	1.3568e-05	6.2357e-05	-	U-box domain protein, putative
AFUA_2G11080	297.078	405.246	-0.44148	1.7717e-05	7.9684e-05	-	glucosyltransferase (Die2), putative
AFUA_2G11090	262.815	340.741	-0.36393	0.0008744	0.0028361	-	DNA replication complex GINS protein (Psf2), putative
AFUA_2G11100	1897.95	1584.18	0.25628	0.0028445	0.0082468	-	AMFR protein, putative
AFUA_2G11110	1660.85	1281.12	0.37164	8.1561e-09	6.0095e-08	-	nuclear condensin complex subunit Smc2, putative
AFUA_2G11180	1183.95	882.915	0.41786	1.2186e-07	7.5679e-07	-	developmental regulator FlbA
AFUA_2G11250	1365.96	906.748	0.58465	3.3752e-12	3.7739e-11	-	aryl-alcohol dehydrogenase Aad14, putative
AFUA_2G11260	3006.66	3965.59	-0.39233	5.1221e-05	0.00021395	-	3-isopropylmalate dehydratase, putative
AFUA_2G11290	848.834	1043.55	-0.29599	7.3182e-05	0.00029397	-	orotate phosphoribosyltransferase
AFUA_2G11340	5891.74	5184.82	0.18212	0.013457	0.032381	-	ML domain protein, putative
AFUA_2G11350	117.029	87.9349	0.38583	0.018413	0.042072	-	peroxisomal 3-ketoacyl-coA thiolase (Kat1), putative
AFUA_2G11380	514.533	704.77	-0.44352	6.6943e-05	0.00027162	-	rRNA assembly protein Mis3, putative
AFUA_2G11430	566.404	760.061	-0.42068	8.5884e-08	5.4507e-07	-	spindle pole body component (Alp4), putative
AFUA_2G11440	4173.45	3549.24	0.23163	0.00023194	0.0008484	-	proteasome component Pup2, putative
AFUA_2G11450	507.48	790.881	-0.62907	1.3644e-10	1.2579e-09	-	rRNA processing protein Rrp8, putative
AFUA_2G11470	1292.51	660.125	0.96041	7.8147e-34	2.9021e-32	-	conserved hypothetical protein
AFUA_2G11480	300.923	361.444	-0.25824	0.017256	0.039832	-	conserved hypothetical protein
AFUA_2G11490	741.448	351.475	1.0648	1.9565e-33	7.1229e-32	-	acetylglutamate synthase
AFUA_2G11500	514.988	403.277	0.3493	5.6384e-05	0.00023214	-	acetyltransferase, GNAT family family
AFUA_2G11510	1398.32	2025.69	-0.5263	5.3782e-09	4.0798e-08	-	nucleolar GTP-binding protein (Nog1), putative
AFUA_2G11520	22487.6	19109.3	0.23244	0.0015295	0.0047051	-	MFS monosaccharide transporter, putative
AFUA_2G11550	3369.22	1656.01	1.0138	2.3692e-45	1.2737e-43	-	ergosterol biosynthesis protein Erg28, putative
AFUA_2G11570	1973.69	1612.42	0.28858	6.1458e-05	0.00025124	-	F-box domain protein
AFUA_2G11590	149.98	193.461	-0.35225	0.018629	0.042503	-	UDP-glucoronosyl and UDP-glucosyl transferase family protein
AFUA_2G11680	764.093	951.082	-0.31246	0.00041031	0.0014237	-	HD family hydrolase, putative
AFUA_2G11710	785.376	894.366	-0.18635	0.013404	0.032278	-	Mob1 family protein
AFUA_2G11730	354.56	512.939	-0.5193	3.4831e-07	2.0282e-06	-	Protein kinase domain-containing protein
AFUA_2G11740	1760.64	1172.86	0.58161	8.3628e-17	1.3984e-15	-	mitochondrial serine protease Pim1, putative
AFUA_2G11770	685.552	311.784	1.1196	1.7131e-32	6.0695e-31	-	conserved hypothetical protein
AFUA_2G11780	1698.24	1356.91	0.31951	0.00010734	0.00041791	-	C2H2 transcription factor (Crea), putative
AFUA_2G11790	4208.48	2934.86	0.51649	1.5858e-15	2.3575e-14	-	conserved hypothetical protein
AFUA_2G11800	618.749	831.277	-0.41856	8.573e-06	4.0674e-05	-	small nuclear ribonucleoprotein (LSM1), putative
AFUA_2G11810	436.119	678.093	-0.62426	2.7107e-10	2.4195e-09	-	pre-rRNA processing protein Rrp12, putative
AFUA_2G11830	763.416	1094.46	-0.51438	3.5758e-11	3.5746e-10	-	conserved hypothetical protein
AFUA_2G11860	2839.2	1050.47	1.4224	1.9265e-107	3.4931e-105	-	conserved hypothetical protein
AFUA_2G11910	201.166	259.748	-0.3567	0.0090372	0.022889	-	hypothetical protein
AFUA_2G11940	3479.6	4269.31	-0.29326	4.9333e-08	3.2492e-07	-	adenylosuccinate lyase Ade13, putative
AFUA_2G11960	1199.7	1450.18	-0.2708	0.00036912	0.0012968	-	Exocyst complex component Exo70, putative
AFUA_2G11970	1541.62	1084.04	0.50227	1.8646e-11	1.9158e-10	-	phospholipase A2 (PlaA), putative
AFUA_2G11990	2101.68	1220.04	0.77813	1.3751e-35	5.5285e-34	-	phosphoinositide phosphatase Pten/Tep1, putative
AFUA_2G12000	88.0477	122.224	-0.44774	0.0074714	0.019352	-	conserved hypothetical protein
AFUA_2G12010	350.937	426.987	-0.27908	0.0030653	0.0088056	-	pentatricopeptide repeat protein
AFUA_2G12030	1657.94	1204.85	0.45589	3.4367e-11	3.4431e-10	-	histone acetyltransferase type b catalytic subunit, putative
AFUA_2G12050	1148.75	1379	-0.26267	8.3287e-05	0.00033168	-	ZIP metal ion transporter, putative
AFUA_2G12080	2199.7	1515.29	0.53381	1.9821e-17	3.5383e-16	-	mitochondrial phosphate transporter Pic2, putative
AFUA_2G12120	307.638	475.719	-0.61355	2.6818e-08	1.8548e-07	-	conserved hypothetical protein
AFUA_2G12140	683.833	885.529	-0.36907	2.9894e-07	1.7596e-06	-	voltage-gated chloride channel, putative
AFUA_2G12160	556.31	478.836	0.21294	0.015825	0.037085	-	conserved hypothetical protein
AFUA_2G12170	164.107	124.311	0.37572	0.014569	0.034748	-	conserved hypothetical protein
AFUA_2G12180	1783.29	1354.98	0.39106	1.2808e-07	7.9182e-07	-	lectin family integral membrane protein, putative
AFUA_2G12210	488.322	600.592	-0.29174	0.0024157	0.0071096	-	stress activated MAP kinase interacting protein, putative
AFUA_2G12220	1228.4	1084.08	0.17824	0.017839	0.040963	-	DNA replication factor C subunit Rfc1, putative
AFUA_2G12230	2180.24	1714.26	0.34395	9.701e-09	7.0745e-08	-	mitochondrial large ribosomal subunit protein L16, putative
AFUA_2G12300	376.923	449.948	-0.25073	0.010117	0.025217	-	integral membrane protein
AFUA_2G12310	251.355	346.911	-0.45448	1.1442e-05	5.3194e-05	-	HLH transcription factor, putative
AFUA_2G12320	340.333	461.128	-0.43092	2.2104e-05	9.7703e-05	-	conserved hypothetical protein
AFUA_2G12360	2539.7	1608.43	0.65434	5.2915e-30	1.7413e-28	-	WD repeat protein
AFUA_2G12370	532.125	729.785	-0.45149	3.3155e-08	2.2526e-07	-	mitochondrion organization and biogenesis protein, putative
AFUA_2G12390	1199.45	974.593	0.29521	0.00033119	0.0011774	-	protein kinase regulator (Mob1), putative
AFUA_2G12410	3888.63	3171.95	0.29138	1.5416e-05	7.0051e-05	-	conserved hypothetical protein
AFUA_2G12430	909.104	1068.22	-0.23055	0.002209	0.0065575	-	conserved hypothetical protein
AFUA_2G12440	279.811	397.146	-0.49283	3.0711e-06	1.5638e-05	-	diphthamide biosynthesis protein, putative
AFUA_2G12450	1837.62	2081.81	-0.17862	0.016884	0.039121	-	hydroxymethylglutaryl-CoA lyase
AFUA_2G12500	2005.7	991.057	1.0068	4.3667e-47	2.4325e-45	-	MFS multidrug transporter, putative
AFUA_2G12510	756.261	573.753	0.39028	5.3078e-05	0.00022039	-	hypothetical protein
AFUA_2G12540	1072.13	908.42	0.23617	0.0058239	0.015489	-	conserved hypothetical protein
AFUA_2G12580	1032.62	901.121	0.19366	0.020483	0.046296	-	translocation protein Sec62, putative
AFUA_2G12600	1416.45	945.008	0.57685	1.4381e-14	1.9614e-13	-	conserved hypothetical protein
AFUA_2G12610	580.448	352.531	0.71192	5.4539e-17	9.322e-16	-	NADPH-adrenodoxin reductase Arh1, putative
AFUA_2G12630	638.914	440.224	0.52064	9.8545e-05	0.00038596	-	allergenic cerato-platanin Asp F13
AFUA_2G12680	105.478	39.2232	1.2558	1.8393e-07	1.1131e-06	-	conserved hypothetical protein
AFUA_2G12690	9.03732	1.47534	1.1156	0.0022005	0.0065344	-	hypothetical protein
AFUA_2G12700	233.915	33.0183	2.0875	5.9727e-11	5.7591e-10	-	HET domain protein
AFUA_2G12710	166.262	38.5244	1.9977	8.617e-32	2.9955e-30	-	MFS monocarboxylate transporter, putative
AFUA_2G12780	163.875	101.5	0.65922	7.0408e-05	0.00028456	-	von Willebrand domain protein
AFUA_2G12850	161.619	210.156	-0.36531	0.0093207	0.023517	-	1,3-beta-glucanosyltransferase Gel3
AFUA_2G12860	463.064	534.588	-0.20249	0.020024	0.045404	-	DUF726 domain protein
AFUA_2G12870	4090.63	3314.46	0.30024	5.2222e-05	0.00021733	-	vesicular-fusion protein sec17
AFUA_2G12880	529.1	948.467	-0.81812	3.0542e-12	3.4301e-11	-	pre-rRNA processing protein Tsr1, putative
AFUA_2G12890	340.923	479.659	-0.47879	6.3137e-06	3.0599e-05	-	small nucleolar ribonucleoprotein complex subunit, putative
AFUA_2G12910	2638.41	2103.58	0.31977	0.002254	0.0066718	-	PtaB protein, putative
AFUA_2G12920	649.604	823.809	-0.33801	3.9475e-05	0.00016775	-	mitochondrial AAA ATPase, putative
AFUA_2G12940	452.442	340.276	0.40096	4.2168e-05	0.00017846	-	conserved hypothetical protein
AFUA_2G12990	966.597	1240.9	-0.35764	1.0911e-07	6.8308e-07	-	peptidyl prolyl cis-trans isomerase Cyclophilin, putative
AFUA_2G13000	8479.14	7534.21	0.16936	0.0015742	0.0048298	-	conserved hypothetical protein
AFUA_2G13030	1225.07	1065.72	0.19956	0.017854	0.040986	-	phenylalanyl-tRNA synthetase alpha subunit (PodG), putative
AFUA_2G13040	893.728	1015.53	-0.1833	0.013583	0.03265	-	mitochondrial co-chaperone GrpE, putative
AFUA_2G13060	1230.11	995.26	0.299	0.0022496	0.0066609	-	calcineurin binding protein, putative
AFUA_2G13080	403.036	662.581	-0.70567	1.5629e-14	2.1253e-13	-	Nudix/MutT family protein
AFUA_2G13090	807.21	916.074	-0.18095	0.017517	0.040332	-	RNA polymerase II subunit 3
AFUA_2G13100	478.572	553.934	-0.2094	0.015371	0.03624	-	conserved hypothetical protein
AFUA_2G13110	18246	15783.1	0.20782	0.00031552	0.001123	-	cytochrome c
AFUA_2G13120	652.579	554.829	0.23174	0.015093	0.035708	-	conserved hypothetical protein
AFUA_2G13130	658.634	916.223	-0.47174	3.7022e-10	3.2389e-09	-	3' exoribonuclease family protein (Rrp42), putative
AFUA_2G13140	2156.1	2642.9	-0.28956	0.00064617	0.0021618	-	meiosis induction protein kinase (Ime2), putative
AFUA_2G13150	480.062	352.994	0.43603	3.4257e-06	1.731e-05	-	conserved hypothetical protein
AFUA_2G13160	1853.39	1246.36	0.56814	8.5139e-21	1.8309e-19	-	conserved hypothetical protein
AFUA_2G13180	6.025	16.265	-0.94543	0.0060373	0.015987	-	hypothetical protein
AFUA_2G13200	929.512	668.59	0.46813	2.9152e-08	2.0012e-07	-	DRAP deaminase, putative
AFUA_2G13210	277.914	224.878	0.28996	0.021536	0.048347	-	DnaJ domain protein
AFUA_2G13230	690.282	986.088	-0.50927	2.2528e-12	2.5592e-11	-	universal stress protein family domain protein
AFUA_2G13240	3502.24	2940.56	0.24952	0.00051925	0.0017672	-	V-type ATPase, B subunit, putative
AFUA_2G13250	2885.65	2177.89	0.39829	0.00010306	0.00040245	-	bifunctional tryptophan synthase TRPB
AFUA_2G13295	1269.2	1060.66	0.25438	0.015339	0.036193	-	aminotransferase family protein (LolT), putative
AFUA_2G13310	2364.78	1878.09	0.32985	6.2456e-08	4.05e-07	-	RING finger domain protein, putative
AFUA_2G13320	2319.8	1923.18	0.26737	0.00020274	0.00075018	-	mitochondrial membrane fission protein (Fis1), putative
AFUA_2G13370	810.762	972.592	-0.25965	0.00028471	0.00102	-	phosphatidylinositol 4-kinase type II subunit alpha, putative
AFUA_2G13380	424.22	559.482	-0.38902	0.0013877	0.0043192	-	GATA transcription factor (AreB), putative
AFUA_2G13400	3062.43	2388.17	0.35568	3.6423e-09	2.835e-08	-	membrane protein TMS1, putative
AFUA_2G13430	6903.61	5092.25	0.43524	4.5277e-10	3.9129e-09	-	chitin synthase, putative
AFUA_2G13440	4798.72	3704.76	0.37119	5.2842e-11	5.1544e-10	-	chitin synthase ChsE
AFUA_2G13450	547.764	814.078	-0.56183	3.7706e-10	3.2955e-09	-	dynactin, putative
AFUA_2G13460	1811.84	3594.72	-0.97323	6.9714e-27	2.0862e-25	-	alpha-amylase, putative
AFUA_2G13470	971.722	859.01	0.17514	0.011225	0.02765	-	pyrimidine 5'-nucleotidase, putative
AFUA_2G13490	1671.3	1470.65	0.18356	0.0085566	0.021797	-	KH domain protein
AFUA_2G13500	1525.83	658.136	1.1962	1.6244e-43	8.3451e-42	-	conserved hypothetical protein
AFUA_2G13550	179.051	275.203	-0.59131	5.2427e-05	0.00021789	-	lactoylglutathione lyase (Glo1), putative
AFUA_2G13570	503.828	755.915	-0.57265	7.6605e-08	4.8988e-07	-	ribosome biogenesis protein (Bms1), putative
AFUA_2G13580	330.853	478.853	-0.52691	5.1833e-08	3.3993e-07	-	conserved hypothetical protein
AFUA_2G13590	11310.8	9962.47	0.18105	0.016048	0.037502	-	hypothetical protein
AFUA_2G13600	560.611	397.689	0.48647	1.1406e-06	6.2299e-06	-	mitochondrial pyruvate dehydrogenase kinase, putative
AFUA_2G13615	473.249	106.743	2.0779	6.22e-63	4.8333e-61	-	IQ calmodulin-binding motif protein
AFUA_2G13630	1048.54	1246.88	-0.24698	0.00099314	0.0031898	-	aromatic aminotransferase Aro8, putative
AFUA_2G13640	271.013	389.38	-0.5044	0.00012306	0.00047534	-	serine/threonin protein kinase, putative
AFUA_2G13660	242.305	121.521	0.96719	1.2872e-13	1.6328e-12	-	conserved hypothetical protein
AFUA_2G13680	6065.67	3723.86	0.69203	1.2754e-13	1.62e-12	-	calcium/calmodulin-dependent protein kinase, putative
AFUA_2G13690	3172.21	2511.17	0.33368	5.9335e-06	2.8908e-05	-	ubiquitin conjugating enzyme, putative
AFUA_2G13720	470.886	612.787	-0.37086	0.00044617	0.0015366	-	DNA-directed RNA polymerase I and III subunit Rpc40, putative
AFUA_2G13770	168.674	351.404	-1.0264	2.4343e-16	3.908e-15	-	C2H2 conidiation transcription factor FlbC
AFUA_2G13810	327.838	229.582	0.49948	5.428e-05	0.00022478	-	malate/L-lactate dehydrogenase, putative
AFUA_2G13820	2074.34	1381.25	0.58126	2.26e-16	3.6345e-15	-	SAP domain protein, putative
AFUA_2G13830	1916.65	460.679	2.0376	2.8093e-156	1.0824e-153	-	conserved hypothetical protein
AFUA_2G13840	303.786	401.233	-0.39329	0.00060704	0.0020434	-	hypothetical protein
AFUA_2G13850	4326.44	9850.39	-1.1755	1.0149e-61	7.6922e-60	-	protein phosphatase regulatory subunit Gac1, putative
AFUA_2G13860	8727.86	7745.95	0.17058	0.011095	0.027397	-	histone H4.2
AFUA_2G13870	1676.04	1300.39	0.36288	1.857e-06	9.768e-06	-	mitochondrial carrier protein, putative
AFUA_2G13880	544.276	352.661	0.616	2.5565e-12	2.89e-11	-	SH3 domain protein
AFUA_2G13890	4817.28	1420.35	1.65	1.7712e-20	3.748e-19	-	annexin ANXC3.2
AFUA_2G13910	736.418	1449.57	-0.96606	1.1336e-34	4.3495e-33	-	EBP domain protein, putative
AFUA_2G13950	210.111	101.205	1.0204	6.9993e-14	9.0775e-13	-	hypothetical protein
AFUA_2G13980	443.592	643.804	-0.52843	1.7732e-08	1.2565e-07	-	ATP dependent RNA helicase (Dbp9), putative
AFUA_2G14000	844.052	635.126	0.40733	2.7044e-08	1.8676e-07	-	conserved hypothetical protein
AFUA_2G14010	509.172	790.993	-0.62132	1.8007e-10	1.6324e-09	-	conserved hypothetical protein
AFUA_2G14020	415.918	99.059	1.9423	4.625e-27	1.3976e-25	-	ABC transporter, putative
AFUA_2G14040	922.292	441.965	1.0377	4.1651e-23	1.0438e-21	-	conserved hypothetical protein
AFUA_2G14060	1933.61	2243.5	-0.21213	0.0010178	0.0032646	-	NADH-cytochrome b5 reductase
AFUA_2G14090	780.063	1118.87	-0.51324	1.0332e-09	8.6149e-09	-	extragenic suppressor of the bimD6 mutation
AFUA_2G14130	1197.66	1492.33	-0.31148	0.00062571	0.0020994	-	ubiquitin C-terminal hydrolase, putative
AFUA_2G14150	325.374	244.028	0.40507	0.0024207	0.007122	-	endo-arabinanase, putative
AFUA_2G14160	1303.59	1058.89	0.29848	7.1744e-05	0.00028932	-	autophagy protein Atg20, putative
AFUA_2G14180	290.151	425.022	-0.53266	7.9866e-06	3.8186e-05	-	HEAT repeat protein
AFUA_2G14190	826.009	981.981	-0.24858	0.00092491	0.0029859	-	Mitochondrial import inner membrane translocase subunit TIM23, putative
AFUA_2G14200	503.99	396.343	0.34038	0.00086899	0.0028195	-	protein kinase, putative
AFUA_2G14230	194.717	420.658	-1.0644	6.3606e-13	7.5309e-12	-	MFS transporter, putative
AFUA_2G14250	795.881	608.566	0.38291	2.6783e-07	1.5845e-06	-	CBF/NF-Y family transcription factor, putative
AFUA_2G14260	843.341	1088.71	-0.36274	3.5475e-05	0.00015236	-	conserved hypothetical protein
AFUA_2G14270	3203.69	2718.44	0.23252	0.018339	0.041925	-	actin-binding protein, putative
AFUA_2G14280	1226.84	770.706	0.66195	8.0666e-19	1.5803e-17	-	kinesin family protein (KlpA), putative
AFUA_2G14300	108.76	73.5022	0.52713	0.0024029	0.0070785	-	DUF636 domain protein
AFUA_2G14310	551.919	968.024	-0.80256	1.8708e-23	4.7921e-22	-	phosphoribulokinase/uridine kinase family protein
AFUA_2G14320	25.4562	51.1672	-0.88923	0.00023777	0.0008663	-	HHE domain protein
AFUA_2G14370	2665.06	1889.11	0.49223	1.9443e-13	2.4263e-12	-	conserved hypothetical protein
AFUA_2G14380	592.761	358.442	0.70655	1.2511e-09	1.033e-08	-	prenyl cysteine carboxyl methyltransferase, putative
AFUA_2G14400	136.374	59.4954	0.86431	0.0082677	0.021172	-	conserved hypothetical protein
AFUA_2G14460	1830.73	1591.36	0.19989	0.0019477	0.0058361	-	oxidoreductase, short-chain dehydrogenase/reductase family
AFUA_2G14490	6407.65	4220.53	0.59074	4.3059e-09	3.3236e-08	-	endoglucanase, putative
AFUA_2G14520	805.283	625.329	0.35494	0.00099534	0.0031947	-	hydrolase, putative
AFUA_2G14525	533.743	372.442	0.50492	1.1268e-06	6.1617e-06	-	conserved hypothetical protein
AFUA_2G14540	1819.94	1466.87	0.30173	0.010631	0.026377	-	endoglucanase, putative
AFUA_2G14560	710.512	429.751	0.71168	6.0549e-13	7.1874e-12	-	dihydrodipicolinate synthetase family protein
AFUA_2G14570	3333	1392.56	1.2438	2.0546e-50	1.2417e-48	-	zinc/cadmium resistance protein
AFUA_2G14580	829.536	1193.02	-0.51863	4.4197e-10	3.8267e-09	-	manganese ion homeostasis (Fr), putative
AFUA_2G14590	5948.09	3061.99	0.94912	2.9035e-41	1.4357e-39	-	MFS monosaccharide transporter, putative
AFUA_2G14610	132.657	97.1421	0.43063	0.015224	0.035958	-	oxalate decarboxylase, putative
AFUA_2G14620	673.995	453.666	0.55988	4.7635e-07	2.7224e-06	-	conserved hypothetical protein
AFUA_2G14630	427.709	145.745	1.501	1.5629e-28	4.9325e-27	-	cell wall glycosyl hydrolase YteR, putative
AFUA_2G14640	53.7675	16.855	1.4429	7.2338e-09	5.3814e-08	-	F-box domain protein
AFUA_2G14700	232.001	283.069	-0.27926	0.012674	0.030729	-	conserved hypothetical protein
AFUA_2G14710	1986.23	1702.76	0.21975	0.0077085	0.019872	-	arsenite resistance protein Ars2, putative
AFUA_2G14720	1294.86	858.803	0.58316	8.0776e-11	7.653e-10	-	CCAAT-binding transcription factor subunit HAPB
AFUA_2G14740	687.987	401.116	0.7662	4.8283e-18	9.1117e-17	-	DUF821 domain protein
AFUA_2G14760	506.467	675.573	-0.40118	0.00073146	0.0024122	-	BCS1-like ATPase, putative
AFUA_2G14770	711.777	912.307	-0.35224	1.3956e-05	6.3951e-05	-	Type I phosphodiesterase / nucleotide pyrophosphatase family protein
AFUA_2G14800	330.817	658.982	-0.9754	2.0568e-23	5.2394e-22	-	HLH transcription factor (Hpa3), putative
AFUA_2G14810	799.35	1054	-0.39139	1.3442e-05	6.1902e-05	-	oxidoreductase, putative
AFUA_2G14830	255.674	193.474	0.38664	0.0037357	0.010497	-	conserved hypothetical protein
AFUA_2G14880	288.391	388.874	-0.42304	9.0439e-06	4.269e-05	-	transcription initiation factor TFIID subunit 7, putative
AFUA_2G14890	140.942	205.91	-0.52169	0.00017855	0.00066817	-	Bromodomain associated domain protein
AFUA_2G14910	472.64	547.512	-0.20878	0.017673	0.040642	-	alpha-1,6-mannosyltransferase subunit, putative
AFUA_2G14930	1495.49	1697.19	-0.18076	0.011647	0.028545	-	alanine racemase
AFUA_2G14940	605.051	948.753	-0.6431	4.6074e-18	8.7127e-17	-	conserved hypothetical protein
AFUA_2G15020	167.506	253.412	-0.5777	9.8886e-07	5.4559e-06	-	GMC oxidoreductase, putative
AFUA_2G15040	1355.89	1150.16	0.23256	0.015164	0.035852	-	ubiquitin conjugating enzyme, putative
AFUA_2G15050	986.233	1231.92	-0.31765	1.3261e-06	7.144e-06	-	Rho GTPase activator (Lrg11), putative
AFUA_2G15060	472.423	408.189	0.20709	0.018833	0.042915	-	conserved hypothetical protein
AFUA_2G15070	2718.27	2304.79	0.23624	4.685e-05	0.00019674	-	26S proteasome regulatory subunit S5A
AFUA_2G15080	826.935	1017.86	-0.29475	0.0019748	0.0059115	-	Sybindin-like family protein
AFUA_2G15110	113.715	573.108	-2.2696	5.3444e-86	6.5025e-84	-	C2H2 finger domain protein, putative
AFUA_2G15130	324.609	422.131	-0.36583	0.0018441	0.0055581	-	ABC multidrug transporter, putative
AFUA_2G15165	2061.3	1439.98	0.50931	6.3648e-09	4.7733e-08	-	hypothetical protein
AFUA_2G15170	2517.97	3540.26	-0.48852	4.1936e-15	5.9936e-14	-	conserved hypothetical protein
AFUA_2G15180	5958.69	5385.18	0.14452	0.016769	0.038902	-	conserved hypothetical protein
AFUA_2G15200	427.006	562.519	-0.38541	0.00073912	0.0024322	-	conserved hypothetical protein
AFUA_2G15210	1819.27	1379.93	0.39244	1.1176e-06	6.1186e-06	-	small nuclear ribonucleoprotein (LSM2), putative
AFUA_2G15220	295.022	393.019	-0.40694	6.5567e-05	0.00026662	-	DNA repair protein Pso2/Snm1, putative
AFUA_2G15240	282.781	202.662	0.4662	0.00014547	0.00055538	-	small oligopeptide transporter, OPT family
AFUA_2G15390	443.805	617.24	-0.46817	9.3904e-09	6.8697e-08	-	FluG family protein
AFUA_2G15430	9814.52	6110.45	0.67821	1.7283e-25	4.9024e-24	-	sorbitol/xylulose reductase Sou1-like, putative
AFUA_2G15490	2296.88	2076.01	0.14474	0.017204	0.039731	-	TPR domain protein
AFUA_2G15500	1971.18	2267.42	-0.19957	0.017706	0.040687	-	small nuclear ribonucleoprotein SmF, putative
AFUA_2G15540	1818.27	1391.08	0.38313	2.721e-09	2.1616e-08	-	DDHD domain protein
AFUA_2G15560	2255.55	2574.33	-0.18865	0.021939	0.049166	-	V-ATPase proteolipid subunit Ppa1, putative
AFUA_2G15580	1471.43	1178.44	0.31464	0.00094062	0.0030349	-	conserved hypothetical protein
AFUA_2G15590	5018.4	5882.38	-0.22592	0.014047	0.03366	-	sulfite reductase, putative
AFUA_2G15600	587.579	791.692	-0.42586	1.0489e-07	6.5803e-07	-	conserved hypothetical protein
AFUA_2G15610	860.263	1244.37	-0.52478	8.2243e-11	7.7761e-10	-	mitochondrial DNA-directed RNA polymerase, putative
AFUA_2G15620	278.725	367.78	-0.38516	0.0033993	0.0096539	-	C6 transcription factor, putative
AFUA_2G15640	2342.42	1057.24	1.1389	7.7114e-72	6.7911e-70	-	DUF92 domain protein
AFUA_2G15650	1475.73	787.549	0.8913	5.2607e-20	1.0883e-18	-	DUF323 domain protein
AFUA_2G15680	2627.24	1837.93	0.50861	1.2986e-10	1.1996e-09	-	transcription initiation factor iia small chain
AFUA_2G15690	429.075	282.619	0.58262	2.3982e-07	1.427e-06	-	conserved hypothetical protein
AFUA_2G15700	974.086	807.794	0.26525	0.00038976	0.0013621	-	hexokinase family protein XprF, putative
AFUA_2G15710	1135.34	807.548	0.48522	3.189e-11	3.2055e-10	-	conserved hypothetical protein
AFUA_2G15730	138.295	194.76	-0.47643	0.00033702	0.0011965	-	MFS transporter, putative
AFUA_2G15750	847.065	1042.14	-0.2933	0.00034931	0.0012361	-	gamma-tubulin complex component GCP4, putative
AFUA_2G15770	2923.05	2523.8	0.20907	0.0071386	0.018558	-	cell wall biogenesis protein/glutathione transferase (Gto1), putative
AFUA_2G15790	383.766	585.265	-0.59948	1.3661e-09	1.1239e-08	-	C-type cyclin (Fic1), putative
AFUA_2G15800	3253.54	2854.2	0.18794	0.0024677	0.0072395	-	conserved hypothetical protein
AFUA_2G15810	2104.73	369.254	2.4848	1.6943e-232	1.9584e-229	-	conserved hypothetical protein
AFUA_2G15820	905.893	747.382	0.27317	0.00098247	0.0031611	-	SNARE complex subunit (Syn8), putative
AFUA_2G15840	4156.83	2486.1	0.73401	1.7681e-22	4.2247e-21	-	HET-C domain protein HetC
AFUA_2G15850	3532.88	4119.54	-0.22	0.0014204	0.0044076	-	phytanoyl-CoA dioxygenase family protein
AFUA_2G15860	382.373	782.845	-1.009	1.422e-19	2.9091e-18	-	TAM domain methyltransferase, putative
AFUA_2G15890	78.7331	165.364	-1.0211	8.6361e-12	9.2322e-11	-	RING finger protein, putative
AFUA_2G15900	274.605	204.077	0.41246	0.0011329	0.0036063	-	conserved hypothetical protein
AFUA_2G15915	2878.24	2244.58	0.35484	1.9428e-06	1.0184e-05	-	glycosyltransferase family protein
AFUA_2G15930	1700.07	1305.73	0.37626	2.2361e-07	1.3383e-06	-	alcohol dehydrogenase, zinc-containing
AFUA_2G15950	5979.94	4151.44	0.5174	3.7682e-08	2.5364e-07	-	extracellular aspartic endopeptidase, putative
AFUA_2G15970	2339.65	3061.38	-0.38386	1.9683e-07	1.1873e-06	-	phosphatidylethanolamine methyltransferase
AFUA_2G15990	51.0638	97.6283	-0.85374	3.5648e-05	0.00015296	-	conserved hypothetical protein
AFUA_2G16000	101.049	425.558	-1.9979	6.3158e-48	3.605e-46	-	conserved hypothetical protein
AFUA_2G16020	3272.4	3730.48	-0.18788	0.0061538	0.016282	-	t-complex protein 1, alpha subunit, putative
AFUA_2G16040	512.37	710.261	-0.46074	3.105e-05	0.00013461	-	rRNA biogenesis protein RRP5, putative
AFUA_2G16060	480.758	884.801	-0.8683	2.5232e-27	7.6751e-26	-	conserved hypothetical protein
AFUA_2G16070	446.574	523.326	-0.22665	0.012858	0.031109	-	urease accessory protein UreD
AFUA_2G16090	2271.49	3088.34	-0.438	1.803e-08	1.2756e-07	-	karyopherin alpha subunit, putative
AFUA_2G16100	376.933	490.265	-0.37533	5.4089e-05	0.00022429	-	telomere-binding alpha subunit central domain protein
AFUA_2G16150	735.934	520.12	0.49159	6.9551e-07	3.8954e-06	-	G2/mitotic-specific cyclin (Clb3), putative
AFUA_2G16180	491.723	864.934	-0.79943	1.948e-15	2.8637e-14	-	hypothetical protein
AFUA_2G16260	716.359	486.391	0.5441	3.0948e-07	1.8147e-06	-	microtubule associated protein (Ase1), putative
AFUA_2G16290	645.584	778.556	-0.264	0.0083791	0.021433	-	DnaJ domain protein (Mas5), putative
AFUA_2G16300	192.838	246.395	-0.34526	0.0026084	0.0076209	-	dihydroxy acid dehydratase, putative
AFUA_2G16340	1155.76	623.177	0.8717	7.3918e-17	1.2496e-15	-	hypothetical protein
AFUA_2G16420	1007.19	690.283	0.53601	2.5128e-09	2.01e-08	-	conserved hypothetical protein
AFUA_2G16430	4904.44	3183.96	0.61901	1.5792e-28	4.9669e-27	-	conserved hypothetical protein
AFUA_2G16440	2310.91	1581.17	0.53745	1.1223e-08	8.1144e-08	-	hypothetical protein
AFUA_2G16490	1766.31	1292.9	0.4463	3.0748e-10	2.7182e-09	-	rhomboid family membrane protein
AFUA_2G16500	3017.8	1703.6	0.81678	1.3118e-33	4.7945e-32	-	conserved hypothetical protein
AFUA_2G16510	1820.06	1342.29	0.43577	1.1858e-10	1.0998e-09	-	conserved hypothetical protein
AFUA_2G16520	7881.48	4884.48	0.68101	4.3409e-16	6.8851e-15	-	phospholipase D (PLD), putative
AFUA_2G16570	10.2545	3.11214	0.91329	0.011978	0.029222	-	short chain dehydrogenase/reductase, putative
AFUA_2G16580	19.6783	4.44458	1.4302	2.966e-05	0.00012894	-	alpha/beta superfamily hydrolase, putative
AFUA_2G16620	263.134	424.473	-0.67231	2.7633e-08	1.9069e-07	-	protein kinase, putative
AFUA_2G16630	1141.46	961.418	0.24259	0.0052376	0.014124	-	acyl-CoA dehydrogenase
AFUA_2G16710	606.09	504.791	0.2597	0.0015666	0.0048096	-	conserved hypothetical protein
AFUA_2G16750	1255.65	2107.15	-0.73807	2.1759e-22	5.159e-21	-	nonsense-mediated mRNA decay protein 3
AFUA_2G16760	228.396	315.527	-0.45785	1.3913e-05	6.3815e-05	-	conserved hypothetical protein
AFUA_2G16770	942.87	654.826	0.51658	4.3179e-08	2.8663e-07	-	mitochondrial carrier protein (Leu5), putative
AFUA_2G16800	918.351	806.329	0.18604	0.0114	0.028022	-	lectin family integral membrane protein, putative
AFUA_2G16820	5894.56	7138.79	-0.27406	1.8931e-05	8.4648e-05	-	curved DNA-binding protein (42 kDa protein)
AFUA_2G16850	950.168	1120.34	-0.23308	0.0048759	0.013242	-	sister chromatid cohesion and DNA repair protein (BimD), putative
AFUA_2G16870	1501.09	1678.21	-0.15883	0.018614	0.04249	-	PHD and RING finger domain protein, putative
AFUA_2G16890	398.37	287.102	0.4619	1.3353e-06	7.1871e-06	-	conserved hypothetical protein
AFUA_2G16970	2185.94	2466.26	-0.17318	0.011491	0.028216	-	50S ribosomal subunit L30
AFUA_2G16985	2285.32	1503.93	0.59445	3.9747e-12	4.386e-11	-	integral membrane protein
AFUA_2G16990	465.12	220.796	1.0487	1.3564e-21	3.0444e-20	-	conserved hypothetical protein
AFUA_2G17050	227.797	323.117	-0.487	0.0001957	0.00072706	-	nuclear export protein Noc3
AFUA_2G17060	264.561	534.863	-0.99108	4.8996e-19	9.7017e-18	-	60S ribosome biogenesis protein Nip7, putative
AFUA_2G17110	8536.2	6866.39	0.31117	8.8354e-06	4.1791e-05	-	cell division control protein Cdc48
AFUA_2G17130	511.058	737.342	-0.52139	3.2037e-09	2.5213e-08	-	MAPKKK cascade protein kinase regulator Ste50
AFUA_2G17180	1307.35	1151.2	0.18173	0.0057976	0.015445	-	sorting nexin Mvp1
AFUA_2G17190	475.451	384.566	0.30115	0.0027399	0.0079673	-	conserved hypothetical protein
AFUA_2G17200	399.135	586.671	-0.54654	9.7185e-09	7.0817e-08	-	conserved hypothetical protein
AFUA_2G17210	197.413	147.505	0.40431	0.003426	0.0097149	-	hypothetical protein
AFUA_2G17240	82.7907	51.2852	0.63833	0.0011353	0.0036127	-	C2H2 finger domain protein, putative
AFUA_2G17270	86.4661	54.932	0.59825	0.001375	0.004284	-	MFS transporter, putative
AFUA_2G17300	619.64	120.974	2.2894	1.0214e-72	9.0814e-71	-	glutathione S-transferase
AFUA_2G17320	2709.59	468.494	2.4862	1.9899e-149	6.3451e-147	-	conserved hypothetical protein
AFUA_2G17330	536.555	290.948	0.86946	4.092e-20	8.5031e-19	-	extracelular serine carboxypeptidase, putative
AFUA_2G17400	17.9897	6.86488	0.96807	0.004149	0.011487	-	C-3 sterol dehydrogenase/C-4 decarboxylase family protein
AFUA_2G17490	145.825	110.964	0.37989	0.009477	0.023846	-	flavin-binding monooxygenase, putative
AFUA_2G17520	64.3454	43.6299	0.49908	0.015619	0.036695	-	GNAT family N-acetyltransferase, putative
AFUA_2G17600	1253.17	792.526	0.64454	9.5362e-08	6.0274e-07	-	conidial pigment polyketide synthase PksP/Alb1
AFUA_2G17610	1021.16	1308.6	-0.35227	5.5842e-05	0.00023042	-	sulfatase domain protein
AFUA_2G17660	152.248	98.5223	0.5989	3.9797e-05	0.00016904	-	C4-dicarboxylate transporter/malic acid transport protein, putative
AFUA_2G17680	16.2726	6.59427	0.8489	0.013672	0.032846	-	conserved hypothetical protein
AFUA_2G17800	327.872	277.642	0.23765	0.017999	0.041248	-	C6 transcription factor, putative
AFUA_2G17815	7.47134	18.4643	-0.85924	0.012054	0.02938	-	hypothetical protein
AFUA_2G17820	2203.04	2875.22	-0.38078	1.1989e-07	7.4502e-07	-	O-methyltransferase
AFUA_2G17830	2376.72	1806.93	0.38916	3.6204e-06	1.8204e-05	-	hypothetical protein
AFUA_2G17840	5247.7	4445.82	0.23701	9.9645e-05	0.00038993	-	MFS transporter, putative
AFUA_2G18010	49.7422	27.5321	0.73907	0.0050498	0.013674	-	cytochrome P450 monooxygenase, putative
AFUA_2G18070	15.7251	30.1498	-0.75883	0.0082703	0.021173	-	metalloproteinase, putative
AFUA_3G00130	497.584	402.826	0.30256	0.0017843	0.0053939	-	conserved hypothetical protein
AFUA_3G00180	31280.7	25727.5	0.27814	0.00094611	0.0030515	-	short chain dehydrogenase (AtsC), putative
AFUA_3G00210	125.096	80.5656	0.59862	0.00045198	0.0015545	-	C6 finger domain protein, putative
AFUA_3G00240	407.578	315.96	0.35908	0.00097846	0.0031504	-	TPR domain protein
AFUA_3G00250	55.7417	34.5312	0.62403	0.004222	0.011658	-	salicylate hydroxylase, putative
AFUA_3G00270	73747.8	65130.4	0.17738	0.017548	0.040396	-	GPI-anchored cell wall beta-1,3-endoglucanase EglC
AFUA_3G00310	459.158	727.242	-0.65673	3.1932e-16	5.0821e-15	-	extracellular phytase, putative
AFUA_3G00330	359.611	432.504	-0.25812	0.01013	0.025234	-	NAD dependent epimerase/dehydratase family protein
AFUA_3G00340	1666.24	2198.43	-0.39618	2.1461e-08	1.5023e-07	-	glycosyl hydrolase, putative
AFUA_3G00370	3805.15	3119.25	0.28287	0.0010841	0.0034617	-	phosphoketolase, putative
AFUA_3G00380	194.542	115.974	0.70213	3.7719e-05	0.00016103	-	beta-galactosidase, putative
AFUA_3G00440	207.831	313.674	-0.57254	1.0548e-05	4.926e-05	-	F-box domain protein
AFUA_3G00450	324.313	490.075	-0.57546	1.1313e-05	5.2621e-05	-	NmrA-like family protein
AFUA_3G00500	10984.3	8283.23	0.40315	8.5153e-09	6.2542e-08	-	integral membrane protein
AFUA_3G00540	224.493	156.99	0.50641	7.2425e-05	0.00029131	-	MFS peptide transporter, putative
AFUA_3G00570	11.0325	27.6547	-1.0449	0.00040141	0.001397	-	conserved hypothetical protein
AFUA_3G00590	566.241	73.8121	1.9036	3.8952e-08	2.612e-07	-	Asp-hemolysin
AFUA_3G00600	32.6827	11.1097	0.94164	0.0082361	0.021097	-	hypothetical protein
AFUA_3G00640	741.481	16.7758	5.0432	1.029e-154	3.8062e-152	-	conserved hypothetical protein
AFUA_3G00650	3014.11	1065.83	1.4722	5.0256e-50	2.9982e-48	-	aminopeptidase Y, putative
AFUA_3G00660	898.744	689.267	0.37453	0.00035149	0.0012429	-	conserved hypothetical protein
AFUA_3G00710	236.757	156.964	0.54793	0.006002	0.015907	-	allergen Asp F4-like, putative
AFUA_3G00720	238.977	128.64	0.85859	1.2293e-08	8.8464e-08	-	DUF500 and UBA/TS-N domain protein
AFUA_3G00730	280.581	205.457	0.44184	0.00034686	0.0012287	-	conserved hypothetical protein
AFUA_3G00770	158.67	385.364	-1.2322	2.6481e-20	5.5526e-19	-	conserved hypothetical protein
AFUA_3G00780	48.4904	24.1967	0.86965	0.00058581	0.001977	-	cAMP receptor (Car4), putative
AFUA_3G00790	277.142	93.0744	1.5059	2.012e-25	5.6897e-24	-	methylaspartate ammonia-lyase, putative
AFUA_3G00800	1679.13	306.325	2.4081	6.6219e-120	1.4579e-117	-	oxidoreductase, 2OG-Fe(II) oxygenase family, putative
AFUA_3G00810	517.463	367.202	0.48617	5.8449e-07	3.2976e-06	-	cholestenol delta-isomerase, putative
AFUA_3G00820	338.924	242.61	0.47266	3.4116e-06	1.7248e-05	-	putative exported protein
AFUA_3G00830	191.713	57.1776	1.6226	9.127e-18	1.6913e-16	-	Pfs domain protein
AFUA_3G00840	13772.4	11152.7	0.30261	3.3616e-08	2.2773e-07	-	FAD-dependent oxygenase, putative
AFUA_3G00850	2907.23	2322.71	0.32156	1.5653e-06	8.3283e-06	-	hypothetical protein
AFUA_3G00870	990.736	738.219	0.41531	8.2442e-06	3.9296e-05	-	GNAT family N-acetyltransferase, putative
AFUA_3G00880	36192.1	25692.9	0.4881	2.0104e-09	1.6236e-08	-	extracellular conserved serine-rich protein
AFUA_3G00900	6628.43	5109.99	0.37324	3.9004e-12	4.3194e-11	-	alpha-amylase, putative
AFUA_3G00910	7236.83	5844.18	0.30557	1.1542e-05	5.3607e-05	-	alpha-1,3-glucan synthase Ags1
AFUA_3G00930	696.912	357.043	0.94388	3.9965e-21	8.7572e-20	-	C6 transcription factor, putative
AFUA_3G00960	2374.36	1891.99	0.32294	0.00018198	0.00067934	-	conserved hypothetical protein
AFUA_3G01002	56.6594	80.0071	-0.46639	0.011934	0.02914	-	FAD dependent oxidoreductase, putative
AFUA_3G01010	109.527	153.827	-0.46842	0.0012481	0.0039243	-	alpha-ketoglutarate-dependent taurine dioxygenase
AFUA_3G01020	265.786	337.816	-0.34019	0.00089518	0.0028973	-	conserved hypothetical protein
AFUA_3G01060	574.04	681.753	-0.24592	0.0041291	0.011442	-	hypothetical protein
AFUA_3G01070	1016.76	1699.19	-0.73222	3.368e-19	6.7557e-18	-	tyrosinase, putative
AFUA_3G01080	122.192	198.274	-0.67443	2.0309e-07	1.2226e-06	-	conserved hypothetical protein
AFUA_3G01110	912.504	1141.67	-0.31859	0.00010764	0.00041874	-	GMP synthase
AFUA_3G01190	333.862	434.337	-0.37363	6.4014e-05	0.00026088	-	serine/threonine protein kinase, putative
AFUA_3G01240	30.0293	4.71454	1.8853	9.9672e-09	7.2515e-08	-	hypothetical protein
AFUA_3G01250	63.0064	42.7647	0.50068	0.015	0.035546	-	short-chain dehydrogenase/reductase family protein, putative
AFUA_3G01330	1025.05	1240.87	-0.27279	0.00023211	0.0008487	-	class II aldolase/adducin domain protein
AFUA_3G01400	409.551	116.625	1.7062	2.1355e-23	5.425e-22	-	ABC multidrug transporter, putative
AFUA_3G01430	3125.97	2410.61	0.3698	4.8468e-06	2.3942e-05	-	benzodiazepine receptor family protein
AFUA_3G01440	2211.8	1387.93	0.66714	4.3727e-23	1.0928e-21	-	DUF1212 domain membrane protein
AFUA_3G01460	23.596	42.4933	-0.69222	0.01348	0.032428	-	salicylate hydroxylase, putative
AFUA_3G01490	158.665	252.532	-0.63103	0.00015617	0.00059232	-	alcohol dehydrogenase, putative
AFUA_3G01580	7450.28	18161.5	-1.2736	6.8687e-74	6.2886e-72	-	GMC oxidoreductase, putative
AFUA_3G01590	2137.17	2579.21	-0.26878	8.955e-05	0.00035448	-	conserved hypothetical protein
AFUA_3G01610	199.929	156.741	0.34143	0.0084552	0.021548	-	conserved hypothetical protein
AFUA_3G01750	421.364	342.36	0.29221	0.0033452	0.0095149	-	G protein coupled receptor family protein
AFUA_3G01790	409.579	350.336	0.22251	0.020416	0.046192	-	isoflavone reductase family protein
AFUA_3G01810	153.611	112.67	0.41859	0.016254	0.037935	-	F-box domain protein
AFUA_3G01820	204.338	165.221	0.30071	0.014931	0.035401	-	amino acid permease
AFUA_3G01850	490.601	390.623	0.32178	0.0023853	0.0070289	-	porphyromonas-type peptidyl-arginine deiminase superfamily
AFUA_3G01860	535.392	338.928	0.65157	1.8523e-11	1.9053e-10	-	conserved hypothetical protein
AFUA_3G01872	141.223	72.1664	0.92689	3.637e-09	2.835e-08	-	conserved hypothetical protein
AFUA_3G01900	8669.97	5392.29	0.68098	9.6067e-34	3.5251e-32	-	conserved hypothetical protein
AFUA_3G01990	172.136	132.383	0.35924	0.020715	0.046753	-	DUF636 domain protein
AFUA_3G02000	1460.99	1026.22	0.50323	1.0064e-11	1.0635e-10	-	C6 transcription factor Ctf1B-like, putative
AFUA_3G02010	1126.68	1935.86	-0.77172	1.4062e-22	3.395e-21	-	cytochrome P450 monooxygenase, putative
AFUA_3G02100	570.918	440.288	0.36158	0.0059248	0.01573	-	short-chain dehydrogenase/reductase, putative
AFUA_3G02175	99.933	144.811	-0.5042	0.0029718	0.0085661	-	BTB/POZ domain protein
AFUA_3G02190	2922.24	6.55502	5.9021	6.6526e-76	6.4754e-74	-	conserved hypothetical protein
AFUA_3G02200	6792.12	8.02183	8.0846	6.2273e-228	6.3982e-225	-	conserved hypothetical protein
AFUA_3G02230	30.8363	50.4753	-0.61595	0.0095503	0.023986	-	conserved hypothetical protein
AFUA_3G02250	343.701	229.994	0.57091	1.9551e-07	1.1809e-06	-	3-beta hydroxysteroid dehydrogenase/isomerase family protein
AFUA_3G02253	2027.3	1536.22	0.39377	5.4476e-06	2.6681e-05	-	YjgH family protein
AFUA_3G02257	1220.98	174.139	2.7318	1.1653e-117	2.4489e-115	-	conserved hypothetical protein
AFUA_3G02260	38.1319	11.5225	1.3492	6.1186e-06	2.9716e-05	-	conserved hypothetical protein
AFUA_3G02270	4298.42	9621.04	-1.1436	1.6405e-35	6.5671e-34	-	mycelial catalase Cat1
AFUA_3G02280	1007.16	635.732	0.65281	2.8569e-13	3.5084e-12	-	alpha,alpha-trehalose glucohydrolase TreA/Ath1
AFUA_3G02320	578.449	700.41	-0.27356	0.00069584	0.002312	-	C2H2 finger domain protein (Kin17), putative
AFUA_3G02340	635.262	820.364	-0.36378	5.2733e-05	0.00021906	-	CBF/NF-Y family transcription factor, putative
AFUA_3G02360	167.919	245.914	-0.5292	0.00024675	0.00089617	-	FAD dependent oxidoreductase superfamily
AFUA_3G02370	1631.96	1881.45	-0.20366	0.014747	0.035074	-	short-chain dehydrogenase/reductase, putative
AFUA_3G02430	4738.28	736.261	2.653	8.5139e-251	1.3121e-247	-	hypothetical protein
AFUA_3G02500	33.7438	18.313	0.71055	0.012862	0.03111	-	protein kinase, putative
AFUA_3G02520	642.537	468.79	0.45075	1.1498e-07	7.1696e-07	-	MFS multidrug transporter, putative
AFUA_3G02530	106.548	62.7041	0.71093	5.5094e-05	0.00022744	-	PKS-like enzyme, putative
AFUA_3G02560	691.495	506.502	0.43593	0.00036968	0.0012983	-	hypothetical protein
AFUA_3G02570	866.027	655.706	0.39828	5.1546e-07	2.935e-06	-	polyketide synthase, putative
AFUA_3G02585	167.321	90.1014	0.82711	2.2086e-05	9.7668e-05	-	integral membrane protein
AFUA_3G02590	275.414	126.677	1.0865	1.1622e-17	2.1281e-16	-	C6 transcription factor, putative
AFUA_3G02760	51.2608	29.358	0.71986	0.0018609	0.0056014	-	ABC multidrug transporter, putative
AFUA_3G02780	216.091	105.826	0.98755	9.9715e-11	9.3301e-10	-	MFS multidrug transporter, putative
AFUA_3G02790	61.9776	42.3422	0.50561	0.012742	0.030866	-	amidohydrolase family protein
AFUA_3G02950	51.126	88.0965	-0.72149	0.00017333	0.00064968	-	short-chain oxidoreductase, putative
AFUA_3G02960	33.2631	52.9217	-0.59598	0.0086835	0.022084	-	hypothetical protein
AFUA_3G02980	220.037	379.091	-0.76453	1.4265e-10	1.3099e-09	-	metalloreductase Fre8, putative
AFUA_3G03050	32.594	18.3865	0.67505	0.016929	0.039214	-	RNAse III, putative
AFUA_3G03060	314.378	407.906	-0.36322	0.003398	0.0096534	-	cell wall protein PhiA
AFUA_3G03230	358.209	249.845	0.49477	0.0014329	0.0044445	-	bZIP transcription factor, putative
AFUA_3G03280	8693.76	2410.59	1.8358	4.6409e-171	2.3842e-168	-	FAD binding monooxygenase, putative
AFUA_3G03290	1313.85	960.121	0.43925	0.00030045	0.0010717	-	conserved hypothetical protein
AFUA_3G03330	3018.79	2224.81	0.43704	1.1482e-12	1.3306e-11	-	mitochondrial enoyl reductase, putative
AFUA_3G03350	303.318	239.085	0.33258	0.011348	0.027908	-	nonribosomal peptide synthase SidE
AFUA_3G03370	3929.9	1368.53	1.5079	2.3075e-105	4.1033e-103	-	cell surface protein, putative
AFUA_3G03380	20.0875	6.25376	1.1743	0.00040903	0.0014208	-	sugar O-acetyltransferase, putative
AFUA_3G03390	124.307	250.973	-0.94702	1.4346e-07	8.7969e-07	-	siderophore biosynthesis lipase/esterase, putative
AFUA_3G03420	40.686	83.1534	-0.89592	0.00021826	0.00080182	-	nonribosomal peptide synthase SidD
AFUA_3G03430	67.5781	185.827	-1.3255	3.1589e-10	2.7819e-09	-	ABC multidrug transporter SitT
AFUA_3G03440	1184.3	1723.63	-0.52656	1.7847e-05	8.0191e-05	-	MFS siderophore iron transporter, putative
AFUA_3G03540	150.609	25.916	2.2151	2.2955e-19	4.6549e-18	-	PKS-like enzyme, putative
AFUA_3G03550	970.335	113.102	2.9781	2.2282e-92	2.9434e-90	-	hypothetical protein
AFUA_3G03560	370.86	250.175	0.55276	5.6701e-07	3.2069e-06	-	pyridine nucleotide-disulfide oxidoreductase, putative
AFUA_3G03580	3187.24	2416.07	0.39507	2.5555e-07	1.5167e-06	-	transferase family protein
AFUA_3G03600	251.784	148.4	0.74517	2.2344e-10	2.004e-09	-	carboxylesterase, putative
AFUA_3G03610	7672.3	5708.38	0.42168	5.0348e-08	3.3113e-07	-	conserved hypothetical protein
AFUA_3G03620	6750.29	4684.31	0.52275	1.7767e-14	2.3949e-13	-	glycosyl transferase, putative
AFUA_3G03640	3215.64	6019.7	-0.88495	1.6222e-16	2.6363e-15	-	MFS siderochrome iron transporter MirB
AFUA_3G03650	187.419	364.15	-0.92618	2.1108e-11	2.1639e-10	-	GNAT family acetyltransferase, putative
AFUA_3G03660	122.452	162.548	-0.39287	0.010554	0.02622	-	siderophore esterase IroE-like, putative
AFUA_3G03670	167.809	390.45	-1.1444	5.6383e-11	5.4766e-10	-	ABC multidrug transporter, putative
AFUA_3G03700	2066.06	432.871	2.2215	1.5427e-126	3.754e-124	-	MFS sugar transporter, putative
AFUA_3G03720	2026.09	1246.18	0.69	8.0745e-15	1.1262e-13	-	conserved hypothetical protein
AFUA_3G03740	1634.49	1049.72	0.6302	4.5199e-15	6.4301e-14	-	protein kinase, putative
AFUA_3G03900	106.09	40.5186	1.2672	1.8499e-09	1.5045e-08	-	C6 transcription factor, putative
AFUA_3G03910	359.226	158.929	1.1496	2.9749e-22	6.9819e-21	-	IQ calmodulin-binding motif protein
AFUA_3G03930	14.6988	35.995	-0.93062	0.0041264	0.011438	-	cytochrome P450 monooxygenase, putative
AFUA_3G03940	967.738	350.942	1.4374	2.7982e-49	1.6274e-47	-	2,3-diketo-5-methylthio-1-phosphopentane phosphatase, putative
AFUA_3G03950	46.764	29.7454	0.58483	0.013866	0.03326	-	endoglucanase, putative
AFUA_3G04070	5236.64	4679.47	0.16137	0.0097489	0.024424	-	bZIP transcription factor HacA
AFUA_3G04110	1610.98	2264.88	-0.48653	2.3156e-10	2.0728e-09	-	rRNA processing protein Bystin, putative
AFUA_3G04120	618.238	754.045	-0.28513	0.00065599	0.0021891	-	histone-lysine N-methyltransferase (Bre2), putative
AFUA_3G04130	2009.83	1647.03	0.28209	0.0013758	0.0042848	-	glutamyl-tRNA amidotransferase, A subunit, putative
AFUA_3G04150	3037.47	2079.56	0.54147	8.6575e-16	1.332e-14	-	mitochondrial enoyl reductase, putative
AFUA_3G04180	510.781	625.953	-0.29006	0.0027041	0.0078704	-	C2H2 finger domain protein, putative
AFUA_3G04200	418.554	570.202	-0.43667	8.1137e-05	0.00032395	-	N2,N2-dimethylguanosine tRNA methyltransferase
AFUA_3G04210	10633.5	12251.5	-0.20201	0.0064437	0.016966	-	fatty acid synthase alpha subunit FasA
AFUA_3G04220	10984.6	13446.5	-0.28854	0.00010011	0.00039159	-	fatty acid synthase beta subunit, putative
AFUA_3G04240	1335.85	2169.69	-0.69508	3.0102e-30	1.0013e-28	-	lipase/serine esterase, putative
AFUA_3G04260	2085.19	2589.53	-0.30788	0.0007794	0.0025485	-	DNA-binding protein HGH1, putative
AFUA_3G04300	1543.89	1906.08	-0.29924	0.00098736	0.0031757	-	actin cytoskeleton organization and biogenesis protein, putative
AFUA_3G04310	900.067	1252.95	-0.4715	6.8773e-10	5.8666e-09	-	snoRNA binding protein, putative
AFUA_3G05320	832.719	1126.44	-0.43046	2.2289e-07	1.3349e-06	-	C2H2 finger domain protein, putative
AFUA_3G05330	1864.63	2451.39	-0.39155	4.8333e-11	4.7345e-10	-	R3H and G-patch domain protein, putative
AFUA_3G05340	5927.7	5140.06	0.20259	0.015077	0.035692	-	autophagy cysteine endopeptidase Atg4, putative
AFUA_3G05350	32019.5	25407.4	0.33139	2.8359e-08	1.9526e-07	-	histone H2B
AFUA_3G05360	50781.1	39924.7	0.3444	4.0742e-08	2.7177e-07	-	histone H2A
AFUA_3G05370	6481.03	5369.09	0.27014	5.8046e-08	3.7799e-07	-	dihydrolipoamide succinyltransferase, putative
AFUA_3G05400	995.013	1134.3	-0.18709	0.0082191	0.021065	-	DnaJ and TPR domain protein
AFUA_3G05410	491.101	608.581	-0.30668	0.0018978	0.0056976	-	mitochondrial translation release factor (RF-1), putative
AFUA_3G05430	1491.77	1798.8	-0.2674	0.00020338	0.00075198	-	DEAD-box RNA helicase Dhh1/Vad1, putative
AFUA_3G05450	6199.48	7403.97	-0.25461	1.8113e-05	8.1265e-05	-	glutamate carboxypeptidase, putative
AFUA_3G05480	1712.8	1987.89	-0.21262	0.01052	0.026147	-	cystathionine gamma-synthase, putative
AFUA_3G05490	590.435	896.833	-0.59585	3.5058e-12	3.9057e-11	-	pre-rRNA processing protein Utp22
AFUA_3G05510	299.944	370.715	-0.30198	0.0030486	0.0087629	-	ubiquitin C-terminal hydrolase 37
AFUA_3G05540	711.572	820.184	-0.20282	0.0080603	0.020692	-	cell cycle protein kinase, putative
AFUA_3G05550	590.331	731.337	-0.30548	0.00050182	0.0017123	-	OTU-like cysteine protease, putative
AFUA_3G05590	324.721	250.439	0.36133	0.0012842	0.0040212	-	DNA helicase, putative
AFUA_3G05600	18250.9	20154.5	-0.14236	0.011147	0.027495	-	60S ribosomal protein L27a, putative
AFUA_3G05610	898.684	1054.58	-0.22986	0.0020661	0.0061549	-	conserved hypothetical protein
AFUA_3G05630	639.706	858.16	-0.41676	7.3202e-06	3.5218e-05	-	phospholipase D1 (PLD1), putative
AFUA_3G05640	213.857	286.2	-0.39975	0.011081	0.027371	-	conserved hypothetical protein
AFUA_3G05700	899.323	1188.12	-0.39544	1.0961e-05	5.1062e-05	-	Sec7 domain protein
AFUA_3G05730	1838.99	1531.56	0.26177	0.00073547	0.0024237	-	nicotinate-nucleotide pyrophosphorylase
AFUA_3G05740	1862.15	1447.2	0.35977	8.2954e-08	5.2756e-07	-	aldose 1-epimerase, putative
AFUA_3G05760	8240.27	3432.64	1.2526	4.6102e-83	5.1362e-81	-	C6 transcription factor (Fcr1), putative
AFUA_3G05780	561.327	458.484	0.28892	0.0052951	0.014263	-	GATA transcription factor LreA
AFUA_3G05790	565.817	415.928	0.43422	2.9896e-05	0.00012991	-	conserved hypothetical protein
AFUA_3G05820	2844.39	1989.28	0.51213	1.0948e-15	1.6568e-14	-	ZZ type zinc finger domain protein
AFUA_3G05830	803.864	960.941	-0.25373	0.0020362	0.0060807	-	conserved hypothetical protein
AFUA_3G05840	333.001	526.119	-0.64622	1.1407e-09	9.4689e-09	-	RNA binding protein Rnp24, putative
AFUA_3G05850	356.225	428.238	-0.26096	0.0042745	0.011788	-	conserved hypothetical protein
AFUA_3G05870	1111.73	755.31	0.54946	4.4237e-11	4.3656e-10	-	IFRD domain protein
AFUA_3G05880	1289.98	1100.37	0.22743	0.0074283	0.019257	-	oxysterol binding protein (Osh3), putative
AFUA_3G05900	1069.62	1378.17	-0.36087	3.3868e-05	0.000146	-	MAP kinase kinase Ste7
AFUA_3G05950	549.946	470.8	0.22167	0.0076425	0.019729	-	20S cyclosome subunit (APC1/BimE), putative
AFUA_3G05980	1521.27	1143.17	0.40811	1.9666e-07	1.187e-06	-	conserved hypothetical protein
AFUA_3G06010	1464.68	1784.07	-0.28214	8.2245e-06	3.9222e-05	-	RNA processing protein Emg1, putative
AFUA_3G06020	1643.02	3698.37	-1.162	5.5614e-80	5.7782e-78	-	glyoxalase family protein
AFUA_3G06030	12060.1	9242.78	0.38155	1.9884e-12	2.27e-11	-	ubiquitin conjugating enzyme (UbcD), putative
AFUA_3G06040	3493.36	3047.35	0.19549	0.004201	0.011606	-	glutaryl-CoA dehydrogenase, putative
AFUA_3G06050	410.978	519.281	-0.32772	0.0028832	0.0083394	-	fungal specific transcription factor, putative
AFUA_3G06060	611.726	418.645	0.53345	2.549e-07	1.5138e-06	-	Flap endonuclease Rad27, putative
AFUA_3G06110	10414	8352.88	0.31602	4.8632e-08	3.2099e-07	-	proteasome regulatory particle subunit (RpnC), putative
AFUA_3G06140	5557.71	4673.83	0.24824	3.8613e-05	0.00016439	-	cytoskeleton assembly control protein Sla2, putative
AFUA_3G06180	871.575	665.479	0.38653	1.3949e-07	8.5877e-07	-	DNA lyase Apn2
AFUA_3G06200	672.608	922.671	-0.44901	5.1563e-08	3.384e-07	-	anaphase-promoting complex subunit Apc5, putative
AFUA_3G06220	1266.15	960.712	0.39417	1.1099e-07	6.9391e-07	-	complex I intermediate associated protein (Cia30), putative
AFUA_3G06230	68.9125	99.5524	-0.49854	0.0043935	0.012073	-	conserved hypothetical protein
AFUA_3G06250	757.796	606.58	0.31755	0.00050293	0.0017148	-	RNA polymerase II mediator complex component Srb8, putative
AFUA_3G06270	669.269	832.203	-0.31051	0.00024716	0.00089734	-	conserved hypothetical protein
AFUA_3G06290	505.86	615.258	-0.27597	0.0069205	0.018057	-	C6 transcription factor, putative
AFUA_3G06310	335.28	496.933	-0.55846	1.122e-07	7.0058e-07	-	RNA binding protein
AFUA_3G06320	113.94	191.043	-0.70921	5.7329e-06	2.8004e-05	-	conserved hypothetical protein
AFUA_3G06370	2816.9	2069.34	0.43922	3.7312e-08	2.5171e-07	-	CHCH domain protein
AFUA_3G06380	346.506	600.231	-0.77642	6.6118e-15	9.2776e-14	-	exosome-associated family protein
AFUA_3G06390	782.391	903.423	-0.20609	0.009384	0.023638	-	2-dehydropantoate 2-reductase, putative
AFUA_3G06410	3335.27	4383.22	-0.39062	6.2968e-09	4.7262e-08	-	Coenzyme Q (ubiquinone) biosynthesis protein Coq4, putative
AFUA_3G06420	947.688	1110.16	-0.2252	0.01418	0.033961	-	dsDNA-binding protein PDCD5, putative
AFUA_3G06425	106.897	168.541	-0.62497	2.236e-05	9.8786e-05	-	conserved hypothetical protein
AFUA_3G06440	1526.58	1739.13	-0.18618	0.017029	0.039397	-	pre-mRNA splicing factor, putative
AFUA_3G06450	5083.33	5675.83	-0.15814	0.0070182	0.018291	-	protein mannosyltransferase 1
AFUA_3G06480	730.375	613.18	0.24735	0.017338	0.039978	-	histone-lysine N-methyltransferase (Ash1), putative
AFUA_3G06492	1024.89	830.033	0.29813	0.00023802	0.00086685	-	iron-sulfur cluster biosynthesis protein Isd11, putative
AFUA_3G06540	2158.9	4345.73	-0.93466	1.0239e-06	5.6426e-06	-	3'-phosphoadenosine-5'-phosphosulfate reductase Met16, putative
AFUA_3G06550	1705.43	1967.72	-0.20519	0.0066312	0.017356	-	phosphoserine phosphatase
AFUA_3G06560	1085.14	906.398	0.25489	0.0048643	0.013218	-	lipoic acid synthetase precursor
AFUA_3G06570	144.682	210.84	-0.50575	0.0054298	0.014561	-	hypothetical protein
AFUA_3G06580	165.664	226.556	-0.43724	0.00168	0.005107	-	ribosomal assembly complex component Ipi3, putative
AFUA_3G06590	1436.94	1186.94	0.27172	0.00012189	0.0004712	-	deoxyribose-phosphate aldolase, putative
AFUA_3G06600	1277.09	1563.88	-0.2901	0.00046429	0.0015954	-	siroheme synthase, putative
AFUA_3G06610	5136.7	4285.48	0.2588	6.4343e-05	0.00026199	-	proteasome regulatory particle subunit (RpnE), putative
AFUA_3G06620	277.026	370.417	-0.41183	3.4551e-05	0.00014881	-	dihydrofolate reductase
AFUA_3G06640	13973.2	15412	-0.14076	0.0061924	0.016374	-	40S ribosomal protein S27, putative
AFUA_3G06650	811.854	1093.03	-0.42137	8.3356e-05	0.00033181	-	aminoalcoholphosphotransferase
AFUA_3G06660	1271.09	966.391	0.39257	1.7929e-07	1.0879e-06	-	NIPSNAP family protein
AFUA_3G06670	3494.47	2964.61	0.23491	0.00019669	0.00073043	-	pyridoxamine phosphate oxidase, putative
AFUA_3G06690	1233.79	1040.17	0.24132	0.0045521	0.012468	-	Rho GTPase Rho3
AFUA_3G06710	1924.8	1489.16	0.36546	8.8692e-08	5.6174e-07	-	ubiquitin thiolesterase (OtuB1), putative
AFUA_3G06730	1181.28	1506.48	-0.34777	3.7022e-05	0.00015827	-	MFS sugar transporter, putative
AFUA_3G06740	907.744	1305.57	-0.51741	6.1771e-11	5.9376e-10	-	C6 transcription factor (Gal4), putative
AFUA_3G06760	14585	16717.6	-0.19549	0.0016117	0.0049268	-	60S ribosomal protein L37
AFUA_3G06770	726.474	945.902	-0.37519	5.5075e-05	0.00022744	-	mRNA splicing protein, putative
AFUA_3G06780	180.549	222.998	-0.29423	0.016619	0.038652	-	DNA polymerase zeta catalytic subunit, putative
AFUA_3G06800	398.602	562.385	-0.48474	1.3531e-05	6.2247e-05	-	conserved hypothetical protein
AFUA_3G06840	25808	28674.4	-0.15123	0.0022211	0.006587	-	40S ribosomal protein S4, putative
AFUA_3G06850	157.246	35.731	1.9568	2.6948e-21	5.9902e-20	-	conserved hypothetical protein
AFUA_3G06922	657.919	518.537	0.33665	0.00071316	0.0023577	-	DEAD/DEAH box helicase, putative
AFUA_3G06950	357.724	530.44	-0.55765	3.2774e-08	2.2284e-07	-	mitochondrial carrier protein (Rim2), putative
AFUA_3G07015	1053.72	1481.7	-0.4876	1.5129e-10	1.3824e-09	-	septin
AFUA_3G07020	2153.99	763.025	1.4659	3.4666e-43	1.7613e-41	-	annexin ANXC4
AFUA_3G07030	197.943	373.348	-0.86599	6.5133e-08	4.2118e-07	-	glutaminase GtaA
AFUA_3G07050	647.216	541.185	0.2566	0.0055738	0.014909	-	WSC domain protein, putative
AFUA_3G07070	325.038	401.865	-0.29768	0.0037669	0.010562	-	MYB DNA-binding domain protein
AFUA_3G07080	935.167	1386.52	-0.56334	3.6133e-13	4.4021e-12	-	UPF0016 domain protein, putative
AFUA_3G07130	628.108	812.989	-0.36525	1.1742e-05	5.4505e-05	-	sensor histidine kinase/response regulator, putative
AFUA_3G07150	2379.81	2889.25	-0.27677	0.00016326	0.00061545	-	succinate-semialdehyde dehydrogenase, putative
AFUA_3G07155	141.921	105.308	0.40523	0.011741	0.028713	-	conserved hypothetical protein
AFUA_3G07160	1443.57	1211.89	0.24957	0.0055501	0.014854	-	class V chitinase, putative
AFUA_3G07180	208.974	339.74	-0.68513	2.831e-09	2.2452e-08	-	pantothenate kinase, putative
AFUA_3G07220	861.405	388.565	1.1344	1.6712e-40	7.9656e-39	-	conserved hypothetical protein
AFUA_3G07240	338.106	412.677	-0.2837	0.010493	0.026098	-	multidomain presynaptic cytomatrix related protein
AFUA_3G07280	231.473	291.138	-0.31488	0.015589	0.036634	-	conserved hypothetical protein
AFUA_3G07300	1385.73	301.904	2.1484	3.9391e-83	4.442e-81	-	ABC multidrug transporter, putative
AFUA_3G07360	1676.21	1410.87	0.24646	4.511e-05	0.00019004	-	mitochondrial metallochaperone Sco1, putative
AFUA_3G07440	101.849	236.011	-1.1675	2.6661e-17	4.6869e-16	-	DRAP deaminase, putative
AFUA_3G07460	109.443	241.785	-1.0967	6.3263e-15	8.904e-14	-	NACHT and WD domain protein
AFUA_3G07490	208.785	279.92	-0.41353	0.00049016	0.0016758	-	conserved hypothetical protein
AFUA_3G07570	517.767	394.076	0.38787	5.9833e-05	0.00024535	-	conserved hypothetical protein
AFUA_3G07590	1050.19	1348.34	-0.35744	5.6805e-07	3.2108e-06	-	ER-Golgi SNARE complex subunit (Sed5), putative
AFUA_3G07600	1167.78	997.614	0.22427	0.0038401	0.010734	-	conserved hypothetical protein
AFUA_3G07610	928.212	781.956	0.24255	0.010314	0.025681	-	conserved hypothetical protein
AFUA_3G07620	2603.2	803.562	1.6807	4.7508e-122	1.0715e-119	-	ABC1 domain protein
AFUA_3G07640	83512.3	63777.1	0.38693	2.062e-13	2.5628e-12	-	plasma membrane H+-ATPase Pma1
AFUA_3G07650	60.2229	102.736	-0.71919	3.3855e-05	0.000146	-	pectin methylesterase, putative
AFUA_3G07660	64.1305	36.1329	0.7338	0.001289	0.004035	-	conserved hypothetical protein
AFUA_3G07680	992.195	1316.88	-0.40316	1.4836e-06	7.9164e-06	-	ran GTPase activating protein 1 (RNA1 protein)
AFUA_3G07690	1080.33	864.282	0.31756	3.8266e-05	0.00016306	-	cytochrome c oxidase copper chaperone Cox17, putative
AFUA_3G07700	366.924	615.239	-0.72848	4.0695e-11	4.0247e-10	-	glucosyltransferase
AFUA_3G07710	1440.55	2384.25	-0.71597	1.0204e-16	1.694e-15	-	nucleolin protein Nsr1, putative
AFUA_3G07730	803.562	506.078	0.65297	5.9446e-11	5.7379e-10	-	conserved hypothetical protein
AFUA_3G07740	792.992	592.862	0.40797	0.00055225	0.0018712	-	conserved hypothetical protein
AFUA_3G07750	262.016	206.346	0.33626	0.0045499	0.012467	-	acetyltransferase, GNAT family family
AFUA_3G07790	1099.55	958.016	0.19758	0.016533	0.038508	-	argininosuccinate lyase
AFUA_3G07810	10039.6	8515.01	0.23566	0.00027788	0.00099828	-	succinate dehydrogenase subunit Sdh1, putative
AFUA_3G07820	9034.88	6410.06	0.49097	5.0553e-14	6.6496e-13	-	proteasome regulatory particle subunit Rpt1, putative
AFUA_3G07850	869.563	1010.14	-0.21271	0.0075476	0.019517	-	pheromone maturation dipeptidyl aminopeptidase DapB
AFUA_3G07870	21030	15065.1	0.47608	3.6569e-10	3.2052e-09	-	extracellular serine-rich protein, putative
AFUA_3G07930	527.035	439.026	0.25852	0.01455	0.034721	-	glutathione S-transferase, putative
AFUA_3G07940	2183.19	1416.88	0.61873	4.7358e-17	8.155e-16	-	phosphoinositide-specific phospholipase C, putative
AFUA_3G07980	4475.41	3555.22	0.32968	2.2988e-09	1.8452e-08	-	conserved hypothetical protein
AFUA_3G07990	306.03	614.489	-0.96943	1.6164e-13	2.0309e-12	-	GABA permease GabA
AFUA_3G08010	8220.48	6494.74	0.33742	1.3796e-07	8.499e-07	-	C2H2 transcription factor (Ace1), putative
AFUA_3G08020	3013.94	1934.37	0.63265	1.8035e-15	2.6683e-14	-	PX domain protein
AFUA_3G08030	488.599	748.108	-0.60613	8.123e-13	9.5201e-12	-	tRNA (guanine) methyltransferase Trm5
AFUA_3G08040	694.853	998.243	-0.51404	1.8216e-07	1.1031e-06	-	polymerase (RNA) II (DNA directed) polypeptide D
AFUA_3G08050	1908.46	2913.48	-0.60277	1.4993e-13	1.894e-12	-	C6 transcription factor (OTam), putative
AFUA_3G08080	972.441	1163.18	-0.25682	0.00017276	0.00064807	-	aconitate hydratase, putative
AFUA_3G08090	636.089	770.205	-0.27188	0.0028683	0.0083013	-	60S ribosomal protein Nsa2, putative
AFUA_3G08160	7833.51	9187.29	-0.22807	0.00047499	0.0016304	-	eukaryotic translation initiation factor 4, putative
AFUA_3G08170	321.015	464.549	-0.52077	5.3878e-08	3.5209e-07	-	F-box and JmjC domain protein, putative
AFUA_3G08180	301.136	421.354	-0.47452	9.3073e-06	4.3799e-05	-	Ctr copper transporter family protein
AFUA_3G08190	193.404	240.156	-0.30672	0.0088255	0.022396	-	conserved hypothetical protein
AFUA_3G08200	3005.71	2671.67	0.16881	0.020642	0.046612	-	alpha-mannosidase
AFUA_3G08220	503.953	344.519	0.54147	6.873e-09	5.1253e-08	-	NUDIX domain protein
AFUA_3G08260	1906.84	1592.59	0.25693	0.00057581	0.0019454	-	cohesin complex subunit (Psm1), putative
AFUA_3G08265	1639.07	1877.74	-0.19449	0.0079045	0.02032	-	conserved hypothetical protein
AFUA_3G08270	1193.63	1421.82	-0.24813	0.0051821	0.014003	-	pyruvate dehydrogenase complex component Pdx1, putative
AFUA_3G08310	1720.52	1417.34	0.27566	0.00011232	0.00043585	-	4-nitrophenylphosphatase
AFUA_3G08330	749.838	637.746	0.23034	0.0037258	0.010472	-	ATP-dependent Clp protease, proteolytic subunit ClpP
AFUA_3G08390	352.501	476.238	-0.42551	2.8529e-05	0.00012432	-	tRNA dihydrouridine synthase (Smm1), putative
AFUA_3G08400	399.659	542.277	-0.43197	4.8356e-07	2.7619e-06	-	SNF2 family helicase/ATPase, putative
AFUA_3G08430	7194.72	5898.57	0.28444	1.4309e-06	7.6567e-06	-	mitochondrial phosphate carrier protein, putative
AFUA_3G08450	6251.98	5476.39	0.18911	0.0063077	0.016656	-	hypothetical protein
AFUA_3G08460	12919.2	14471.5	-0.16297	0.001267	0.0039747	-	60S ribosomal protein L35Ae
AFUA_3G08500	980.679	1378.95	-0.48385	9.4308e-08	5.9649e-07	-	morphogenesis protein (Msb1), putative
AFUA_3G08530	555.448	459.833	0.26897	0.014015	0.033591	-	MFS drug transporter, putative
AFUA_3G08570	48.6936	108.47	-1.055	8.6628e-08	5.4942e-07	-	hypothetical protein
AFUA_3G08625	86.951	125.991	-0.5034	0.0046758	0.012766	AFUA_3G08625	-
AFUA_3G08630	2056.69	1297.38	0.65185	3.4762e-12	3.8775e-11	-	coactivator bridging factor 1 (Mbf1), putative
AFUA_3G08670	516.534	194.797	1.3771	9.0819e-37	3.8e-35	-	integral membrane protein
AFUA_3G08710	2244.97	1894.53	0.24355	0.00025237	0.0009141	-	protein kinase domain-containing protein
AFUA_3G08720	315.766	401.033	-0.33771	0.0041733	0.01154	-	conserved hypothetical protein
AFUA_3G08750	2739.39	2191.48	0.31891	3.0055e-08	2.0587e-07	-	conserved hypothetical protein
AFUA_3G08770	4072.96	4764.25	-0.22393	0.0030175	0.0086791	-	NADH-ubiquinone oxidoreductase subunit GRIM-19, putative
AFUA_3G08780	606.095	734.035	-0.27281	0.0041707	0.011537	-	nuclear import and export protein Msn5, putative
AFUA_3G08810	1455.32	983.408	0.56075	9.7942e-18	1.8077e-16	-	translation repressor/antiviral protein Ski3, putative
AFUA_3G08850	816.204	620.323	0.39138	4.8955e-06	2.4156e-05	-	FAD dependent sulfhydryl oxidase Erv1, putative
AFUA_3G08860	679.832	537.815	0.32989	0.0053783	0.014449	-	transcriptional regulator, putative
AFUA_3G08870	511.058	426.527	0.25845	0.0044499	0.012215	-	conserved hypothetical protein
AFUA_3G08880	1173.66	756.766	0.62591	1.2157e-13	1.5485e-12	-	conserved hypothetical protein
AFUA_3G08890	227.735	182.963	0.30931	0.0090541	0.022913	-	hypothetical protein
AFUA_3G08900	12759.9	10894.5	0.2264	0.00013188	0.00050749	-	tubulin-specific chaperone c, putative
AFUA_3G08940	3768.21	2709.46	0.47157	2.8671e-13	3.5162e-12	-	proteasome regulatory particle subunit (RpnL), putative
AFUA_3G08980	1755.19	2062.82	-0.23201	0.00061717	0.0020745	-	threonine synthase Thr4, putative
AFUA_3G08990	390.21	299.255	0.37837	0.00056182	0.0019023	-	cell surface protein, putative
AFUA_3G09040	252.727	394.887	-0.63038	4.1139e-08	2.7387e-07	-	conserved hypothetical protein
AFUA_3G09060	1596.5	1079.52	0.55886	2.4622e-15	3.6026e-14	-	conserved hypothetical protein
AFUA_3G09070	172.526	236.561	-0.43424	0.0017219	0.0052223	-	carboxylesterase, putative
AFUA_3G09090	343.449	271.872	0.32905	0.0031468	0.0090172	-	RING finger domain protein
AFUA_3G09100	203.5	141.18	0.51285	0.00010757	0.00041863	-	conserved hypothetical protein
AFUA_3G09110	447.783	254.67	0.79079	7.2935e-09	5.4214e-08	-	conserved hypothetical protein
AFUA_3G09130	843.272	299.011	1.4708	2.1343e-47	1.2108e-45	-	C6 transcription factor, putative
AFUA_3G09210	420.469	335.7	0.31561	0.0030174	0.0086791	-	endonuclease/exonuclease/phosphatase family protein
AFUA_3G09220	7609.18	1490.21	2.322	7.9857e-174	4.3437e-171	-	P450 family fatty acid hydroxylase, putative
AFUA_3G09240	3318.5	2610.29	0.34356	1.4112e-06	7.5558e-06	-	CAIB/BAIF family enzyme
AFUA_3G09250	1227.38	1437.54	-0.22607	0.00071837	0.0023724	-	cell wall glucanase, putative
AFUA_3G09260	861.415	655.292	0.38629	7.0783e-05	0.00028582	-	conserved hypothetical protein
AFUA_3G09280	1351.79	1587.67	-0.22926	0.0071668	0.018626	-	eukaryotic translation initiation factor 3 subunit EifCk, putative
AFUA_3G09300	460.89	344.746	0.40903	0.00025164	0.00091253	-	conserved hypothetical protein
AFUA_3G09330	901.468	1036.2	-0.19987	0.0047778	0.013024	-	prenylcysteine lyase, putative
AFUA_3G09340	233.188	349.081	-0.56733	1.8683e-06	9.8218e-06	-	PDCD2_C domain protein, putative
AFUA_3G09350	912.03	1219.13	-0.4135	1.0765e-06	5.9111e-06	-	prefoldin subunit 6, putative
AFUA_3G09360	2092.45	2408.29	-0.20034	0.0061811	0.016349	-	vacuolar sorting ATPase Vps4, putative
AFUA_3G09390	2371.89	1958.76	0.27279	8.5787e-05	0.00034075	-	AMMECR1 family protein
AFUA_3G09550	1795.68	1566.06	0.19716	0.0019326	0.0057948	-	calcium/calmodulin dependent protein kinase, putative
AFUA_3G09560	781.043	654.968	0.24833	0.0016124	0.0049271	-	DNA polymerase epsilon, catalytic subunit A/POL2, putative
AFUA_3G09600	1956.8	2855.58	-0.53933	1.1328e-11	1.1903e-10	-	pre-rRNA processing nucleolar protein Sik1, putative
AFUA_3G09620	1941.32	1601.47	0.27495	0.00076245	0.0025001	-	RNA binding protein, putative
AFUA_3G09630	748.797	613.85	0.28197	0.0026056	0.0076169	-	asparaginyl-tRNA synthetase Slm5, putative
AFUA_3G09640	376.803	510.293	-0.42293	0.00058747	0.0019819	-	camp independent regulatory protein
AFUA_3G09650	899.357	664.606	0.42591	8.2593e-06	3.9348e-05	-	conserved hypothetical protein
AFUA_3G09670	2265.14	3251.18	-0.51587	1.5474e-13	1.9495e-12	-	C6 transcription factor OefC
AFUA_3G09690	217.005	665.625	-1.58	1.2522e-46	6.8516e-45	-	extracellular thaumatin domain protein, putative
AFUA_3G09720	837.175	1065.24	-0.34321	1.5692e-05	7.1162e-05	-	cleavage and polyadenylylation specificity factor, putative
AFUA_3G09750	221.804	356.547	-0.66686	5.3552e-08	3.5021e-07	-	rRNA processing protein Utp6, putative
AFUA_3G09770	766.406	1136.66	-0.55957	2.2096e-11	2.2627e-10	-	RNA-binding protein (Nab3), putative
AFUA_3G09810	478.608	701.812	-0.54632	3.1958e-11	3.2086e-10	-	Golgi transport complex component Cog5, putaitve
AFUA_3G09830	6144.19	2142.43	1.5017	2.9914e-79	3.0397e-77	-	conserved hypothetical protein
AFUA_3G09860	505.635	592.48	-0.2262	0.013123	0.031659	-	N-acetylglucosaminyl transferase component Gpi1
AFUA_3G09880	208.131	336.669	-0.66546	1.8283e-06	9.6444e-06	-	exosome complex exonuclease Rrp6, putative
AFUA_3G09900	391.68	631.004	-0.67327	1.6422e-11	1.6986e-10	-	GTPase activating protein Sar1, putative
AFUA_3G09930	4089.74	1474.77	1.4471	1.2262e-54	8.157e-53	-	conserved hypothetical protein
AFUA_3G09935	174.167	261.102	-0.56537	2.68e-06	1.3783e-05	-	conserved hypothetical protein
AFUA_3G09960	1515.56	1242.54	0.284	4.1518e-05	0.00017587	-	aureobasidin resistance protein Aur1
AFUA_3G09970	291.407	201.646	0.51859	8.4816e-06	4.0323e-05	-	vacuolar iron transporter Ccc1, putative
AFUA_3G09980	3301.65	2784.49	0.24168	0.0093653	0.023616	-	conserved hypothetical protein
AFUA_3G09990	9863.7	3193.55	1.6085	6.5169e-94	8.862e-92	-	conserved hypothetical protein
AFUA_3G10010	235.576	176.52	0.3957	0.0069513	0.018132	-	conserved hypothetical protein
AFUA_3G10030	424.543	497.128	-0.22477	0.013264	0.031966	-	forkhead domain protein
AFUA_3G10050	366.226	448.173	-0.2862	0.0030666	0.0088066	-	phosphoglycerate mutase family domain protein
AFUA_3G10065	752.32	1180.72	-0.63872	1.0058e-10	9.3943e-10	-	conserved hypothetical protein
AFUA_3G10090	1683.6	2068.42	-0.29477	7.9499e-05	0.00031769	-	dihydroneopterin aldolase domain protein
AFUA_3G10120	3473.69	4274.78	-0.29609	5.2387e-05	0.00021782	-	RNA polymerase I and III transcription factor complex component Tbp, putative
AFUA_3G10140	458.16	581.483	-0.33873	0.0002907	0.0010395	-	ubiquinone/menaquinone biosynthesis-related protein
AFUA_3G10150	304.026	528.722	-0.77111	4.4319e-09	3.4066e-08	-	conserved hypothetical protein
AFUA_3G10160	556.769	658.825	-0.2383	0.0043471	0.011967	-	C6 transcription factor, putative
AFUA_3G10170	549.235	692.511	-0.32703	0.0024743	0.0072541	-	conserved hypothetical protein
AFUA_3G10190	1922.79	899.545	1.0884	4.9477e-63	3.8773e-61	-	peroxisomal membrane anchor protein (Pex14), putative
AFUA_3G10220	1967.9	2234.72	-0.18167	0.011068	0.027358	-	acid phosphatase, putative
AFUA_3G10250	994.347	647.768	0.60704	5.7934e-11	5.6155e-10	-	cell division control protein (Cdc15), putative
AFUA_3G10255	721.573	425.83	0.74555	7.2909e-16	1.1255e-14	-	UPF0132 domain protein
AFUA_3G10260	489.639	619.961	-0.33407	0.00068856	0.0022903	-	DASH complex subunit Duo1, putative
AFUA_3G10280	432.437	548.531	-0.33689	0.00013134	0.00050585	-	DNA replication protein, putative
AFUA_3G10290	427.171	571.627	-0.41329	2.2756e-06	1.1809e-05	-	conserved hypothetical protein
AFUA_3G10300	2369.81	2712.56	-0.19345	0.00050664	0.0017256	-	galactokinase
AFUA_3G10310	2451.59	3047.53	-0.3112	2.2646e-06	1.1758e-05	-	acetolactate synthase, large subunit, putative
AFUA_3G10340	3102.14	1555.61	0.98569	3.5686e-47	2.0121e-45	-	Rho GTPase Rho 2, putative
AFUA_3G10370	702.473	374.665	0.88745	1.7051e-17	3.0615e-16	-	conserved hypothetical protein
AFUA_3G10390	1422.05	1131.03	0.32636	5.864e-06	2.86e-05	-	conserved hypothetical protein
AFUA_3G10400	3605.27	2925.79	0.29861	9.3718e-07	5.1924e-06	-	dolichol-phosphate mannosyltransferase, putative
AFUA_3G10480	4913.92	1488.19	1.7025	5.1047e-97	7.3755e-95	-	meiotic sister chromatid recombination protein Ish1/Msc1, putative
AFUA_3G10490	1861.3	1568.46	0.24432	0.00044379	0.0015292	-	DNA damage response protein (Dap1), putative
AFUA_3G10510	1285.39	1524.78	-0.24287	0.0091462	0.023132	-	conserved hypothetical protein
AFUA_3G10520	3193.81	2839.56	0.16762	0.016457	0.038352	-	serine/threonine protein kinase (Prp4), putative
AFUA_3G10540	237.984	182.519	0.36102	0.01667	0.03872	-	3-oxoacyl-(acyl-carrier-protein) reductase, putative
AFUA_3G10550	92.1468	141.356	-0.58439	0.00036637	0.0012891	-	conserved hypothetical protein
AFUA_3G10560	53.2235	87.524	-0.65436	0.0011826	0.0037475	-	C6 finger domain protein, putative
AFUA_3G10570	191.963	281.381	-0.53218	3.0468e-05	0.00013221	-	haemolysin-III channel protein Izh2, putative
AFUA_3G10580	362.215	480.04	-0.39787	7.6398e-06	3.6604e-05	-	conserved hypothetical protein
AFUA_3G10610	3176.87	2743.04	0.20894	0.011405	0.028026	-	conserved hypothetical protein
AFUA_3G10620	1667.16	1904.48	-0.19039	0.0084513	0.021548	-	transcription initiation protein
AFUA_3G10640	735.368	593.951	0.30411	0.00041009	0.0014235	-	conserved hypothetical protein
AFUA_3G10660	1378.23	1803.35	-0.38471	5.8262e-11	5.6413e-10	-	hydroxymethylglutaryl-CoA synthase Erg13, putative
AFUA_3G10710	380.297	284.638	0.40515	0.00013038	0.00050274	-	conserved hypothetical protein
AFUA_3G10740	3651.84	3084.96	0.2407	0.00018467	0.0006883	-	RAB GTPase Vps21/Ypt51, putative
AFUA_3G10750	2354.12	1533.51	0.60803	2.209e-10	1.9831e-09	-	acetate kinase, putative
AFUA_3G10760	2288.19	1550.55	0.55449	9.2586e-11	8.7184e-10	-	phosphoketolase, putative
AFUA_3G10770	603.595	411.02	0.54588	2.6359e-09	2.0977e-08	-	RTA1 domain protein, putative
AFUA_3G10780	1676.36	708.536	1.2298	1.2518e-65	1.0066e-63	-	conserved hypothetical protein
AFUA_3G10790	1581.48	1370.75	0.20325	0.0041862	0.011573	-	conserved hypothetical protein
AFUA_3G10820	381.439	525.108	-0.44887	5.4684e-05	0.00022615	-	ferric-chelate reductase, putative
AFUA_3G10830	374.287	475.059	-0.33449	0.0017792	0.0053817	-	glutathione S-transferase GstA
AFUA_3G10850	275.811	557.572	-0.97417	7.0061e-12	7.5861e-11	-	DUF821 domain protein
AFUA_3G10890	278.418	382.081	-0.44528	3.2441e-05	0.00014037	-	ATP dependent RNA helicase (Dbp8), putative
AFUA_3G10910	872.47	667.747	0.37967	5.6371e-05	0.00023214	-	glutaminase, putative
AFUA_3G10930	1678.46	2164.09	-0.36296	3.0125e-08	2.0604e-07	-	bZIP transcription factor (MeaB), putative
AFUA_3G11020	1190.86	1014.37	0.22845	0.0015778	0.0048376	-	CFIA complex component Rna14, putative
AFUA_3G11060	2558.42	2171.08	0.23308	0.0051108	0.013827	-	THUMP domain protein
AFUA_3G11070	171891	129981	0.40009	3.6807e-10	3.2231e-09	-	pyruvate decarboxylase PdcA, putative
AFUA_3G11110	287.921	385.466	-0.41361	3.5447e-05	0.00015231	-	rRNA processing protein Nop9, putative
AFUA_3G11120	1991.19	656.236	1.5858	1.6859e-123	3.8974e-121	-	glutamate decarboxylase, putative
AFUA_3G11150	304.961	222.612	0.44099	0.00046029	0.0015823	-	conserved hypothetical protein
AFUA_3G11170	3329.29	2924.38	0.18537	0.013781	0.033074	-	CP2 transcription factor, putative
AFUA_3G11200	814.444	940.859	-0.20601	0.0040357	0.01121	-	vacuolar assembly protein, putative
AFUA_3G11220	791.556	963.204	-0.28003	0.00013805	0.00052902	-	ribonuclease T2 family, putative
AFUA_3G11250	2602.2	1563.75	0.72804	1.2637e-24	3.4368e-23	-	C2H2 transcription factor (Swi5), putative
AFUA_3G11260	16845.7	19556.7	-0.21391	0.00025247	0.0009141	-	ubiquitin (UbiC), putative
AFUA_3G11280	3690.22	1697.7	1.1109	4.7841e-60	3.5391e-58	-	class V chitinase, putative
AFUA_3G11290	345.603	121.842	1.4515	2.1314e-27	6.5045e-26	-	conserved hypothetical protein
AFUA_3G11300	5269.73	4166.09	0.33383	0.00011254	0.00043653	-	proteasome component Prs2, putative
AFUA_3G11310	352.288	498.549	-0.48966	2.7139e-05	0.0001186	-	hypothetical protein
AFUA_3G11320	488.528	414.391	0.2347	0.018893	0.043029	-	spindle pole body component (Alp6), putative
AFUA_3G11330	3769.87	2979.7	0.33596	1.4965e-06	7.9805e-06	-	bZIP transcription factor (AtfA), putative
AFUA_3G11340	291.556	214.37	0.42967	0.00017429	0.00065303	-	transthyretin domain protein
AFUA_3G11360	2823.96	3298.03	-0.22196	0.0011287	0.0035941	-	eukaryotic translation initiation factor 3 subunit EifCe, putative
AFUA_3G11400	12932.7	8743.52	0.55796	1.6976e-12	1.9452e-11	-	aspartic endopeptidase Pep2
AFUA_3G11410	2272.54	1888.38	0.26442	0.00072658	0.002397	-	RNA Polymerase II CTD phosphatase Fcp1, putative
AFUA_3G11430	294.01	234.309	0.3208	0.0084413	0.021534	-	arginase, putative
AFUA_3G11440	1205.46	1442.54	-0.25656	0.00023634	0.00086246	-	glutamyl-tRNA(Gln) amidotransferase, B subunit
AFUA_3G11470	604.672	789.227	-0.37834	3.4964e-05	0.00015031	-	conserved hypothetical protein
AFUA_3G11500	364.198	234.241	0.61541	2.4097e-06	1.2455e-05	-	LipA and NB-ARC domain protein
AFUA_3G11510	314.86	534.252	-0.7451	6.614e-11	6.3378e-10	-	O-acetyltransferase, putative
AFUA_3G11580	836.729	692.337	0.27052	0.00049955	0.0017052	-	conserved hypothetical protein
AFUA_3G11590	2624.01	2282.83	0.19985	0.0021145	0.006295	-	Taz1-interacting factor 1 (TAF1), putative
AFUA_3G11600	2260.2	1770.06	0.34863	2.2234e-06	1.157e-05	-	conserved hypothetical protein
AFUA_3G11610	7380.77	5765.54	0.35411	4.0919e-10	3.5662e-09	-	nucleosome binding protein (Nhp6a), putative
AFUA_3G11630	104.567	144.282	-0.43729	0.0056002	0.014967	-	conserved hypothetical protein
AFUA_3G11660	1121.22	870.556	0.36217	1.8439e-05	8.2611e-05	-	DUF221 domain protein, putative
AFUA_3G11700	1413.23	1122.76	0.3278	1.9184e-06	1.0076e-05	-	ubiquitin C-terminal hydrolase, putative
AFUA_3G11710	2520.04	2213.4	0.18609	0.0019187	0.0057549	-	saccharopine dehydrogenase Lys1, putative
AFUA_3G11720	299.272	222.885	0.40924	0.001853	0.0055832	-	conserved hypothetical protein
AFUA_3G11750	1529.13	1060.75	0.52213	2.1739e-14	2.9091e-13	-	oxysterol binding protein (Osh5), putative
AFUA_3G11770	152.138	222.965	-0.53371	3.178e-05	0.00013758	-	conserved hypothetical protein
AFUA_3G11780	306.042	369.704	-0.26439	0.01203	0.029328	-	beta-N-acetylglucosaminidase, putative
AFUA_3G11790	472.874	825.12	-0.78715	3.8354e-15	5.5157e-14	-	galactose-proton symport, putative
AFUA_3G11800	780.247	300.539	1.3505	1.3071e-38	5.9247e-37	-	conserved hypothetical protein
AFUA_3G11830	5984.73	5393.72	0.14923	0.0052664	0.014198	-	phosphoglucomutase PgmA
AFUA_3G11850	631.741	1230.84	-0.9507	8.8222e-34	3.2502e-32	-	conserved hypothetical protein
AFUA_3G11860	3018.42	3506.8	-0.21561	0.00029297	0.0010472	-	microtubule associated protein EB1, putative
AFUA_3G11870	237.513	416.664	-0.78727	1.916e-10	1.7319e-09	-	F-box and WD40 domain protein, putative
AFUA_3G11900	187.835	291.027	-0.60665	8.381e-06	3.9886e-05	-	oxidoreductase, zinc-binding
AFUA_3G11920	231.676	376.479	-0.67069	2.0899e-06	1.0906e-05	-	dihydrodipicolinate synthetase family protein
AFUA_3G11960	888.181	619.523	0.51573	9.7273e-11	9.1133e-10	-	forkhead transcription factor Fkh1/2, putative
AFUA_3G11990	1165.69	940.141	0.30587	0.00122	0.0038476	-	C6 transcription factor (Mut3), putative
AFUA_3G12010	353.821	204.453	0.76878	1.9724e-09	1.5957e-08	-	high-affinity hexose transporter, putative
AFUA_3G12080	2456.93	1987.92	0.30283	3.6626e-06	1.8376e-05	-	ADP-ribosylation factor 6, putative
AFUA_3G12100	6422.55	3521.15	0.85868	1.5622e-31	5.4103e-30	-	trehalose synthase (Ccg-9), putative
AFUA_3G12110	96.9317	135.846	-0.46806	0.0037957	0.01063	-	dynactin Arp1 p25 subunit
AFUA_3G12120	1441.19	476.241	1.5446	9.8961e-31	3.352e-29	-	fatty acid oxygenase PpoC, putative
AFUA_3G12130	268.069	188.933	0.46807	0.015238	0.035982	-	conserved hypothetical protein
AFUA_3G12140	775.528	527.743	0.53617	5.3508e-05	0.00022208	-	conserved hypothetical protein
AFUA_3G12150	260.639	178.137	0.52552	0.00018762	0.00069902	-	flavin containing amine oxidase, putative
AFUA_3G12170	554.127	429.333	0.36038	4.1839e-05	0.00017715	-	MFS sugar transporter, putative
AFUA_3G12180	2174.06	1434.47	0.59006	6.7013e-11	6.4082e-10	-	C6 transcription factor, putative
AFUA_3G12190	6979.26	5016.64	0.4727	1.336e-14	1.8302e-13	-	RING finger domain protein, putative
AFUA_3G12260	332.15	476.498	-0.51211	3.5241e-07	2.0508e-06	-	conserved hypothetical protein
AFUA_3G12270	3279.15	2719.9	0.26798	0.00011935	0.00046178	-	glutathione peroxidase Hyr1, putative
AFUA_3G12280	1217.68	937.043	0.37123	2.7993e-05	0.0001221	-	recombination hotspot-binding protein (Translin), putative
AFUA_3G12290	742.037	469.184	0.6424	6.6945e-09	5.0084e-08	-	pre-mRNA splicing factor Dim1
AFUA_3G12300	8608.26	10520.9	-0.2871	2.0212e-05	9.0029e-05	-	60S ribosomal protein L22, putative
AFUA_3G12330	6667.65	2146.85	1.6173	7.2376e-103	1.1951e-100	-	phosphatidyl synthase
AFUA_3G12350	18436.5	9336.42	0.97053	1.4131e-36	5.8597e-35	-	stress response RCI peptide, putative
AFUA_3G12360	658.147	411.413	0.66921	8.7441e-16	1.3431e-14	-	conserved hypothetical protein
AFUA_3G12370	7229.58	6284.37	0.20008	0.0037529	0.010532	-	vacuolar ATP synthase 16 kDa proteolipid subunit, putative
AFUA_3G12380	3350.66	3073.02	0.12404	0.014292	0.034185	-	conserved hypothetical protein
AFUA_3G12400	1486.98	2085.69	-0.48438	8.0846e-12	8.7029e-11	-	G protein complex alpha subunit GanA
AFUA_3G12420	162.587	209.214	-0.35225	0.0038537	0.010769	-	endothelin-converting enzyme
AFUA_3G12460	332.597	263.615	0.32923	0.0065614	0.017222	-	conserved hypothetical protein
AFUA_3G12470	361.326	510.138	-0.48213	3.9448e-05	0.00016771	-	TBC domain protein, putative
AFUA_3G12480	1900	1162.02	0.69988	3.3971e-17	5.9381e-16	-	conidiophore development protein HymA
AFUA_3G12490	931.736	1378.49	-0.55758	3.0907e-12	3.4642e-11	-	protein arginine methyltransferase RmtB
AFUA_3G12500	609.25	478.018	0.34435	2.4107e-05	0.0001061	-	conserved hypothetical protein
AFUA_3G12520	2851.49	2459.77	0.2104	0.012966	0.03133	-	conserved hypothetical protein
AFUA_3G12530	2863.79	1792.69	0.66772	2.5713e-16	4.1137e-15	-	sensor histidine kinase/response regulator, putative
AFUA_3G12590	223.467	180.391	0.30148	0.016171	0.03778	-	conserved hypothetical protein
AFUA_3G12600	51.4614	79.919	-0.56785	0.0087167	0.022156	-	beta-glucosidase, putative
AFUA_3G12630	981.386	748.889	0.38199	3.8147e-05	0.00016263	-	cytochrome b561, putative
AFUA_3G12690	3013.01	5060.99	-0.74143	1.4226e-26	4.1763e-25	-	conserved hypothetical protein
AFUA_3G12700	1898.99	3510.44	-0.87685	1.4013e-32	4.9839e-31	-	DUF250 domain membrane protein
AFUA_3G12750	374.677	454.321	-0.27188	0.0027916	0.0081075	-	DNA repair protein Mus81, putative
AFUA_3G12760	865.228	527.746	0.69841	4.5165e-11	4.4524e-10	-	conserved hypothetical protein
AFUA_3G12770	147.596	198.92	-0.41537	0.0010296	0.0033001	-	nucleoside-diphosphate-sugar epimerase, putative
AFUA_3G12780	97.2195	149.623	-0.59286	9.2577e-05	0.00036552	-	C6 transcription factor, putative
AFUA_3G12790	4750.91	1657.34	1.5007	8.5591e-75	7.9146e-73	-	conserved glutamic acid-rich protein
AFUA_3G12800	1922.77	1654.56	0.21448	0.0014617	0.004522	-	clathrin-coated vesiclec protein (Bud7), putative
AFUA_3G12820	1095.9	976.257	0.16451	0.011063	0.027354	-	kinesin family protein
AFUA_3G12830	136.662	31.6792	1.9267	2.6409e-23	6.6723e-22	-	RTA1 domain protein, putative
AFUA_3G12870	611.028	817.193	-0.41183	5.3774e-07	3.0517e-06	-	GTPase activating protein (Gyp3), putative
AFUA_3G12970	2455.42	1586.17	0.62594	3.8027e-25	1.0591e-23	-	DUF580 domain protein Pns1, putative
AFUA_3G13010	965.609	737.392	0.38062	0.00073792	0.0024292	-	Zn-dependent hydrolase/oxidoreductase family protein, putative
AFUA_3G13060	710.405	841.415	-0.2418	0.0012607	0.0039572	-	ubiquitin conjugating enzyme, putative
AFUA_3G13080	941.143	727.697	0.36342	0.00061632	0.0020724	-	conserved hypothetical protein
AFUA_3G13090	434.094	362.763	0.25221	0.011277	0.027755	-	conserved hypothetical protein
AFUA_3G13100	625.318	1128.52	-0.83592	1.9613e-18	3.7706e-17	-	conserved hypothetical protein
AFUA_3G13110	9518.39	13528.8	-0.49604	3.7452e-06	1.8761e-05	-	extracellular serine-threonine rich protein
AFUA_3G13170	241.12	464.217	-0.91635	1.0859e-12	1.2615e-11	-	hypothetical protein
AFUA_3G13180	495.123	981.643	-0.97201	1.3021e-30	4.3783e-29	-	conserved hypothetical protein
AFUA_3G13210	417.741	538.882	-0.36125	0.00054169	0.0018375	-	protein kinase domain-containing protein
AFUA_3G13220	547.674	672.667	-0.29152	0.00018779	0.00069937	-	conserved hypothetical protein
AFUA_3G13240	189.785	471.423	-1.2875	1.7013e-37	7.386e-36	-	aldose 1-epimerase, putative
AFUA_3G13250	435.825	603.495	-0.46032	9.6762e-08	6.1034e-07	-	actin-related protein RO7, putative
AFUA_3G13280	280.292	397.989	-0.4944	1.5806e-05	7.1645e-05	-	DEAD/DEAH box helicase (Sbp4), putative
AFUA_3G13310	1995.58	2324.44	-0.21931	0.00038616	0.0013514	-	ribosomal protein S15, putative
AFUA_3G13320	7744.36	9388.87	-0.27451	0.00050606	0.0017243	-	40S ribosomal protein S0
AFUA_3G13370	1439.72	1274.54	0.17383	0.014401	0.034391	-	ubiquitin-like protein (HubA), putative
AFUA_3G13380	957.521	1177.53	-0.29404	0.000801	0.0026136	-	ribose-phosphate pyrophosphokinase
AFUA_3G13400	1406.7	1978.85	-0.48768	5.0482e-12	5.544e-11	-	nucleolar protein nop5
AFUA_3G13420	235.445	287.632	-0.2808	0.009318	0.023516	-	conserved hypothetical protein
AFUA_3G13440	1966.08	1354.3	0.53183	8.4984e-12	9.0954e-11	-	stomatin family protein
AFUA_3G13460	674.7	561.184	0.26007	0.0021404	0.0063641	-	F-box domain protein
AFUA_3G13470	1068.55	1258.56	-0.23457	0.0004854	0.0016625	-	sulfate transporter, putative
AFUA_3G13480	2007.43	2271.48	-0.17615	0.013051	0.031525	-	translation initiation factor 2 alpha subunit, putative
AFUA_3G13510	570.737	412.887	0.45671	1.7655e-05	7.9445e-05	-	flavin containing amine oxidase, putative
AFUA_3G13660	0.811444	5.1876	-0.83023	0.017702	0.040687	-	Ctr copper transporter family protein
AFUA_3G13790	1294.03	1528.33	-0.23639	0.0072936	0.018934	-	cation transporting ATPase, putative
AFUA_3G13810	376.749	638.823	-0.74067	5.5273e-10	4.7457e-09	-	integral membrane protein, putative
AFUA_3G13830	2794.89	1713.8	0.69644	1.4213e-18	2.7438e-17	-	PH domain protein
AFUA_3G13850	604.915	760.099	-0.32555	0.00030415	0.0010842	-	LRP16 family protein
AFUA_3G13930	1161.31	1569.6	-0.4281	1.2821e-06	6.9351e-06	-	conserved hypothetical protein
AFUA_3G13980	730.242	872.41	-0.25398	0.0015345	0.0047188	-	MFS glucose transporter, putative
AFUA_3G13990	427.533	531.094	-0.30822	0.0007122	0.0023564	-	cyclin-dependent protein kinase Ssn3, putative
AFUA_3G14020	691.913	905.888	-0.38306	3.6473e-05	0.00015629	-	conserved hypothetical protein
AFUA_3G14030	314.897	576.736	-0.85273	1.3931e-15	2.0913e-14	-	extracellular phytase, putative
AFUA_3G14040	131.396	175.005	-0.39213	0.018161	0.041569	-	RNA polymerase II mediator complex subunit Soh1, putative
AFUA_3G14070	195.833	289.661	-0.54531	1.3499e-05	6.2133e-05	-	conserved hypothetical protein
AFUA_3G14090	1004.66	1296.8	-0.36144	9.5048e-05	0.000374	-	C2H2 finger domain protein, putative
AFUA_3G14110	1055.26	1493.2	-0.49508	1.1849e-10	1.0998e-09	-	nicotinamide N-methyltransferase Nnt1, putative
AFUA_3G14140	1336.02	759.273	0.79915	8.1089e-15	1.1293e-13	-	metacaspase CasB
AFUA_3G14150	233.504	182.698	0.34812	0.0034888	0.0098689	-	F-box domain protein
AFUA_3G14190	23.6883	9.17654	1.0383	0.00077499	0.0025368	-	conserved hypothetical protein
AFUA_3G14230	4254	1534.74	1.4401	2.045e-44	1.0745e-42	-	BAR adaptor protein RVS167, putative
AFUA_3G14240	3016.17	2489.89	0.27414	4.9393e-06	2.4359e-05	-	tRNA splicing protein (Spl1), putative
AFUA_3G14250	609.251	492.767	0.30072	0.00036768	0.0012932	-	Indoleamine 2,3-dioxygenase subfamily
AFUA_3G14260	6871.57	2637.85	1.3709	2.1112e-100	3.2004e-98	-	mismatched base pair and cruciform DNA recognition protein, putative
AFUA_3G14270	381.707	313.065	0.27938	0.0049267	0.013364	-	aldo-keto reductase (AKR), putative
AFUA_3G14290	489.596	640.849	-0.38005	2.88e-05	0.00012526	-	protein kinase, putative
AFUA_3G14310	624.344	831.911	-0.40124	0.001238	0.0038979	-	conserved hypothetical protein
AFUA_3G14340	751.805	587.658	0.35013	7.2214e-05	0.00029071	-	mitotic spindle checkpoint protein (Mad2), putative
AFUA_3G14350	759.422	953.371	-0.3244	9.7602e-05	0.00038275	-	GTP binding protein Guf1, putative
AFUA_3G14370	963.352	1370.72	-0.50044	2.429e-08	1.685e-07	-	DNA-directed RNA polymerase III largest subunit, putative
AFUA_3G14400	176.019	224.319	-0.33959	0.0093085	0.023499	-	hypothetical protein
AFUA_3G14420	3216.3	4197.33	-0.37926	3.0649e-06	1.5623e-05	-	chitin synthase ChsG
AFUA_3G14445	947.066	814.187	0.21522	0.015353	0.036218	-	bromodomain associated domain protein
AFUA_3G14470	2252.69	1957.57	0.20117	0.00026088	0.00094342	-	Pyridoxal-phosphate dependent enzyme, putative
AFUA_3G14490	47889.8	37824	0.33806	2.8845e-08	1.9831e-07	-	Ketol-acid reductoisomerase
AFUA_3G14500	769.877	885.215	-0.19824	0.020883	0.047052	-	isochorismatase family protein family
AFUA_3G14530	419.1	312.372	0.41299	9.4811e-05	0.00037323	-	lipase/esterase family protein, putative
AFUA_3G14540	267246	206402	0.36913	2.2403e-07	1.34e-06	-	heat shock protein Hsp30/Hsp42, putative
AFUA_3G14550	749.287	617.131	0.2722	0.0067211	0.017581	-	RNA polymerase II general transcription and DNA repair factor TFIIH component Tfb5, putative
AFUA_3G14560	895.498	736.324	0.27599	0.011289	0.027779	-	MFS multidrug transporter, putative
AFUA_3G14570	1143.15	896.811	0.34763	1.3041e-07	8.0499e-07	-	histidine acid phosphatase, putative
AFUA_3G14600	345.368	264.97	0.37508	0.0014035	0.0043609	-	fungal specific transcription factor, putative
AFUA_3G14630	48.1823	27.5587	0.67179	0.014677	0.03496	-	extracellular dioxygenase, putative
AFUA_3G14640	93.3624	44.873	0.96807	9.456e-07	5.2359e-06	-	C4-dicarboxylate transporter/malic acid transport protein
AFUA_3G14650	1901.42	486.685	1.9484	9.1624e-150	3.0259e-147	-	LipA and NB-ARC domain protein
AFUA_3G14665	8434.97	6465.27	0.38014	2.4151e-08	1.6766e-07	-	hypothetical protein
AFUA_3G14670	547.002	237.254	1.1678	6.0074e-19	1.187e-17	-	MFS transporter, putative
AFUA_3G14680	8860.92	3634.79	1.2167	1.4209e-13	1.7974e-12	-	lysophospholipase Plb3
AFUA_3G14700	26.9897	7.36251	1.3777	2.1093e-05	9.3549e-05	-	polyketide synthase, putative
AFUA_3G14830	130.446	174.292	-0.40023	0.0087085	0.022141	-	pentafunctional AROM polypeptide, putative
[truncated: 2,135 more rows]

## Sheet: G_58_120vsCont_120.DEG
gene_id	G_58_120_readcount	Cont_120_readcount	log2FoldChange	pval	padj	Gene name	Gene description
AFUA_1G00120	372.97	448.697	-0.26115	0.013078	0.029628	-	hypothetical protein
AFUA_1G00170	54.1373	34.831	0.56856	0.010748	0.024961	-	DUF614 domain protein
AFUA_1G00220	711.469	371.976	0.92103	2.7177e-23	1.0965e-21	-	conserved hypothetical protein
AFUA_1G00470	294.199	353.708	-0.25937	0.017847	0.038795	-	betaine aldehyde dehydrogenase, putative
AFUA_1G00500	13804.2	4731.54	1.5217	5.3451e-57	1.0689e-54	-	FMN dependent dehydrogenase, putative
AFUA_1G00510	16713.5	13931	0.26103	2.9095e-05	0.00012385	-	D-lactate dehydrogenase (cytochrome), putative
AFUA_1G00520	784.489	641.285	0.28696	0.0012529	0.0037371	-	F-box domain protein
AFUA_1G00530	733.693	556.275	0.39726	6.3958e-06	3.113e-05	-	thermoresistant gluconokinase family protein
AFUA_1G00560	568.225	308.744	0.86175	1.3244e-15	2.5172e-14	-	Pfs domain protein
AFUA_1G00610	86.0064	63.4662	0.42155	0.022965	0.048133	-	conserved hypothetical protein
AFUA_1G00630	382.835	237.882	0.6707	8.8823e-09	7.0317e-08	-	SWI/SNF family DNA-dependent ATPase, putative
AFUA_1G00640	85.3317	50.8521	0.71134	0.00019098	0.00068253	-	choline kinase, putative
AFUA_1G00650	249.685	132.395	0.88976	3.0791e-11	3.5809e-10	-	extracellular alpha-1,3-glucanase/mutanase, putative
AFUA_1G00670	263.53	102.861	1.3019	1.9453e-17	4.4516e-16	-	hypothetical protein
AFUA_1G00690	43.11	14.8244	1.3256	1.7329e-06	9.4479e-06	-	hypothetical protein
AFUA_1G00700	139.238	63.1395	1.0825	1.9844e-09	1.7303e-08	-	hypothetical protein
AFUA_1G00750	910.125	1167.34	-0.35414	5.9259e-05	0.00023691	-	conserved hypothetical protein
AFUA_1G00790	559.836	351.798	0.65752	3.303e-10	3.3026e-09	-	hypothetical protein
AFUA_1G00890	186.055	141.592	0.37954	0.0037941	0.0099691	-	conserved hypothetical protein
AFUA_1G00910	4083.09	3334.95	0.28966	9.1081e-06	4.3033e-05	-	conserved hypothetical protein
AFUA_1G00920	1048.42	1272.21	-0.27823	7.0899e-05	0.00027824	-	conserved hypothetical protein
AFUA_1G00990	228.13	168.816	0.41192	0.017581	0.038315	-	short chain dehydrogenase/reductase family protein
AFUA_1G01040	866.286	642.168	0.42803	2.2705e-08	1.6995e-07	-	Pfs domain protein
AFUA_1G01090	9.81731	2.46143	1.1733	0.0024603	0.0067659	-	conserved hypothetical protein
AFUA_1G01175	6.40428	0.27546	1.3728	0.00038701	0.0012926	-	conserved hypothetical protein
AFUA_1G01270	23.5384	6.47421	1.3255	0.00021282	0.00075327	-	cytochrome P450 monooxygenase, putative
AFUA_1G01300	28.8343	10.547	1.1649	0.00018929	0.00067703	-	GPI anchored protein, putative
AFUA_1G01350	408.284	132.407	1.5258	3.3963e-16	6.8514e-15	-	conserved hypothetical protein
AFUA_1G01360	766.975	511.439	0.56415	5.6971e-05	0.00022806	-	conserved hypothetical protein
AFUA_1G01370	381.342	304.673	0.3135	0.0061374	0.015214	-	glutathione S-transferase, putative
AFUA_1G01380	680.526	828.281	-0.28192	0.00044435	0.0014677	-	alpha-1,6-mannosyltransferase subunit (Hoc1), putative
AFUA_1G01390	178.629	109.269	0.6814	2.3962e-05	0.00010348	-	hypothetical protein
AFUA_1G01410	527.224	341.351	0.62156	2.9046e-11	3.3907e-10	-	hypothetical protein
AFUA_1G01450	164.941	125.211	0.38459	0.0099569	0.023312	-	toxin biosynthesis protein, putative
AFUA_1G01490	93.2013	47.6957	0.91626	9.576e-07	5.4612e-06	-	NACHT domain protein
AFUA_1G01600	1877.11	889.927	1.0585	1.2716e-25	5.968e-24	-	deoxyribodipyrimidine photo-lyase Phr1, putative
AFUA_1G01610	567.044	334.965	0.74799	8.6679e-12	1.079e-10	-	conserved hypothetical protein
AFUA_1G01620	672.419	340.721	0.96821	2.4822e-22	9.1703e-21	-	conserved hypothetical protein
AFUA_1G01630	488.59	216.437	1.1407	2.0479e-19	5.7964e-18	-	oxidoreductase CipA-like, putative
AFUA_1G01650	105.147	158.9	-0.57501	5.9754e-05	0.00023868	-	C6 finger domain protein, putative
AFUA_1G01680	1035.21	709.061	0.54077	2.4516e-11	2.8876e-10	-	branched-chain amino acid aminotransferase
AFUA_1G01690	347.407	256.953	0.42402	4.9956e-05	0.00020226	-	cytochrome P450 alkane hydroxylase, putative
AFUA_1G01720	1172.16	982.658	0.25016	0.0015551	0.0045085	-	protein kinase and ribonuclease Ire1, putative
AFUA_1G01730	217.876	130.246	0.71031	1.3667e-05	6.2025e-05	-	glycosyl hydrolase, putative
AFUA_1G01750	222.215	275.835	-0.30203	0.012099	0.02761	-	peptidyl-prolyl cis-trans isomerase, putative
AFUA_1G01830	106.419	143.755	-0.41616	0.0061575	0.015255	-	thiamin pyrophosphokinase, putative
AFUA_1G01850	121.914	80.8445	0.55584	0.0030057	0.0080893	-	C6 finger domain protein, putative
AFUA_1G01860	248.847	184.497	0.41297	0.0013902	0.0040898	-	integral membrane protein, putative
AFUA_1G01870	779.682	913.05	-0.22343	0.010812	0.025096	-	presequence translocase-associated motor subunit Pam17, putative
AFUA_1G01900	134.752	86.938	0.60654	9.9922e-05	0.0003792	-	dienelactone hydrolase family protein
AFUA_1G01910	166.481	244.489	-0.53394	5.2122e-05	0.00021011	-	integral membrane protein
AFUA_1G01920	51.4964	16.1596	1.4084	4.9029e-07	2.9498e-06	-	plasma membrane protein Pth11-like, putative
AFUA_1G01940	340.788	421.414	-0.30615	0.0021333	0.0059702	-	conserved hypothetical protein
AFUA_1G01950	274.129	426.815	-0.62907	4.2553e-10	4.1774e-09	-	conserved hypothetical protein
AFUA_1G01960	92.4306	205.077	-1.0821	7.6199e-09	6.1112e-08	-	conserved hypothetical protein
AFUA_1G01980	24.8465	7.76032	1.2593	0.0001437	0.00052709	-	IgE binding protein, putative
AFUA_1G01990	159.651	296.968	-0.87448	2.4526e-13	3.7477e-12	-	ribosome biogenesis protein Rsa4, putative
AFUA_1G02010	663.088	776.189	-0.22318	0.0065402	0.016074	-	C2H2 finger domain protein, putative
AFUA_1G02020	249.511	305.305	-0.2835	0.010424	0.0243	-	SWIB/MDM2 domain protein
AFUA_1G02030	2065.78	2536.7	-0.29276	3.6225e-05	0.00015113	-	eukaryotic translation initiation factor 3 subunit EifCb, putative
AFUA_1G02040	507.71	117.047	2.0387	6.2799e-42	7.8066e-40	-	extracellular SCP domain protein Pry1, putative
AFUA_1G02090	957.411	553.182	0.7709	1.6431e-10	1.7117e-09	-	quinone oxidoreductase, putative
AFUA_1G02100	95.4465	66.866	0.47985	0.014181	0.031831	-	conserved hypothetical protein
AFUA_1G02110	1424.64	1735.92	-0.28357	0.00010487	0.00039584	-	Phe-inhibited DAHP synthase AroG
AFUA_1G02120	245.527	196.896	0.31288	0.0083262	0.019931	-	F-box domain protein
AFUA_1G02130	1921.62	1621.62	0.24361	0.00015295	0.00055833	-	DUF221 domain protein, putative
AFUA_1G02140	787.144	554.963	0.49828	5.4392e-09	4.4754e-08	-	glycogen debranching enzyme Gdb1, putative
AFUA_1G02150	866.047	1103.88	-0.34323	4.6143e-05	0.00018798	-	glycerol 3-phosphate dehydrogenase (GfdA), putative
AFUA_1G02160	153.436	235.047	-0.5985	5.7016e-06	2.8018e-05	-	conserved hypothetical protein
AFUA_1G02180	116.578	250.488	-1.0616	5.039e-13	7.3929e-12	-	Chromo domain protein Chp1p, putative
AFUA_1G02200	233.855	310.157	-0.39986	0.0033591	0.0089463	-	F-box domain protein
AFUA_1G02210	813.906	1237.44	-0.60077	1.5242e-16	3.2084e-15	-	60S ribosome biogenesis protein Brx1, putative
AFUA_1G02270	924.699	760.957	0.27293	0.011756	0.026901	-	ARS binding protein Abp2, putative
AFUA_1G02280	450.453	356.286	0.32757	0.0023067	0.0063953	-	conserved hypothetical protein
AFUA_1G02290	83012.2	73291.6	0.17853	0.0043426	0.011246	-	conserved hypothetical protein
AFUA_1G02300	32.6644	11.983	1.2039	4.8305e-05	0.0001961	-	conserved hypothetical protein
AFUA_1G02330	1113.2	792.287	0.48484	9.5534e-07	5.4517e-06	-	conserved hypothetical protein
AFUA_1G02350	255.145	467.623	-0.85858	1.1686e-13	1.8502e-12	-	MFS transporter, putative
AFUA_1G02400	212.868	380.397	-0.82112	1.8459e-12	2.5269e-11	-	conserved hypothetical protein
AFUA_1G02410	1217.08	1635.91	-0.42329	4.3983e-08	3.1609e-07	-	AAA family ATPase Rvb2/Reptin, putative
AFUA_1G02450	137.025	97.8173	0.47558	0.0025476	0.0069749	-	conserved hypothetical protein
AFUA_1G02460	327.274	461.866	-0.48894	3.5079e-06	1.7887e-05	-	DNA-directed RNA polymerase III, beta subunit, putative
AFUA_1G02490	374.699	283.019	0.39208	0.0011807	0.0035471	-	conserved hypothetical protein
AFUA_1G02550	7853.74	9924.31	-0.33432	4.0305e-06	2.0253e-05	-	tubulin alpha-1 subunit
AFUA_1G02570	5386.8	1990.97	1.4204	3.8816e-66	1.0502e-63	-	aspartyl-tRNA synthetase, cytoplasmic
AFUA_1G02580	1718.05	944.001	0.85618	1.4588e-24	6.4208e-23	-	lipase, putative
AFUA_1G02590	364.267	736.639	-0.99742	1.3586e-20	4.2508e-19	-	RNA polymerase I specific transcription initiation factor RRN3 superfamily
AFUA_1G02610	395.228	540.133	-0.44456	8.1875e-06	3.9024e-05	-	rRNA processing protein, putative
AFUA_1G02630	502.822	809.569	-0.68234	3.2021e-18	7.9612e-17	-	rRNA processing protein Pwp1, putative
AFUA_1G02670	2864.85	3317.49	-0.21035	0.0045161	0.011643	-	ARP2/3 complex 34 kDa subunit , putative
AFUA_1G02680	713.306	875.149	-0.29138	9.3264e-05	0.00035555	-	small nucleolar ribonucleoprotein complex subunit Dip2, putative
AFUA_1G02710	309.024	212.161	0.53072	2.6769e-06	1.3976e-05	-	conserved hypothetical protein
AFUA_1G02720	307.867	386.081	-0.32009	0.0011873	0.0035657	-	conserved hypothetical protein
AFUA_1G02730	783.758	1257.63	-0.66963	1.7303e-11	2.0779e-10	-	mitochondrial phosphate carrier protein (Ptp), putative
AFUA_1G02780	291.594	455.038	-0.62754	1.2828e-09	1.1592e-08	-	L-asparaginase
AFUA_1G02820	215.695	118.348	0.83061	1.0209e-08	8.013e-08	-	NADH-quinone oxidoreductase Pst2, putative
AFUA_1G02840	197.112	252.164	-0.34245	0.0074468	0.01806	-	conserved hypothetical protein
AFUA_1G02910	2543.52	2051.66	0.30747	4.6286e-05	0.00018849	-	conserved hypothetical protein
AFUA_1G02930	535.855	713.196	-0.40517	0.00022356	0.00078592	-	calmodulin, putative
AFUA_1G02950	300.379	149.835	0.97734	1.6317e-13	2.5398e-12	-	RNA binding protein
AFUA_1G02960	46.3903	20.8601	0.96522	0.00077888	0.0024442	-	conserved hypothetical protein
AFUA_1G02970	451.109	206.616	1.0788	4.9602e-12	6.4266e-11	-	salicylate hydroxylase, putative
AFUA_1G02980	9136.6	6434.03	0.50038	2.1198e-09	1.8361e-08	-	6-phosphogluconolactonase, putative
AFUA_1G02990	1190.85	949.076	0.32259	0.00018714	0.0006701	-	WD repeat-containing protein
AFUA_1G03010	367.089	444.594	-0.27006	0.01728	0.037756	-	cell cycle control protein (Cwf22), putative
AFUA_1G03020	968.866	1222.63	-0.33307	9.1811e-05	0.00035088	-	dolichol phosphate-mannose biosynthesis regulatory protein Dpm2, putative
AFUA_1G03040	22206.5	17062.7	0.37685	3.7194e-07	2.2943e-06	-	conserved hypothetical protein
AFUA_1G03050	860.925	569.463	0.57754	9.6867e-06	4.5463e-05	-	DEAD box helicase Mph1, putative
AFUA_1G03060	1305.17	1503.26	-0.20201	0.0011167	0.003367	-	F-actin capping protein beta subunit
AFUA_1G03090	3470.12	2170.57	0.67145	1.0763e-20	3.3956e-19	-	mitochondrial integral membrane protein
AFUA_1G03100	3572.11	3987.38	-0.15711	0.017651	0.038449	-	ATP synthase delta chain, mitochondrial precursor, putative
AFUA_1G03110	9389.55	13433.9	-0.51054	6.6471e-09	5.3545e-08	-	60S ribosomal protein L29, putative
AFUA_1G03150	2964.88	1390.65	1.0742	4.8438e-27	2.3956e-25	-	c-14 sterol reductase
AFUA_1G03180	157.553	113.488	0.44667	0.011561	0.026481	-	DUF636 domain protein
AFUA_1G03352	1959.84	2543.51	-0.37063	1.6755e-05	7.446e-05	-	alpha-1,3-glucanase/mutanase, putative
AFUA_1G03360	321.229	747.983	-1.1806	3.8921e-16	7.8344e-15	-	conserved hypothetical protein
AFUA_1G03370	226.807	495.768	-1.0935	2.5797e-17	5.7879e-16	-	conserved hypothetical protein
AFUA_1G03380	877.069	670.998	0.38225	3.9852e-06	2.0044e-05	-	UDP-N-acetylglucosaminyltransferase
AFUA_1G03390	7874.38	9765.54	-0.30756	3.6906e-05	0.00015355	-	60S ribosomal protein L12
AFUA_1G03400	1768.06	2018.66	-0.18816	0.0078617	0.018912	-	protein transport protein Sec23, putative
AFUA_1G03420	393.188	661.347	-0.74139	2.4356e-15	4.5446e-14	-	adenylate kinase 2
AFUA_1G03440	275.58	374.682	-0.43635	9.9114e-05	0.00037629	-	peroxisomal carrier protein, putative
AFUA_1G03450	386.789	524.346	-0.43155	8.9135e-06	4.22e-05	-	calpain-like protease PalBory
AFUA_1G03490	398.365	632.629	-0.64645	1.3395e-07	8.8902e-07	-	epimerase/dehydratase family protein, putative
AFUA_1G03500	2180.06	2670.42	-0.29089	4.0942e-05	0.00016866	-	topoisomerase I
AFUA_1G03540	289.793	372.472	-0.35607	0.00089679	0.002762	-	dual specificity phosphatase catalytic domain protein
AFUA_1G03560	283.05	376.732	-0.40998	0.00024569	0.00085738	-	peroxisome biosynthesis protein (Peroxin-2), putative
AFUA_1G03590	232.997	331.378	-0.48926	9.8947e-05	0.00037581	-	importin 11, putative
AFUA_1G03600	1399.95	971.08	0.51964	3.6266e-07	2.245e-06	-	exo-beta-1,3-glucanase (Exg1), putative
AFUA_1G03610	88793.1	65189	0.44342	1.571e-14	2.7114e-13	-	conserved hypothetical protein
AFUA_1G03640	181.415	240.307	-0.40061	0.0024398	0.0067198	-	conserved hypothetical protein
AFUA_1G03650	1326.56	1133.65	0.2261	0.011022	0.025457	-	conserved hypothetical protein
AFUA_1G03680	2780.62	2404.09	0.20858	0.010795	0.025064	-	conserved hypothetical protein
AFUA_1G03720	9548.58	8039.31	0.24481	0.0068034	0.016676	-	UPF0136 domain protein
AFUA_1G03730	1442.21	950.679	0.59707	8.7409e-18	2.1049e-16	-	MFS transporter, putative
AFUA_1G03770	77.6971	117.896	-0.56773	0.001258	0.00375	-	hypothetical protein
AFUA_1G03780	57.5762	91.5534	-0.63548	0.00081546	0.0025437	-	C6 finger domain protein, putative
AFUA_1G03790	757.888	582.617	0.37316	6.5122e-05	0.00025797	-	mannosylphosphorylation protein (Mnn4), putative
AFUA_1G03800	1152.07	516.507	1.1427	3.4571e-40	3.8783e-38	-	C6 transcription factor, putative
AFUA_1G03810	476.286	812.709	-0.76123	3.6901e-17	8.0822e-16	-	oligosaccharyl transferase subunit Dad1, putative
AFUA_1G03820	93.1282	126.486	-0.42763	0.0058748	0.014622	-	mRNA splicing factor RNA helicase (Prp16), putative
AFUA_1G03830	460.781	621.537	-0.42495	0.0004946	0.0016197	-	prefoldin subunit 2, putative
AFUA_1G03840	1041.6	1372.25	-0.39389	2.8499e-08	2.1108e-07	-	CCAAT-binding factor complex subunit HapC
AFUA_1G03870	86.8366	121.335	-0.46181	0.0090829	0.021546	-	Cut9 interacting protein Scn1, putative
AFUA_1G03890	1144.53	821.529	0.4718	5.4044e-07	3.2199e-06	-	alpha/beta hydrolase, putative
AFUA_1G03910	707.688	563.786	0.32198	0.00020228	0.00071872	-	Spo7-like protein
AFUA_1G03950	3393.81	4107.09	-0.27267	1.3867e-05	6.2777e-05	-	cytochrome P450 sterol C-22 desaturase, putaitve
AFUA_1G03960	1296.87	1047.53	0.30416	0.0014557	0.0042579	-	Rhodanese domain protein
AFUA_1G03992	1091.55	786.386	0.46882	6.7423e-11	7.4457e-10	-	conserved hypothetical protein
AFUA_1G04020	844.634	1079.66	-0.35348	2.8803e-07	1.826e-06	-	Yip1 domain family
AFUA_1G04040	12164.6	15227.1	-0.32194	3.5874e-07	2.2267e-06	-	ubiquitin UbiA, putative
AFUA_1G04080	961.398	1191.96	-0.30477	0.00030617	0.0010451	-	GARP complex subunit (Sac2), putative
AFUA_1G04130	2000.47	1099.08	0.85019	1.7063e-16	3.5433e-15	-	FG-GAP repeat protein, putative
AFUA_1G04190	1712.38	2124.24	-0.3074	1.4066e-05	6.3616e-05	-	polyadenylate-binding protein
AFUA_1G04210	609.6	523.033	0.21618	0.0095982	0.022564	-	IQ and HECT domain protein
AFUA_1G04220	152.824	223.68	-0.53293	7.8944e-05	0.00030603	-	hypothetical protein
AFUA_1G04230	351.012	493.368	-0.48216	1.5897e-05	7.092e-05	-	50S ribosomal protein YmL27
AFUA_1G04240	462.727	659.269	-0.50123	3.1169e-07	1.9612e-06	-	small nucleolar ribonucleoprotein complex subunit Utp14, putatrive
AFUA_1G04260	685.338	447.063	0.59922	2.6303e-06	1.3756e-05	-	endo-1,3-beta-glucanase Engl1
AFUA_1G04270	1536.75	675.524	1.1734	5.1258e-49	7.8586e-47	-	calcium ion transporter Vcx1, putative
AFUA_1G04300	907.684	66.9609	3.1971	4.5773e-30	2.6991e-28	-	conserved hypothetical protein
AFUA_1G04310	489.074	222.454	1.0893	2.1612e-12	2.9236e-11	-	hypothetical protein
AFUA_1G04370	470.791	791.777	-0.73779	4.2479e-17	9.2597e-16	-	ribosome assembly and transport protein Srp40, putative
AFUA_1G04390	150.481	197.325	-0.38278	0.0098521	0.023094	-	cytochrome P450 monooxygenase, putative
AFUA_1G04430	64.9053	158.456	-1.2046	1.4268e-09	1.2755e-08	-	conserved hypothetical protein
AFUA_1G04440	687.668	320.869	1.0838	2.8736e-31	1.8106e-29	-	proline utilization protein PrnX-like, putative
AFUA_1G04450	1965.01	1380.59	0.5014	1.372e-06	7.6353e-06	-	siderophore biosynthesis protein, putative
AFUA_1G04460	457.108	672.594	-0.54883	9.4463e-09	7.4525e-08	-	lysyl-tRNA synthetase, putative
AFUA_1G04480	280.324	370.497	-0.39798	0.0013887	0.0040865	-	Sin3 complex subunit (Stb2), putative
AFUA_1G04490	1076.46	1370.49	-0.34582	1.1044e-05	5.1182e-05	-	regulator of gluconeogenesis Rmd5, putative
AFUA_1G04520	350.619	533.138	-0.59182	5.3581e-07	3.1943e-06	-	conserved hypothetical protein
AFUA_1G04530	7567.92	8957.01	-0.24151	1.3186e-05	6.0077e-05	-	Ribosomal L18ae protein family
AFUA_1G04540	3001.87	2337.57	0.35879	3.5225e-08	2.5676e-07	-	NADH-cytochrome b5 reductase, putative
AFUA_1G04550	2910.01	3294.68	-0.1781	0.02227	0.046901	-	HMG box protein, putative
AFUA_1G04610	506.149	398.989	0.33709	0.0012476	0.003725	-	conserved hypothetical protein
AFUA_1G04620	7287.67	4628.19	0.64985	4.6035e-20	1.3794e-18	-	alcohol dehydrogenase, zinc-containing, putative
AFUA_1G04660	13948	15988.4	-0.19578	0.00052524	0.0017122	-	60S ribosomal protein L15
AFUA_1G04690	515.195	662.291	-0.35892	0.00098871	0.0030126	-	HIT finger domain protein, putative
AFUA_1G04700	1136.65	953.711	0.252	0.0057449	0.014326	-	Ras guanyl-nucleotide exchange factor RasGEF, putative
AFUA_1G04710	143.392	181.725	-0.32987	0.010034	0.023457	-	PP-loop ATPase superfamily protein, putative
AFUA_1G04720	528.996	747.332	-0.49286	4.1972e-09	3.4973e-08	-	C-8 sterol isomerase (Erg-1), putative
AFUA_1G04750	1676	800.433	1.0482	2.0759e-26	1.0104e-24	-	cyclin (Pcl1), putative
AFUA_1G04760	425.65	348.35	0.28747	0.0049521	0.012619	-	conserved hypothetical protein
AFUA_1G04770	227.031	320.107	-0.48585	4.3803e-05	0.00017941	-	conserved hypothetical protein
AFUA_1G04840	1042.72	1724.07	-0.71638	4.1549e-16	8.3271e-15	-	pre-rRNA processing protein Mrd1, putative
AFUA_1G04850	1095.94	1304.84	-0.25045	0.00028864	0.00098926	-	dynein light chain type 1, putative
AFUA_1G04870	369.008	1332.27	-1.8062	1.1127e-49	1.7957e-47	-	urea transporter (Dur3), putative
AFUA_1G04880	875.989	1172.31	-0.4162	1.2366e-06	6.9449e-06	-	conserved hypothetical protein
AFUA_1G04890	2031.58	2548.06	-0.32372	2.314e-07	1.4834e-06	-	translocon protein Sec61beta, putative
AFUA_1G04910	531.194	629.051	-0.24029	0.0033625	0.0089526	-	conserved hypothetical protein
AFUA_1G04920	168.233	233.448	-0.46118	0.0012335	0.0036889	-	calmodulin-binding protein Sha1, putative
AFUA_1G04970	1373.92	894.584	0.61018	7.0156e-11	7.6829e-10	-	Patatin-like serine hydrolase, putative
AFUA_1G04980	185.591	260.664	-0.47106	0.00016167	0.00058573	-	RNA polymerase III transcription factor TFIIIC subunit (Tfc4), putative
AFUA_1G05010	69.1437	42.9897	0.63449	0.002021	0.0056976	-	MFS multidrug transporter, putative
AFUA_1G05020	326.468	885.013	-1.4055	8.7693e-33	6.3022e-31	-	sulfate transporter, putative
AFUA_1G05060	1766.82	1494.62	0.23965	0.0022522	0.0062666	-	uroporphyrinogen decarboxylase
AFUA_1G05070	459.588	602.388	-0.38487	0.00044595	0.0014725	-	tRNA methyltransferase, putative
AFUA_1G05080	9000.17	12636.5	-0.48532	7.6307e-12	9.5895e-11	-	60S ribosomal protein P0
AFUA_1G05100	411.955	511.212	-0.30513	0.00095171	0.0029115	-	GARP complex subunit Vps53, putative
AFUA_1G05110	567.665	650.038	-0.19491	0.021874	0.046176	-	mRNA export factor mex67
AFUA_1G05120	280.569	532.212	-0.89033	3.4308e-10	3.4156e-09	-	COPII-coated vesicle membrane protein Erv46, putative
AFUA_1G05130	2152.64	1494.32	0.52066	1.9063e-09	1.6685e-08	-	PH domain protein
AFUA_1G05150	185.031	286.86	-0.61709	4.0519e-07	2.4783e-06	-	C2H2 transcription factor (TFIIIA), putative
AFUA_1G05160	702.361	1045.34	-0.57132	3.2558e-13	4.8858e-12	-	DNA-directed RNA polymerase I, II, and III subunit Rpb6
AFUA_1G05170	299.902	199.936	0.559	7.0973e-05	0.00027841	-	MFS monocarboxylate transporter, putative
AFUA_1G05180	180.85	239.233	-0.39249	0.0022737	0.0063151	-	N-acetyltransferase (Nat5), putative
AFUA_1G05210	1085.1	1458.4	-0.42263	5.2167e-08	3.7085e-07	-	G-protein complex gamma subunit GpgA
AFUA_1G05240	1227.75	1024.38	0.26049	0.0039472	0.01033	-	PHD finger and BAH domain protein (Snt2), putative
AFUA_1G05290	49.4985	26.5792	0.7469	0.010721	0.024917	-	endo-1,3(4)-beta-glucanase, putative
AFUA_1G05300	304.914	444.233	-0.53184	5.0401e-07	3.0244e-06	-	capsular associated protein, putative
AFUA_1G05310	702.202	955.666	-0.43689	3.6929e-07	2.2815e-06	-	nucleolar ATPase Kre33, putative
AFUA_1G05320	411.603	826.721	-0.98736	7.2439e-23	2.8236e-21	-	disulfide isomerase, putative
AFUA_1G05330	83.8257	177.056	-1.0204	1.0084e-08	7.9216e-08	-	F-box domain protein
AFUA_1G05340	6080.43	6908.53	-0.18275	0.0018856	0.0053463	-	40S ribosomal protein S19
AFUA_1G05370	622.47	393.924	0.64473	1.7089e-08	1.3068e-07	-	conserved hypothetical protein
AFUA_1G05380	210.644	150.648	0.46734	0.0024334	0.0067062	-	conserved hypothetical protein
AFUA_1G05410	423.926	705.071	-0.72292	1.318e-14	2.2919e-13	-	ribosome biogenesis protein Kri1
AFUA_1G05430	29.0263	50.4416	-0.72707	0.0019067	0.0053986	-	conserved hypothetical protein
AFUA_1G05440	76.0351	202.914	-1.3397	4.0257e-16	8.0858e-15	-	UDP-Glc/Gal endoplasmic reticulum nucleotide sugar transporter
AFUA_1G05550	103.299	168.206	-0.67213	5.1068e-05	0.00020622	-	conserved hypothetical protein
AFUA_1G05560	675.669	963.759	-0.50511	3.098e-11	3.5893e-10	-	GTP binding protein, putative
AFUA_1G05610	2036.97	2290.38	-0.16677	0.021783	0.046002	-	protein phosphotase 2a 65kd regulatory sububit
AFUA_1G05630	10918.1	12338.1	-0.17524	0.0017233	0.004943	-	40S ribosomal protein S3, putative
AFUA_1G05650	306.168	374.646	-0.2814	0.0097065	0.022796	-	respiratory complex assembly protein Rmp1, putative
AFUA_1G05655	354.349	470.326	-0.40658	3.8232e-05	0.00015828	-	conserved hypothetical protein
AFUA_1G05660	122.858	227.253	-0.86312	8.4086e-09	6.7028e-08	-	conserved hypothetical protein
AFUA_1G05680	792.379	282.079	1.457	3.6903e-34	2.8055e-32	-	hypothetical protein
AFUA_1G05690	678.227	308.566	1.1102	3.6869e-22	1.3353e-20	-	conserved hypothetical protein
AFUA_1G05700	179.295	306.166	-0.76117	7.8176e-11	8.4804e-10	-	splicing factor 3B subunit 10 (SF3b10), putative
AFUA_1G05770	313.134	186.521	0.70772	5.169e-05	0.00020855	-	beta-glucosidase, putative
AFUA_1G05800	2541.89	1910.3	0.40655	2.6273e-06	1.3748e-05	-	MAP kinase kinase (Mkk2), putative
AFUA_1G05820	1795.5	2172.69	-0.27379	7.6958e-05	0.00029947	-	conserved hypothetical protein
AFUA_1G05830	4037.14	2877.22	0.48311	2.0898e-08	1.5745e-07	-	TBP associated factor (Mot1), putative
AFUA_1G05840	3077.7	2573.11	0.25561	0.0042146	0.010937	-	conserved hypothetical protein
AFUA_1G05850	2380.96	1867.03	0.34785	2.2833e-05	9.9075e-05	-	erythromycin esterase, putative
AFUA_1G05860	200.365	150.99	0.39975	0.0035429	0.0093896	-	conserved hypothetical protein
AFUA_1G05870	924.023	733.675	0.3258	0.0018773	0.0053267	-	inositol phospholipid biosynthesis protein Scs3, putative
AFUA_1G05910	296.302	194.096	0.59368	3.2671e-06	1.6762e-05	-	conserved hypothetical protein
AFUA_1G05920	593.1	786.076	-0.40184	9.3456e-08	6.3681e-07	-	conserved hypothetical protein
AFUA_1G05930	792.536	1021.06	-0.35855	2.1628e-05	9.4249e-05	-	serine/threonine protein kinase, putative
AFUA_1G05940	245.28	343.453	-0.47681	0.0002386	0.00083298	-	RNA polymerase II mediator complex protein Nut2, putative
AFUA_1G05950	489.908	324.361	0.58434	1.0192e-07	6.904e-07	-	integral membrane protein
AFUA_1G05960	389.693	474.517	-0.27569	0.010734	0.024935	-	Peptidase family M28 family
AFUA_1G05980	426.716	323.402	0.39116	0.0018214	0.0051906	-	AMP-binding domain protein, putative
AFUA_1G05990	9133.91	12157.2	-0.41047	4.8522e-15	8.8213e-14	-	ribosomal protein L16a
AFUA_1G06020	13442.4	7622.71	0.80889	1.7687e-21	6.0036e-20	-	DnaJ domain protein
AFUA_1G06030	804.934	1053.5	-0.38274	1.7042e-06	9.3206e-06	-	AP-1 adaptor complex subunit gamma, putative
AFUA_1G06040	906.858	218.785	1.995	3.2011e-54	5.8894e-52	-	sterol o-acyltransferase (APE2), putaitve
AFUA_1G06050	1562.58	1310.54	0.25288	6.5071e-05	0.0002579	-	nucleotide-sugar transporter, putative
AFUA_1G06060	3008.46	2230.56	0.4245	4.4736e-05	0.00018266	-	conserved hypothetical protein
AFUA_1G06071	1451.57	1056.77	0.45371	7.6848e-07	4.4714e-06	-	LMBR1 domain protein
AFUA_1G06080	1160.76	714.22	0.68888	3.8283e-11	4.3693e-10	-	BAG domain protein
AFUA_1G06110	3413.11	2440.73	0.47939	1.5452e-09	1.3721e-08	-	conserved hypothetical protein
AFUA_1G06120	16.7621	1.52744	1.8974	9.8671e-07	5.606e-06	-	RING finger protein
AFUA_1G06160	84.7631	133.346	-0.6248	6.808e-05	0.00026821	-	conserved predicted protein
AFUA_1G06190	602.64	1029.86	-0.762	1.2284e-18	3.2011e-17	-	histone H4 arginine methyltransferase RmtA
AFUA_1G06200	491.272	802.124	-0.69705	1.4409e-11	1.7556e-10	-	Mn2+ homeostasis protein (Per1), putative
AFUA_1G06210	1527.92	1747.89	-0.19116	0.015888	0.035082	-	N-acetylglucosamine-phosphate mutase
AFUA_1G06220	348.001	510.627	-0.54261	1.2694e-06	7.1075e-06	-	ATP-dependent RNA helicase , putative
AFUA_1G06230	524.115	863.022	-0.70721	4.1557e-10	4.0842e-09	-	ribosome biogenesis protein Ssf2, putative
AFUA_1G06250	426.297	524.066	-0.29515	0.0014035	0.0041249	-	CAIB/BAIF family enzyme
AFUA_1G06260	136.145	175.319	-0.34968	0.015432	0.034231	-	PHD finger domain protein, putative
AFUA_1G06270	48.1576	84.6188	-0.75174	0.0001981	0.00070509	-	zinc metallopeptidase, putative
AFUA_1G06280	560.495	836.176	-0.57054	1.5366e-11	1.8599e-10	-	short-chain dehydrogenase/reductase family protein, putative
AFUA_1G06290	442.644	693.528	-0.63959	2.0248e-12	2.7554e-11	-	small nucleolar ribonucleoprotein complex subunit (SOF1), putative
AFUA_1G06300	2372.05	2757.67	-0.21584	0.0092925	0.021986	-	proteasome regulatory particle subunit (RpnF), putative
AFUA_1G06330	2365.87	2778.97	-0.23026	0.00021732	0.00076652	-	conserved hypothetical protein
AFUA_1G06340	15075.2	20331.6	-0.42824	1.0589e-09	9.7021e-09	-	60S ribosomal protein L27e
AFUA_1G06350	1857.18	2610.6	-0.48808	4.156e-12	5.4305e-11	-	pathogenesis associated protein Cap20, putative
AFUA_1G06370	274.629	349.978	-0.34645	0.0010277	0.0031223	-	ankyrin repeat protein
AFUA_1G06380	166.72	246.884	-0.55748	1.7399e-05	7.6987e-05	-	RNA polymerase III subunit C11, putative
AFUA_1G06400	3747.39	2051.63	0.86215	5.1133e-32	3.4085e-30	-	cAMP-dependent protein kinase-like, putative
AFUA_1G06410	1544.33	972.072	0.65997	1.3874e-13	2.1817e-12	-	nuclear localization protein NPL6, putative
AFUA_1G06460	182.23	226.365	-0.30374	0.0138	0.031054	-	BCAS2 family protein
AFUA_1G06470	47.585	26.997	0.70238	0.0074956	0.018147	-	neutral/alkaline nonlysosomal ceramidase, putative
AFUA_1G06570	1218.08	1605.48	-0.39476	3.9628e-09	3.311e-08	-	40S ribosomal protein S2, putative
AFUA_1G06580	58711.4	37951.5	0.62063	2.5512e-11	3.0011e-10	-	high expression lethality protein Hel10, putative
AFUA_1G06600	633.962	829.177	-0.38162	1.294e-05	5.9105e-05	-	60S ribosome biogenesis protein Rrp14, putative
AFUA_1G06610	1107.07	1297.8	-0.22563	0.0027209	0.0073877	-	NADH-quinone oxidoreductase, 23 kDa subunit, putative
AFUA_1G06620	3131.28	3678.73	-0.23047	0.00023609	0.00082513	-	acyl carrier protein, putative
AFUA_1G06630	516.508	605.187	-0.22162	0.022179	0.046753	-	Golgi phosphoprotein 3 (GPP34) domain containing protein
AFUA_1G06670	954.227	125.658	2.8163	3.7229e-76	1.489e-73	-	conserved hypothetical protein
AFUA_1G06680	1045.42	867.083	0.26976	0.0015571	0.0045129	-	VHS domain protein
AFUA_1G06700	3044.74	1083.99	1.4756	8.1428e-81	3.567e-78	-	metacaspase CasA
AFUA_1G06710	2487.41	2780.29	-0.15936	0.011431	0.026249	-	t-complex protein 1, eta subunit, putative
AFUA_1G06720	281.003	364.193	-0.37242	0.0015357	0.0044596	-	histone acetyltransferase Spt10, putative
AFUA_1G06740	472.426	271.445	0.76609	9.2379e-07	5.2881e-06	-	conserved hypothetical protein
AFUA_1G06762	439.488	238.821	0.86187	6.4503e-14	1.041e-12	-	Leucine Rich Repeat domain protein
AFUA_1G06770	20589.6	25682.7	-0.31661	2.5872e-06	1.3545e-05	-	40S ribosomal protein S26
AFUA_1G06780	11356.3	7546.69	0.58542	1.2602e-17	2.9877e-16	-	CBS and PB1 domain protein
AFUA_1G06810	1559.6	2205.83	-0.49102	8.8214e-07	5.0877e-06	-	aconitate hydratase, mitochondrial
AFUA_1G06820	1353.51	1034.42	0.38493	4.977e-07	2.9909e-06	-	conserved hypothetical protein
AFUA_1G06830	15264.6	18071.8	-0.24196	0.00014548	0.00053338	-	60S acidic ribosomal protein P1
AFUA_1G06850	414.477	495.933	-0.25192	0.013978	0.031422	-	Nulp1-pending protein
AFUA_1G06870	76.0484	158.12	-1.0018	2.6948e-09	2.3038e-08	-	hypothetical protein
AFUA_1G06880	99.0637	158.682	-0.64187	0.00010742	0.00040482	-	mitochondrial export translocase Oxa2, putative
AFUA_1G06900	585.287	390.563	0.57137	3.231e-07	2.0274e-06	-	C2H2 transcription factor Crz1, putative
AFUA_1G06940	5766.72	4763.19	0.27181	0.0057031	0.014237	-	chorismate synthase
AFUA_1G07010	716.164	906.064	-0.33683	2.5835e-06	1.3534e-05	-	phosphatidate cytidylyltransferase
AFUA_1G07080	93.1169	128.866	-0.44306	0.0052053	0.01318	-	tRNA-specific adenosine-34 deaminase subunit Tad3, putative
AFUA_1G07090	1200.61	1531.13	-0.34507	7.3375e-05	0.00028661	-	conserved hypothetical protein
AFUA_1G07140	695.245	1258.92	-0.84516	2.9881e-21	9.9955e-20	-	c-24(28) sterol reductase
AFUA_1G07170	452.13	874.686	-0.92578	4.1331e-14	6.7412e-13	-	Na/H antiporter, putative
AFUA_1G07200	5706.06	4420.34	0.36558	5.9002e-07	3.4949e-06	-	mitochondrial cytochrome b2, putative
AFUA_1G07220	42117.8	27644.9	0.60262	1.3873e-17	3.2557e-16	-	6-phosphofructo-2-kinase 1
AFUA_1G07230	166.203	206.129	-0.30545	0.012169	0.027749	-	DSBA-like thioredoxin domain protein
AFUA_1G07260	811.141	958.543	-0.23651	0.003107	0.0083255	-	NUDIX family hydrolase, putative
AFUA_1G07310	426.533	333.347	0.34856	0.0002663	0.00092303	-	conserved hypothetical protein
AFUA_1G07340	98.4118	161.992	-0.69096	2.8705e-06	1.491e-05	-	cytochrome P450, putative
AFUA_1G07350	1189.81	875.188	0.43655	2.8423e-07	1.8057e-06	-	RNA12 protein, putative
AFUA_1G07440	35613.5	25831.1	0.45634	2.1449e-06	1.1471e-05	-	molecular chaperone Hsp70
AFUA_1G07450	7876.58	6782.06	0.2144	0.0015116	0.0043991	-	mitochondrial GTP/GDP transporter Ggc1, putative
AFUA_1G07470	32277.7	22140.3	0.53816	1.8717e-11	2.2303e-10	-	autophagic death protein Aut7/IDI-7, putative
AFUA_1G07480	80209	54856.2	0.54308	6.36e-13	9.228e-12	-	coproporphyrinogen III oxidase, putative
AFUA_1G07500	2801.46	2272.28	0.29854	7.7358e-05	0.00030077	-	conserved hypothetical protein
AFUA_1G07530	2232.79	2786.57	-0.31696	5.7093e-06	2.8041e-05	-	adenylate kinase, putative
AFUA_1G07570	239.72	290.069	-0.27367	0.021113	0.044802	-	conserved hypothetical protein
AFUA_1G07590	614.121	767.748	-0.31796	0.0016736	0.0048172	-	Cupin domain protein
AFUA_1G07600	120.212	165.86	-0.44821	0.0026707	0.0072749	-	ribonuclease HI large subunit
AFUA_1G07610	415.591	514.558	-0.30728	0.0044933	0.011593	-	peroxisomal membrane protein pex16 (peroxin-16)
AFUA_1G07620	170.868	246.674	-0.51459	1.3249e-05	6.0307e-05	-	conserved hypothetical protein
AFUA_1G07630	2259.29	2738.36	-0.2758	0.00026295	0.00091244	-	zinc knuckle domain protein (Byr3), putative
AFUA_1G07640	549.027	650.879	-0.24268	0.0033997	0.0090361	-	YdiU domain protein
AFUA_1G07660	291.819	455.901	-0.63323	1.3719e-09	1.2336e-08	-	conserved hypothetical protein
AFUA_1G07690	1726.9	2120.27	-0.29256	4.0137e-05	0.00016564	-	protein O-mannosyl transferase
AFUA_1G07700	511.241	649.784	-0.34202	3.5077e-05	0.00014667	-	MFS monosaccharide transporter, putative
AFUA_1G07710	305.618	586.818	-0.91155	3.8688e-11	4.41e-10	-	mitochondrial carrier protein, putative
AFUA_1G07750	2216.7	1450.08	0.60606	5.5623e-13	8.1089e-12	-	SWIRM domain protein Fun19, putative
AFUA_1G08790	3944.76	4517.5	-0.1941	0.0025376	0.006953	-	exportin KapK
AFUA_1G08795	376.754	531.068	-0.48808	3.2924e-06	1.6864e-05	-	shugoshin family protein
AFUA_1G08810	2020.3	1611.15	0.32352	7.1109e-06	3.4374e-05	-	glycerol-3-phosphate dehydrogenase, mitochondrial
AFUA_1G08820	1013.2	1177.22	-0.21533	0.0051072	0.012967	-	DUF814 domain protein, putative
AFUA_1G08830	872.621	1145.25	-0.39023	3.3932e-07	2.1155e-06	-	Golgi matrix protein, putative
AFUA_1G08850	3393.13	6271.41	-0.87483	2.6453e-23	1.072e-21	-	septin
AFUA_1G08870	636.393	812.722	-0.34784	0.00012609	0.0004679	-	conserved hypothetical protein
AFUA_1G08920	420.985	274.519	0.59516	3.2589e-06	1.6729e-05	-	IQ calmodulin-binding motif domain protein
AFUA_1G08950	249.972	309.469	-0.301	0.0039052	0.010235	-	DUF431 domain protein
AFUA_1G08970	138.615	267.32	-0.91411	9.5094e-12	1.1789e-10	-	conserved hypothetical protein
AFUA_1G09020	1378.38	1546.62	-0.16415	0.012461	0.028367	-	nuclear pore complex protein (SonA), putative
AFUA_1G09030	47533.8	37588.6	0.3365	1.1135e-07	7.4797e-07	-	conserved hypothetical protein
AFUA_1G09050	1080.58	1291.41	-0.25365	0.00037159	0.0012444	-	phospholipid methyltransferase
AFUA_1G09070	418.587	502.476	-0.25718	0.0075757	0.01832	-	conserved hypothetical protein
AFUA_1G09080	172.789	248.392	-0.50118	0.00027529	0.00094743	-	hydrolase, alpha/beta fold family protein
AFUA_1G09130	907.302	741.445	0.28837	0.0049227	0.012554	-	conserved hypothetical protein
AFUA_1G09140	729.848	893.516	-0.29046	8.2898e-05	0.00031987	-	conserved hypothetical protein
AFUA_1G09170	448.234	823.251	-0.85904	1.3779e-15	2.6135e-14	-	protein kinase activator (Mob2), putative
AFUA_1G09180	525.222	645.512	-0.29423	0.00039646	0.0013204	-	conserved hypothetical protein
AFUA_1G09200	798.618	1047.37	-0.38701	7.4797e-07	4.3698e-06	-	ribosome biogenesis protein Erb1, putative
AFUA_1G09210	496.02	635.388	-0.35211	7.57e-05	0.00029507	-	AAA family ATPase/60S ribosome export protein Rix7, putative
AFUA_1G09220	184.069	279.992	-0.59049	2.3678e-06	1.2527e-05	-	SNF7 family protein
AFUA_1G09230	139.19	186.322	-0.41238	0.0055004	0.01381	-	DUF1000 domain protein
AFUA_1G09240	388.277	517.552	-0.40854	0.00017514	0.00062983	-	ATP dependent RNA helicase, putative
AFUA_1G09260	6.63723	15.1824	-0.84651	0.017433	0.038057	-	acetyltransferase, GNAT family family
AFUA_1G09290	1352.12	1793.73	-0.40209	1.6494e-05	7.3371e-05	-	cholinephosphate cytidylyltransferase
AFUA_1G09300	61.471	27.7371	1.0444	2.4056e-06	1.269e-05	-	hypothetical protein
AFUA_1G09310	230.642	313.646	-0.43417	9.1861e-05	0.00035093	-	DUF6 domain protein, putative
AFUA_1G09320	403.667	616.705	-0.60596	2.7272e-13	4.1605e-12	-	nucleolus protein required for cell viability, putative
AFUA_1G09330	1404.87	1643.22	-0.22336	0.00077076	0.0024224	-	eukaryotic translation initiation factor 3 subunit EifCf, putative
AFUA_1G09340	10.8551	20.4449	-0.74459	0.019677	0.042172	-	hypothetical protein
AFUA_1G09350	296.39	546.238	-0.86099	6.7529e-11	7.4484e-10	-	transcription initiation factor TFIID subunit 13, putative
AFUA_1G09370	257.84	426.709	-0.71014	1.4399e-09	1.2824e-08	-	pentatricopeptide repeat protein
AFUA_1G09380	204.239	311.312	-0.59585	8.7547e-07	5.0555e-06	-	conserved hypothetical protein
AFUA_1G09390	469.666	593.027	-0.33431	0.00069835	0.002219	-	conserved hypothetical protein
AFUA_1G09400	644.516	768.428	-0.24728	0.011118	0.025646	-	R3H domain protein, putative
AFUA_1G09410	1459.1	1762.6	-0.26986	0.00073527	0.0023235	-	50S ribosomal protein L17
AFUA_1G09440	13628.5	17211.2	-0.33414	1.1526e-06	6.4926e-06	-	ribosomal protein S23 (S12)
AFUA_1G09460	574.605	828.016	-0.51821	1.9924e-09	1.7356e-08	-	NIF domain protein
AFUA_1G09470	2488.32	1320.33	0.90295	2.208e-24	9.6261e-23	-	aminotransferase, class V, putative
AFUA_1G09500	1064.83	906.636	0.23033	0.0048798	0.012459	-	ubiquitin-protein ligase (Rsp5), putative
AFUA_1G09510	2109.05	2941.55	-0.47418	6.6395e-10	6.2707e-09	-	GPI anchored serine-threonine rich protein
AFUA_1G09520	85.7192	61.6697	0.43983	0.015685	0.034718	-	conserved hypothetical protein
AFUA_1G09530	432.048	367.618	0.22868	0.022876	0.047979	-	conserved hypothetical protein
AFUA_1G09550	1176.66	1393.8	-0.24286	0.00044752	0.0014766	-	dynein light chain (Tctex1), putative
AFUA_1G09580	884.377	356.241	1.1476	1.1528e-05	5.3236e-05	-	conserved hypothetical protein
AFUA_1G09590	2572.96	1600.77	0.67286	3.4558e-11	3.9638e-10	-	conserved hypothetical protein
AFUA_1G09600	1355.6	1574.67	-0.21436	0.013639	0.030714	-	N-acetyltransferase complex ARD1 subunit, putative
AFUA_1G09610	2089.21	1796.65	0.21676	0.0069124	0.016902	-	conserved hypothetical protein
AFUA_1G09620	360.56	490.218	-0.432	6.739e-05	0.00026583	-	protein kinase family protein
AFUA_1G09650	322.424	392.554	-0.28213	0.011155	0.025723	-	GPI anchored protein, putative
AFUA_1G09660	1674.46	2029.74	-0.27517	7.8805e-06	3.7757e-05	-	mitochondrial 2-oxodicarboxylate carrier protein, putative
AFUA_1G09690	384.023	280.378	0.44447	7.9297e-06	3.7913e-05	-	tRNA ligase
AFUA_1G09750	529.217	249.192	1.0516	5.9387e-15	1.067e-13	-	aldehyde reductase (AKR1), putative
AFUA_1G09760	199.022	250.337	-0.31678	0.014366	0.032162	-	UPF0171 domain protein
AFUA_1G09770	701.686	811.931	-0.20612	0.020852	0.044321	-	La domain family
AFUA_1G09800	2361.14	2947.3	-0.31674	3.5475e-06	1.807e-05	-	GTP-binding protein YchF
AFUA_1G09820	602.232	817.868	-0.43227	2.3601e-06	1.2506e-05	-	DUF1339 domain protein
AFUA_1G09830	1602.34	1423.17	0.17121	0.0196	0.042057	-	Hsc70 cochaperone (SGT), putative
AFUA_1G09840	1402.92	2001.64	-0.50798	4.6826e-10	4.5486e-09	-	mitochondrial inner membrane translocase subunit TIM44, putative
AFUA_1G09850	577.879	810.104	-0.48221	1.2051e-08	9.3549e-08	-	37S ribosomal protein S11, putative
AFUA_1G09880	273.187	182.28	0.56433	7.5516e-06	3.6313e-05	-	conserved hypothetical protein
AFUA_1G09890	11392.6	7659.36	0.55731	1.2776e-05	5.844e-05	-	conserved hypothetical protein
AFUA_1G09900	232.414	124.791	0.86036	2.2888e-08	1.7104e-07	-	alpha-L-arabinofuranosidase
AFUA_1G09920	212.913	277.469	-0.37743	0.0040729	0.010614	-	conserved hypothetical protein
AFUA_1G09940	20177.3	15651.9	0.36492	2.1505e-12	2.9135e-11	-	conserved hypothetical protein
AFUA_1G09950	506.505	724.22	-0.50355	2.8705e-05	0.00012236	-	casein kinase 2 beta' regulatory subunit Ckb2, putative
AFUA_1G09960	549.189	628.528	-0.19192	0.023533	0.049178	-	conserved hypothetical protein
AFUA_1G09970	1612.72	1883.36	-0.22105	0.0015008	0.0043759	-	eukaryotic translation initiation factor 3 subunit EifCh, putative
AFUA_1G10012	772.369	949.813	-0.29111	0.0059758	0.014841	-	conserved hypothetical protein
AFUA_1G10020	79.2751	157.814	-0.95637	2.6686e-08	1.9829e-07	-	ribonuclease H1, putative
AFUA_1G10030	315.69	266.093	0.241	0.019476	0.04183	-	hypothetical protein
AFUA_1G10050	1995.32	1658.84	0.26527	3.8832e-05	0.0001604	-	DEAD/DEAH box RNA helicase
AFUA_1G10090	1781.62	1292.58	0.45788	3.6584e-08	2.6625e-07	-	hypothetical protein
AFUA_1G10100	501.663	399.905	0.32147	0.0018708	0.0053101	-	3-oxoacyl-(acyl-carrier-protein) reductase
AFUA_1G10130	10844.8	8280.14	0.38786	3.2605e-14	5.4042e-13	-	adenosylhomocysteinase
AFUA_1G10150	92.1012	30.3101	1.3108	1.9482e-05	8.5381e-05	-	conserved hypothetical protein
AFUA_1G10210	1421.72	1086.29	0.38266	0.0004465	0.0014738	-	conserved hypothetical protein
AFUA_1G10220	3590.2	1961.79	0.86385	8.7666e-32	5.7194e-30	-	conserved hypothetical protein
AFUA_1G10320	553.464	721.938	-0.38044	7.2585e-06	3.4995e-05	-	formin binding protein (FNB3), putative
AFUA_1G10330	279.807	491.644	-0.79882	5.3488e-15	9.6667e-14	-	conserved hypothetical protein
AFUA_1G10340	1127.72	894.603	0.32744	0.00059652	0.001924	-	integral membrane protein, Mpv17/PMP22 family, putative
AFUA_1G10350	27600.6	22311.5	0.30455	1.5486e-05	6.9455e-05	-	phosphoglycerate kinase PgkA, putative
AFUA_1G10355	1796.3	2305.42	-0.35694	6.2553e-05	0.000249	-	26 proteasome complex subunit Sem1, putative
AFUA_1G10360	1185.12	996.213	0.24776	0.00078227	0.0024535	-	conserved hypothetical protein
AFUA_1G10420	57.2041	34.0273	0.63121	0.021914	0.046247	-	hypothetical protein
AFUA_1G10440	657.31	887.06	-0.42867	2.7392e-07	1.7438e-06	-	conserved hypothetical protein
AFUA_1G10450	220.254	311.549	-0.48927	7.564e-06	3.6335e-05	-	conserved hypothetical protein
AFUA_1G10510	8908.89	11729.6	-0.39437	1.1341e-10	1.2061e-09	-	60S ribosomal protein L35
AFUA_1G10560	702.876	794.903	-0.17513	0.017434	0.038057	-	GTP binding protein, putative
AFUA_1G10600	547.393	465.387	0.23054	0.017957	0.038986	-	nuclear localization protein, putative
AFUA_1G10610	4845.95	3191.23	0.59531	4.1395e-12	5.4167e-11	-	conserved hypothetical protein
AFUA_1G10620	2000.26	1623.51	0.29959	0.00041419	0.0013755	-	conserved hypothetical protein
AFUA_1G10630	17736.3	13868.8	0.35279	1.1867e-08	9.2202e-08	-	S-adenosylmethionine synthetase
AFUA_1G10640	190.561	267.869	-0.47322	0.0001067	0.00040228	-	ATP binding protein, putative
AFUA_1G10645	182.722	229.624	-0.32155	0.0054548	0.013706	-	conserved hypothetical protein
AFUA_1G10650	304.776	444.578	-0.53474	4.0237e-07	2.4643e-06	-	conserved hypothetical protein
AFUA_1G10710	774.239	1030.77	-0.40909	1.8669e-07	1.212e-06	-	mRNA splicing protein (Prp5), putative
AFUA_1G10720	114.568	150.013	-0.38254	0.0052419	0.013262	-	origin recognition complex subunit Orc1, putative
AFUA_1G10740	474.651	565.813	-0.2459	0.014383	0.032168	-	prefoldin subunit 5, putative
AFUA_1G10760	452.692	645.848	-0.50348	8.8755e-08	6.0658e-07	-	CCAAT-box-binding transcription factor
AFUA_1G10770	305.336	156.727	0.92454	7.4848e-11	8.1483e-10	-	neutral amino acid permease, putative
AFUA_1G10810	1712.52	1965.05	-0.19606	0.0060585	0.015026	-	vacuolar ATP synthase subunit c
AFUA_1G10860	618.476	849.932	-0.44888	1.5751e-05	7.0476e-05	-	nuclear pore complex protein Nup107, putative
AFUA_1G10880	566.151	375.181	0.57766	8.1255e-06	3.8789e-05	-	P-type calcium ATPase, putative
AFUA_1G10900	391.088	524.379	-0.41146	0.0001147	0.00042925	-	conserved hypothetical protein
AFUA_1G10910	8219.04	10316.7	-0.32479	8.6651e-06	4.113e-05	-	tubulin beta, putative
AFUA_1G10930	12831.5	15729.3	-0.29118	4.8623e-05	0.0001973	-	ammonium transporter (Mep2), putative
AFUA_1G10940	322.946	522.657	-0.6851	4.3443e-11	4.9035e-10	-	MAP kinase kinase kinase SskB, putative
AFUA_1G10960	935.111	1208.06	-0.3646	0.0005222	0.0017041	-	Mago nashi domain protein
AFUA_1G10970	2615.17	3634.45	-0.47117	4.7739e-13	7.0152e-12	-	Coatomer subunit beta, putative
AFUA_1G10980	218.722	165.071	0.39517	0.00096556	0.0029489	-	sphingosine kinase (SphK), putative
AFUA_1G10990	96.9106	126.469	-0.36991	0.02231	0.046964	-	ribosomal RNA processing protein, putative
AFUA_1G11090	934.959	786.563	0.24693	0.008614	0.020545	-	histone-lysine N-methyltransferase Clr4
AFUA_1G11110	1007.2	869.636	0.21045	0.0046018	0.011828	-	calcium channel subunit Cch1
AFUA_1G11130	10457.9	13256.9	-0.34029	2.6646e-10	2.7011e-09	-	60S ribosomal protein L6
AFUA_1G11150	420.918	582.645	-0.46083	1.6383e-07	1.0727e-06	-	3-ketosphinganine reductase (Tsc10), putative
AFUA_1G11160	471.561	629.557	-0.41111	3.4273e-06	1.7506e-05	-	Sas10/Utp3 family protein
AFUA_1G11180	7668.63	3655.58	0.98859	2.0889e-06	1.1191e-05	-	heat shock protein/chaperonin HSP78, putative
AFUA_1G11190	8898.75	10945.2	-0.29656	1.1455e-05	5.2954e-05	-	eukaryotic translation elongation factor 1 subunit Eef1-beta, putative
AFUA_1G11220	92592	56346.2	0.71039	2.9862e-22	1.0988e-20	-	GPI anchored protein, putative
AFUA_1G11290	38.5949	22.2867	0.70287	0.0076883	0.018553	-	C6 finger domain protein, putative
AFUA_1G11300	33.3238	12.9083	1.1427	0.00013834	0.0005097	-	methyltransferase, putative
AFUA_1G11330	16.0044	6.96869	0.8806	0.012133	0.027675	-	lactonohydrolase, putative
AFUA_1G11340	20.5607	8.03153	1.0137	0.0028725	0.0077513	-	glycosyl hydrolase family 88, putative
AFUA_1G11350	31.2405	10.8049	1.1504	0.00071226	0.002257	-	MFS transporter of unkown specificity
AFUA_1G11370	47.1498	27.4232	0.6827	0.0055437	0.013903	-	versicolorin B synthase, putative
AFUA_1G11380	1044.07	925.822	0.17348	0.016516	0.036305	-	integral membrane protein, putative
AFUA_1G11400	554.155	417.591	0.40564	6.1782e-06	3.0183e-05	-	alpha/beta fold family hydrolase, putative
AFUA_1G11420	1938.66	2340.41	-0.26565	0.015001	0.03334	-	cell wall biogenesis protein phosphatase Ssd1, putative
AFUA_1G11430	29.6578	50.2328	-0.68074	0.0037802	0.0099415	-	hypothetical protein
AFUA_1G11460	7569.81	5668.01	0.4146	2.3483e-09	2.0245e-08	-	1,3-beta-glucanosyltransferase Bgt1
AFUA_1G11470	1338.52	2165.41	-0.68736	1.6937e-16	3.525e-15	-	endosomal cargo receptor (P24), putative
AFUA_1G11480	2339.9	2660.28	-0.18328	0.010936	0.025322	-	conserved hypothetical protein
AFUA_1G11500	1007.87	1343.42	-0.40815	1.9016e-06	1.0254e-05	-	conserved hypothetical protein
AFUA_1G11510	543.504	430.356	0.32911	0.0030478	0.0081954	-	conserved hypothetical protein
AFUA_1G11530	313.277	379.976	-0.26989	0.018108	0.03926	-	2,4-dihydroxyhept-2-ene-1,7-dioic acid aldolase
AFUA_1G11540	572.746	686.055	-0.25685	0.0053814	0.013563	-	CORD and CS domain protein
AFUA_1G11550	1830.35	2284.06	-0.31524	3.2618e-05	0.00013745	-	ethanolamine kinase, putative
AFUA_1G11580	17.0828	34.0014	-0.83292	0.0054794	0.013761	-	MFS quinate transporter QutD
AFUA_1G11620	35.3429	64.1558	-0.74495	0.0022821	0.0063326	-	C6 transcription factor QutA, putative
AFUA_1G11660	573.642	765.657	-0.41089	3.7143e-07	2.2932e-06	-	conserved hypothetical protein
AFUA_1G11670	210.431	325.289	-0.61471	9.1723e-06	4.3314e-05	-	small nuclear ribonucleoprotein Lsm8, putative
AFUA_1G11710	10720.8	12151.6	-0.17948	0.0038077	0.0099991	-	60S ribosomal protein L1
AFUA_1G11740	3586.27	3059.29	0.22693	0.0079935	0.019194	-	conserved hypothetical protein
AFUA_1G11760	966.534	1280.21	-0.39935	4.3654e-06	2.186e-05	-	conserved hypothetical protein
AFUA_1G11770	492.671	797.746	-0.68695	2.8535e-15	5.2816e-14	-	COPII-coated vesicle protein SurF4/Erv29, putative
AFUA_1G11780	416.82	953.136	-1.1759	1.0092e-38	1.0315e-36	-	conserved hypothetical protein
AFUA_1G11790	322.592	202.559	0.6606	1.3818e-09	1.2413e-08	-	nucleoside hydrolase, putative
AFUA_1G11800	228.86	170.187	0.41584	0.0016026	0.0046272	-	HLH transcription factor, putative
AFUA_1G11805	184.578	129.264	0.48826	0.0011423	0.0034384	AFUA_1G11805	-
AFUA_1G11810	45.6413	66.2093	-0.50389	0.015731	0.034795	-	conserved hypothetical protein
AFUA_1G11860	1088.48	1437.71	-0.3999	1.0928e-09	9.9832e-09	-	mitochondrial import receptor subunit tom22
AFUA_1G11890	555.618	780.348	-0.47773	5.8983e-06	2.8907e-05	-	serine palmitoyltransferase 2, putative
AFUA_1G11900	1788.04	1025.53	0.79192	2.185e-21	7.3624e-20	-	PQ loop repeat protein
AFUA_1G11910	247.765	169.986	0.52373	6.1101e-05	0.00024364	-	conserved histidine-rich protein
AFUA_1G11920	482.148	592.286	-0.29278	0.0012414	0.0037102	-	SH3 domain protein, putative
AFUA_1G11930	2615.23	2241.1	0.22075	0.0095158	0.022411	-	protein kinase, putative
AFUA_1G11940	1139.15	939.78	0.2757	7.9381e-05	0.00030746	-	50S ribosomal subunit protein L15
AFUA_1G11950	1649.04	1102.44	0.57132	2.8448e-08	2.1087e-07	-	mucin, putative
AFUA_1G11970	2549.9	2212.73	0.20341	0.0059	0.014681	-	mitochondrial dynamin GTPase (Msp1), putative
AFUA_1G11980	336.513	396.943	-0.23406	0.021181	0.044916	-	glutamine amidotransferase, putative
AFUA_1G11990	142.501	228.695	-0.66532	1.8717e-07	1.2143e-06	-	conserved hypothetical protein
AFUA_1G12000	673.955	962.015	-0.50331	3.1151e-07	1.9612e-06	-	nuclear and cytoplasmic polyadenylated RNA-binding protein pub1
AFUA_1G12020	795.232	458.025	0.78635	3.0783e-17	6.84e-16	-	arrestin domain protein
AFUA_1G12030	906.391	653.717	0.46293	5.519e-06	2.7178e-05	-	conserved hypothetical protein
AFUA_1G12040	1299.85	1989.32	-0.60866	2.0266e-21	6.8541e-20	-	chitin biosynthesis protein (Chs7), putative
AFUA_1G12050	103.815	178.448	-0.75231	2.199e-07	1.4126e-06	-	acetyltransferase, GNAT family family
AFUA_1G12065	1039.5	1524.53	-0.54772	6.8715e-10	6.4766e-09	-	37S ribosomal protein Mrp17
AFUA_1G12090	314.017	403.744	-0.35433	0.0003457	0.0011662	-	cation efflux family protein family
AFUA_1G12110	2317.87	2851.2	-0.29694	0.00013701	0.00050557	-	NADH-ubiquinone oxidoreductase 14 kDa subunit, putative
AFUA_1G12120	130.586	183.413	-0.47185	0.0026453	0.0072121	-	arginine rich protein
AFUA_1G12130	146.713	206.212	-0.48041	0.00021453	0.00075813	-	translation initiation factor eIF4E, putative
AFUA_1G12150	781.259	1075.95	-0.45412	3.0667e-07	1.9335e-06	-	nucleoside diphosphatase Gda1
AFUA_1G12160	346.909	442.239	-0.34304	0.0029169	0.007862	-	translation initiation factor IF3, putative
AFUA_1G12170	9305.09	8379.33	0.15053	0.0089469	0.02125	-	translation elongation factor EF-Tu, putative
AFUA_1G12220	101.826	144.114	-0.48392	0.0026993	0.0073377	-	conserved hypothetical protein
AFUA_1G12230	148.845	194.728	-0.37697	0.0056656	0.014159	-	ankyrin repeat protein
AFUA_1G12240	614.889	389.576	0.64605	1.9637e-10	2.0138e-09	-	MFS peptide transporter, putaitve
AFUA_1G12250	20857.1	8979.62	1.1851	1.2125e-21	4.2091e-20	-	mitochondrial hypoxia responsive domain protein
AFUA_1G12280	671.32	1038.78	-0.62277	1.4165e-13	2.2235e-12	-	nucleoporin, putative
AFUA_1G12310	169.53	257.079	-0.58171	6.6584e-05	0.00026299	-	GABA permease, putative
AFUA_1G12332	1720.48	988.489	0.79065	1.8725e-20	5.7804e-19	-	jumonji family transcription factor, putative
AFUA_1G12350	1426.25	1758.26	-0.29562	0.0012468	0.0037238	-	SCP-like extracellular protein, putative
AFUA_1G12370	741.475	637.989	0.21399	0.011824	0.027031	-	DUF255 domain protein
AFUA_1G12390	1025.68	1511.46	-0.54869	2.7497e-08	2.0399e-07	-	G2/M phase checkpoint control protein Sum2, putative
AFUA_1G12410	240.177	47.7825	2.2486	1.2779e-49	2.0267e-47	-	salicylate hydroxylase, putative
AFUA_1G12420	31.915	4.05673	2.1471	4.1069e-10	4.0449e-09	-	hypothetical protein
AFUA_1G12450	81.8989	116.627	-0.48354	0.003052	0.0082019	-	conserved hypothetical protein
AFUA_1G12460	169.315	126.208	0.40522	0.0071151	0.017334	-	oxidoreductase CipA-like, putative
AFUA_1G12500	15.3042	4.66245	1.0256	0.0078809	0.018953	-	hypothetical protein
AFUA_1G12550	1752.36	1470.35	0.25141	0.0014444	0.0042317	-	membrane-tethered transcription factor (SPT23), putative
AFUA_1G12560	649.883	438.998	0.55697	5.6892e-08	4.0196e-07	-	endoglucanase, putative
AFUA_1G12580	277.945	378.679	-0.44237	1.449e-05	6.537e-05	-	hypothetical protein
AFUA_1G12590	1436.02	2081.75	-0.5308	3.3878e-12	4.4776e-11	-	RNA-binding La domain protein
AFUA_1G12610	3961.05	3248.89	0.28157	0.0026379	0.0071965	-	Hsp70 chaperone Hsp88
AFUA_1G12620	1225.32	839.569	0.53445	5.6558e-07	3.3588e-06	-	MFS toxin efflux pump (AflT), putative
AFUA_1G12630	285.368	439.933	-0.60726	2.6361e-06	1.3778e-05	-	mannosylphosphate transferase (Mnn4), putative
AFUA_1G12640	444.33	266.328	0.71638	2.2434e-08	1.6847e-07	-	zinc metalloproteinase, putative
AFUA_1G12660	3184.89	2130.65	0.57341	1.7305e-13	2.6891e-12	-	conserved hypothetical protein
AFUA_1G12680	341.887	432.606	-0.32874	0.0025779	0.0070494	-	Rho GTPase activator Rga, putative
AFUA_1G12690	503.029	815.498	-0.67902	6.6375e-09	5.3545e-08	-	ABC multidrug transporter Mdr4
AFUA_1G12710	9.09185	22.071	-0.97633	0.0029365	0.0079123	-	hypothetical protein
AFUA_1G12730	1116.3	1405.96	-0.32859	1.0189e-05	4.7508e-05	-	60S ribosomal protein L3
AFUA_1G12740	2837.48	3438.68	-0.27385	0.0042609	0.01105	-	conserved hypothetical protein
AFUA_1G12770	1424.47	1072.75	0.40719	2.9317e-07	1.8548e-06	-	conserved hypothetical protein
AFUA_1G12800	3687.74	4271.71	-0.20944	0.0040266	0.010505	-	isocitrate dehydrogenase, NAD-dependent
AFUA_1G12820	172.339	251.848	-0.52017	0.0014954	0.0043626	-	gamma-tubulin complex component GCP6, putative
AFUA_1G12830	21740.5	17110	0.3437	6.0086e-09	4.8957e-08	-	nitrate reductase NiaD
AFUA_1G12840	60729.6	54007.5	0.16867	0.00033556	0.0011365	-	nitrite reductase NiiA
AFUA_1G12850	4452.99	7664.32	-0.77605	5.4486e-24	2.3204e-22	-	nitrate transporter CrnA
AFUA_1G12860	31.9856	50.7255	-0.60667	0.0137	0.030843	-	DUF718 domain protein
AFUA_1G12870	321.766	426.063	-0.39839	0.0003092	0.0010542	-	conserved hypothetical protein
AFUA_1G12880	52.4551	75.6575	-0.49477	0.013153	0.029765	-	epoxide hydrolase, putative
AFUA_1G12910	481.722	581.941	-0.26735	0.0034038	0.0090444	-	ABC fatty acid transporter, putative
AFUA_1G12930	579.821	470.949	0.29643	0.00081059	0.0025302	-	G protein complex alpha subunit GpaB
AFUA_1G12940	1673.98	1458.19	0.19756	0.010018	0.023426	-	MAP kinase SakA
AFUA_1G12950	357.941	480.262	-0.41193	8.1703e-05	0.00031566	-	Avl9 protein, putative
AFUA_1G12970	332.952	244.08	0.43989	2.3716e-05	0.00010261	-	conserved hypothetical protein
AFUA_1G13020	672.19	775.966	-0.20576	0.014231	0.031914	-	cytoskeletal adaptor protein SagA
AFUA_1G13040	209.492	288.098	-0.45279	0.00037476	0.0012545	-	possible dual specificity protein phosphatase 3
AFUA_1G13050	4335.08	3296.67	0.39328	2.1011e-13	3.2376e-12	-	C2H2 transcription factor, putative
AFUA_1G13070	209.406	290.169	-0.46085	1.6335e-05	7.2696e-05	-	U3 small nucleolar ribonucleoprotein protein IMP4, putative
AFUA_1G13100	783.214	921.325	-0.23009	0.015741	0.034808	-	nucleoporin (Nup184), putative
AFUA_1G13110	58.9447	22.9029	1.1768	1.7128e-05	7.5969e-05	-	4-coumarate-CoA ligase, putative
AFUA_1G13120	316.336	64.7548	2.1726	1.0637e-39	1.1649e-37	-	conserved hypothetical protein
AFUA_1G13140	1634.88	2341.64	-0.51318	2.9469e-13	4.4734e-12	-	G-protein complex alpha subunit GpaA/FadA
AFUA_1G13190	136.044	195.996	-0.50085	0.00095947	0.0029342	-	copper-activated transcription factor GRISEA, putative
AFUA_1G13200	305.281	413.633	-0.4319	3.4566e-05	0.00014473	-	conserved hypothetical protein
AFUA_1G13210	659.971	1377.18	-1.0387	5.9437e-20	1.7524e-18	-	uridine permease Fui1, putative
AFUA_1G13240	201.601	148.66	0.42556	0.000726	0.0022974	-	adenosine deaminase, putative
AFUA_1G13250	183.955	251.637	-0.44092	0.0012693	0.0037751	-	1-phosphatidylinositol-4,5-bisphosphate phosphodiesterase Plc1, putative
AFUA_1G13260	2070.52	2475.63	-0.256	0.0013069	0.0038706	-	Coatomer subunit epsilon, putative
AFUA_1G13280	795.189	1056.02	-0.40423	3.3257e-08	2.4416e-07	-	mannose-6-phosphate isomerase, class I
AFUA_1G13300	1992.65	1248.9	0.65952	1.8209e-09	1.6014e-08	-	GTP cyclohydrolase II, putative
AFUA_1G13310	599.792	430.673	0.46395	0.0001054	0.00039753	-	bZIP transcription factor, putative
AFUA_1G13320	1630.93	1011.62	0.66589	2.977e-06	1.5402e-05	-	6-phosphogluconate dehydrogenase family protein
AFUA_1G13330	2097.18	2323.13	-0.14615	0.014181	0.031831	-	Arp2/3 complex subunit (Arp2), putative
AFUA_1G13350	1116.7	661.829	0.74215	1.5789e-15	2.9763e-14	-	MFS transporter, putative
AFUA_1G13360	174.797	112.354	0.61082	6.6095e-05	0.00026139	-	C4-dicarboxylate transporter/malic acid transport protein, putative
AFUA_1G13370	308.155	257.136	0.26181	0.013986	0.031432	-	aflatoxin B1-aldehyde reductase GliO-like, putative
AFUA_1G13380	393.639	502.075	-0.34529	0.0040234	0.0105	-	hydantoin racemase (Dcg1), putative
AFUA_1G13400	14770.7	9398.74	0.64919	2.864e-34	2.214e-32	-	conserved hypothetical protein
AFUA_1G13440	104.86	47.9957	1.0456	3.1337e-08	2.3107e-07	-	amine oxidase
AFUA_1G13490	3865.94	3314.71	0.22119	0.00059915	0.0019319	-	spermidine synthase
AFUA_1G13510	550.172	459.606	0.25731	0.0026955	0.0073296	-	C6 transcription factor FacB/Cat8
AFUA_1G13540	601.445	771.416	-0.35371	7.7007e-05	0.00029953	-	GTP-binding protein
AFUA_1G13560	48.1252	30.3791	0.58947	0.011297	0.026008	-	conserved hypothetical protein
AFUA_1G13570	1353.28	1624.91	-0.26136	0.00069093	0.0021977	-	small nuclear ribonucleoprotein complex protein Nhp2, putative
AFUA_1G13580	764.97	984.438	-0.35804	1.7178e-05	7.6116e-05	-	M protein repeat protein
AFUA_1G13590	2123.37	1674.21	0.34164	4.4068e-07	2.6705e-06	-	conserved hypothetical protein
AFUA_1G13660	4123.86	1663.82	1.2868	1.2924e-35	1.0711e-33	-	phenol 2-monooxygenase, putative
AFUA_1G13700	427.46	557.463	-0.37629	2.0834e-05	9.1047e-05	-	centrin-binding protein Sfi1, putative
AFUA_1G13720	1200.79	1522.7	-0.33955	1.1589e-06	6.5203e-06	-	intracellular protein transport protein (UsoA), putative
AFUA_1G13730	554.004	649.36	-0.22536	0.016387	0.036071	-	5'->3' exoribonculease Dhp1
AFUA_1G13750	31082.1	11882.2	1.3687	4.1521e-51	7.2066e-49	-	C2H2 transcription factor (Rpn4), putative
AFUA_1G13760	947.366	662.867	0.50733	7.5057e-10	7.0167e-09	-	cell wall anchored protein, putative
AFUA_1G13780	34452.1	25899.4	0.40732	3.9399e-07	2.4194e-06	-	histone H4.1
AFUA_1G13790	20886.2	14633.1	0.51064	1.0589e-18	2.7832e-17	-	histone H3
AFUA_1G13800	2940.97	437.882	2.67	1.0367e-90	5.61e-88	-	MFS multidrug transporter, putative
AFUA_1G13810	20.9245	9.07666	0.89695	0.010304	0.024045	-	hypothetical protein
AFUA_1G13820	94.4933	62.4275	0.56901	0.0012645	0.0037644	-	hypothetical protein
AFUA_1G13870	133.135	233.617	-0.77765	3.6527e-07	2.2596e-06	-	alpha-1,2-mannosyltransferase (Alg9), putative
AFUA_1G13880	238.185	333.066	-0.47491	9.7987e-06	4.5895e-05	-	snoRNP assembly factor Naf1, putative
AFUA_1G13890	365.384	445.497	-0.28152	0.0016363	0.0047142	-	U4/U6 small nuclear ribonucleoprotein, putative
AFUA_1G13900	1007.07	1238.24	-0.29287	0.00088282	0.0027252	-	DNA-directed RNA polymerase I subunit (Rpa190), putative
AFUA_1G13910	311.4	409.294	-0.38959	3.3692e-05	0.00014139	-	TFIIH complex helicase Rad3, putative
AFUA_1G13920	486.956	416.117	0.22547	0.011332	0.026055	-	RING zinc finger protein, putative
AFUA_1G13940	759.149	1510.84	-0.97083	3.4333e-19	9.3441e-18	-	SUN domain protein (Adg3), putative
AFUA_1G13960	762.672	560.149	0.44147	1.6009e-07	1.0504e-06	-	DUF292 domian protein
AFUA_1G13980	1006.47	1284.84	-0.34712	1.601e-05	7.1389e-05	-	conserved hypothetical protein
AFUA_1G13990	4561.5	7061.75	-0.62578	3.3414e-18	8.2627e-17	-	conserved hypothetical protein
AFUA_1G14000	343.238	449.071	-0.38035	0.0015404	0.0044702	-	hypothetical protein
AFUA_1G14010	473.973	637.995	-0.42326	0.00011697	0.00043705	-	AP-2 adaptor complex subunit sigma, putative
AFUA_1G14020	557.365	717.124	-0.36043	0.00015152	0.000554	-	diphthine synthase, putative
AFUA_1G14030	499.846	590.143	-0.23592	0.005677	0.014183	-	SAGA-like transcriptional regulatory complex subunit Spt3, putative
AFUA_1G14040	28.8284	14.0639	0.84625	0.0045321	0.011678	-	blue light-inducible protein Bli-3
AFUA_1G14070	416.906	558.131	-0.41772	1.0394e-06	5.8804e-06	-	chromosome segregation protein BIR1, putative
AFUA_1G14080	61.424	126.259	-0.97026	4.0048e-07	2.456e-06	-	integral membrane protein Pth11-like, putative
AFUA_1G14110	438.093	691.479	-0.64059	4.3454e-07	2.6385e-06	-	RNA polymerase subunit
AFUA_1G14120	1682.06	2144.4	-0.3459	1.9256e-05	8.4553e-05	-	nuclear segregation protein (Bfr1), putative
AFUA_1G14150	1421.45	1035.38	0.45195	1.9867e-08	1.5004e-07	-	conserved hypothetical protein
AFUA_1G14180	708.054	913.751	-0.36336	3.4391e-06	1.7546e-05	-	methyltransferase (Ncl1), putative
AFUA_1G14200	6821.93	5874.95	0.21384	0.004613	0.011853	-	mitochondrial processing peptidase beta subunit, putative
AFUA_1G14220	2426.96	3184.94	-0.3876	7.5929e-07	4.4263e-06	-	fibrillarin
AFUA_1G14240	597.964	913.706	-0.60563	4.4263e-13	6.5252e-12	-	Golgi membrane protein (Coy1), putative
AFUA_1G14260	340.454	404.609	-0.24403	0.0067732	0.016606	-	TGF beta receptor associated protein 1, putative
AFUA_1G14280	722.822	518.822	0.47349	9.715e-10	8.9458e-09	-	C6 finger domain protein, putative
AFUA_1G14300	4093.29	2601.34	0.6487	1.5436e-18	3.9663e-17	-	Fasciclin domain family protein
AFUA_1G14310	550.575	730.303	-0.39822	6.1499e-05	0.00024512	-	poly(A)-binding protein-dependent poly(A) ribonuclease, putative
AFUA_1G14340	1384.55	1679.33	-0.27141	0.016128	0.035535	-	metalloreductase, putative
AFUA_1G14410	8553.82	10023.2	-0.22729	3.3233e-05	0.00013972	-	60S ribosomal protein L17
AFUA_1G14420	771.135	570.658	0.42701	4.6105e-06	2.3012e-05	-	conserved hypothetical protein
AFUA_1G14480	57.9241	38.7638	0.5341	0.011464	0.026311	-	hypothetical protein
AFUA_1G14490	285.772	195.954	0.53713	4.7828e-06	2.3821e-05	-	aminotransferase, putative
AFUA_1G14500	1615.46	1290.69	0.32236	1.0263e-05	4.7826e-05	-	conserved hypothetical protein
AFUA_1G14560	431.234	680.163	-0.63963	3.0474e-06	1.5718e-05	-	mannosidase MsdS
AFUA_1G14580	312.965	439.899	-0.48116	0.00019973	0.00071019	-	U3 small nucleolar RNA-associated protein Utp11, putative
AFUA_1G14600	132.75	188.891	-0.4865	0.00044294	0.0014636	-	transcription initiation factor TFIID, 31kD subunit, putative
AFUA_1G14610	3543.61	3059.7	0.21024	0.0072678	0.017677	-	lipin Smp2, putative
AFUA_1G14640	155.709	320.374	-1.0238	6.2427e-20	1.8252e-18	-	conserved hypothetical protein
AFUA_1G14660	513.922	732.765	-0.50158	2.2827e-06	1.2152e-05	-	regulator of secondary metabolism LaeA
AFUA_1G14670	195.393	250.301	-0.34929	0.0014486	0.0042385	-	WD repeat protein
AFUA_1G14690	924.3	1238.13	-0.41585	1.8917e-08	1.4369e-07	-	ubiquitin-protein ligase Sel1/Ubx2, putative
AFUA_1G14700	90.6398	136.259	-0.56934	0.0003612	0.0012136	-	MFS allantoate transporter, putative
AFUA_1G14730	1433.86	1831.01	-0.35076	2.3657e-08	1.765e-07	-	cell division cycle protein Cdc20, putative
AFUA_1G14740	1037.88	894.617	0.2126	0.014753	0.032853	-	transcription factor TFIIA complex subunit Toa1, putative
AFUA_1G14770	324.826	527.031	-0.68199	1.0218e-09	9.3996e-09	-	tRNA dihydrouridine synthase, putative
AFUA_1G14790	481.265	363.493	0.39642	9.6396e-05	0.00036658	-	mitochondrial inheritance component mdm12
AFUA_1G14810	422.122	517.176	-0.28595	0.0059581	0.014801	-	serine/threonine protein kinase (Kin4), putative
AFUA_1G14830	1150.17	585.785	0.95367	2.81e-19	7.753e-18	-	conserved hypothetical protein
AFUA_1G14850	760.23	639.062	0.2483	0.001062	0.0032188	-	acyl-CoA dehydrogenase, putative
AFUA_1G14870	76.1785	126.651	-0.6928	2.5476e-05	0.00010972	-	GPI anchor biosynthesis protein Gwt1, putative
AFUA_1G14880	108.342	58.8325	0.81782	4.3444e-05	0.00017802	-	N-acylethanolamine amidohydrolase, putative
AFUA_1G14910	2041.12	1447.97	0.48841	6.4867e-07	3.8177e-06	-	endosomal SPRY domain protein, putative
AFUA_1G14930	26064.6	14754.6	0.8089	1.9007e-17	4.3667e-16	-	conserved hypothetical protein
AFUA_1G14940	917.957	1286.01	-0.47996	2.9543e-10	2.9734e-09	-	protein translocation complex componenet (Npl1), putative
AFUA_1G14960	450.736	376.909	0.25328	0.017564	0.038288	-	gelsolin repeat protein, putative
AFUA_1G14990	408.395	564.006	-0.45706	3.3314e-06	1.7053e-05	-	ATP-dependent RNA helicase (Drs1), putative
AFUA_1G15000	2013.6	2378.36	-0.23827	0.0011451	0.0034457	-	2-isopropylmalate synthase
AFUA_1G15010	747.035	630.044	0.24358	0.0056987	0.01423	-	AMP binding domain protein, putative
AFUA_1G15020	21449.3	29374.1	-0.44991	4.8236e-10	4.661e-09	-	40S ribosomal protein S5, putative
AFUA_1G15030	389.873	594.611	-0.60069	1.8621e-10	1.9203e-09	-	SDA1 domain protein
AFUA_1G15040	139.149	178.87	-0.35186	0.022218	0.046803	-	conserved hypothetical protein
AFUA_1G15050	251.96	754.665	-1.5458	8.1234e-46	1.1861e-43	-	Hsp70 family chaperone Lhs1/Orp150, putative
AFUA_1G15080	315.033	400.74	-0.3437	0.00063579	0.0020357	-	conserved hypothetical protein
AFUA_1G15100	74.3799	113.628	-0.57762	0.0017467	0.0050055	-	EBP domain protein, putative
AFUA_1G15130	706.397	929.284	-0.39148	2.9092e-06	1.5077e-05	-	GPI anchor transamidase, putative
AFUA_1G15160	1521.74	1135.91	0.41386	6.4551e-05	0.00025617	-	conserved hypothetical protein
AFUA_1G15170	97.8237	69.8275	0.45761	0.0073177	0.01778	-	acyl-CoA thioesterase II
AFUA_1G15200	1648.12	760.275	1.0982	2.7604e-27	1.4186e-25	-	Hsp70 family protein
AFUA_1G15210	331.017	161.524	1.011	4.292e-16	8.5459e-15	-	conserved hypothetical protein
AFUA_1G15230	1529.09	742.257	1.0266	1.8876e-27	9.8659e-26	-	C6 transcription factor, putative
AFUA_1G15270	45081	20443.9	1.1148	3.4819e-21	1.1563e-19	-	heat shock protein Hsp98/Hsp104/ClpA, putative
AFUA_1G15280	94.0717	124.676	-0.38603	0.01308	0.029628	-	polysaccharide deacetylase family protein
AFUA_1G15300	84.2906	205.568	-1.2426	1.6673e-17	3.8634e-16	-	choline transport protein, putative
AFUA_1G15340	1522.37	1269.74	0.26032	0.00093314	0.0028604	-	poly(A) polymerase Pap
AFUA_1G15350	437.971	527.623	-0.26796	0.013556	0.030542	-	homoserine acetyltransferase family protein
AFUA_1G15370	419.339	266.711	0.64389	5.0786e-10	4.8919e-09	-	C6 transcription factor, putative
AFUA_1G15380	439.701	594.786	-0.42854	4.1404e-05	0.00017034	-	conserved hypothetical protein
AFUA_1G15390	845.132	1018.13	-0.26669	0.0009877	0.0030115	-	DUF1014 domain protein
AFUA_1G15400	241.528	328.281	-0.43232	5.0726e-05	0.00020502	-	peroxisome biosynthesis protein (Peroxine-7), putative
AFUA_1G15410	39.6276	23.0338	0.65469	0.016839	0.036924	-	CUE domain protein, putative
AFUA_1G15440	1151.53	488.361	1.2041	9.8481e-21	3.1347e-19	-	alpha-1,3-glucan synthase Ags3
AFUA_1G15460	356.889	634.415	-0.81074	3.4456e-14	5.6904e-13	-	DnaJ domain protein
AFUA_1G15470	494.611	631.729	-0.34404	0.00013052	0.00048356	-	C6 transcription factor (UaY), putative
AFUA_1G15500	337.696	471.851	-0.47394	3.872e-06	1.9528e-05	-	GTP-binding protein Obg
AFUA_1G15520	51.8406	82.3714	-0.63213	0.0017083	0.0049077	-	urea amidolyase, putative
AFUA_1G15540	147.509	194.751	-0.38623	0.011325	0.026051	-	hypothetical protein
AFUA_1G15550	789.069	1261.05	-0.67058	6.4491e-15	1.152e-13	-	homeobox and C2H2 transcription factor, putative
AFUA_1G15560	822.769	649.696	0.33433	0.00048936	0.0016049	-	hypothetical protein
AFUA_1G15570	258.446	320.268	-0.30258	0.0043665	0.011293	-	ubiquitin-conjugating enzyme, putative
AFUA_1G15580	395.615	495.746	-0.32307	0.006394	0.015752	-	acetylserotonin methytransferase-like protein (ASMTL), putative
AFUA_1G15610	200.272	100.834	0.94686	3.7684e-10	3.7355e-09	-	oxidoreductase, zinc-binding dehydrogenase family, putative
AFUA_1G15640	1342.11	1065.82	0.32911	3.2999e-05	0.00013893	-	conserved hypothetical protein
AFUA_1G15660	7.39357	1.09527	1.1579	0.0033202	0.008853	-	conserved hypothetical protein
AFUA_1G15700	326.367	150.58	1.0821	3.5736e-17	7.8458e-16	-	conserved hypothetical protein
AFUA_1G15710	200.172	287.227	-0.50791	0.00010499	0.00039615	-	anaphase-promoting complex component Cut20/Apc4, putative
AFUA_1G15730	14737.5	18082.3	-0.29289	2.3519e-05	0.00010186	-	40S ribosomal protein S22
AFUA_1G15750	137.288	193.024	-0.47492	0.00026953	0.00093211	-	conserved fungal protein
AFUA_1G15760	841.765	1112.39	-0.39831	1.8553e-07	1.207e-06	-	phosphatidylserine decarboxylase, putative
AFUA_1G15770	120.724	189.48	-0.63537	1.1735e-05	5.4136e-05	-	anaphase promoting complex subunit 10 (APC10), putative
AFUA_1G15780	1546.66	2149.97	-0.46648	7.488e-07	4.3707e-06	-	3-isopropylmalate dehydrogenase Leu2A
AFUA_1G15820	12058	9269.67	0.37668	1.9541e-08	1.4807e-07	-	fatty acid hydroxylase, putative
AFUA_1G15830	529.93	865.919	-0.69311	2.2246e-12	2.9962e-11	-	conserved hypothetical protein
AFUA_1G15840	125.148	169.609	-0.418	0.011347	0.026082	-	conserved hypothetical protein
AFUA_1G15850	108.038	40.9039	1.2665	9.0734e-08	6.1919e-07	-	C6 transcription factor, putative
AFUA_1G15860	1071.1	1591.56	-0.56667	5.587e-17	1.2093e-15	-	Coatomer subunit delta, putative
AFUA_1G15880	556.405	754.147	-0.43701	3.9265e-07	2.4128e-06	-	DUF803 domain membrane protein
AFUA_1G15890	586.057	434.216	0.42529	1.0288e-06	5.8277e-06	-	SacI domain protein
AFUA_1G15900	556.142	758.12	-0.43604	1.4927e-05	6.721e-05	-	importin beta-2 subunit, putative
AFUA_1G15910	26.7752	46.3804	-0.69054	0.0047571	0.012166	-	C6 transcription factor RosA-like, putative
AFUA_1G15930	947.108	774.386	0.28852	0.0025889	0.0070732	-	choline kinase, putative
AFUA_1G15940	745.22	421.832	0.80617	3.7005e-19	1.0042e-17	-	Auxin Efflux Carrier superfamily
AFUA_1G15960	2509.43	2206.66	0.18484	0.0010211	0.003104	-	glutathione oxidoreductase Glr1, putative
AFUA_1G15990	348.861	142.932	1.2348	1.2049e-16	2.5481e-15	-	hypothetical protein
AFUA_1G16000	884.638	726.365	0.27693	0.0058412	0.014546	-	serine/threonine protein kinase, putative
AFUA_1G16030	1741.19	2288.84	-0.38972	0.00011205	0.00042055	-	conserved hypothetical protein
AFUA_1G16040	74.8399	119.2	-0.64771	0.00033712	0.0011414	-	ferric-chelate reductase, putative
AFUA_1G16120	251.39	305.531	-0.27712	0.01059	0.024651	-	arsenic resistance protein ArsH, putative
AFUA_1G16190	14173.4	10091.5	0.48332	2.5586e-07	1.6311e-06	-	extracellular cell wall glucanase Crf1/allergen Asp F9
AFUA_1G16220	1747.01	2041.76	-0.22071	0.012573	0.028586	-	C6 transcription factor, putative
AFUA_1G16290	193.399	303.581	-0.63631	5.6745e-08	4.0123e-07	-	ATP dependent RNA helicase (Rok1), putative
AFUA_1G16300	473.699	369.567	0.34702	0.0071302	0.017361	-	conserved hypothetical protein
AFUA_1G16310	108.151	200.671	-0.85009	5.8078e-07	3.4424e-06	-	glucose-inducible SAM-dependent methyltransferase Rrg1, putative
AFUA_1G16320	182.896	293.965	-0.66528	5.3032e-08	3.7642e-07	-	vacuolar protein sorting-associated protein Vps28, putative
AFUA_1G16330	802.441	962.373	-0.2575	0.010696	0.024866	-	ribosome assembly protein Noc2, putative
AFUA_1G16340	702.03	996.112	-0.49845	5.3121e-09	4.3748e-08	-	potassium transporter, putative
AFUA_1G16450	1582.73	1260.45	0.32084	0.0035441	0.0093896	-	conserved hypothetical protein
AFUA_1G16460	1034.46	581.316	0.81472	7.9636e-13	1.1429e-11	-	bZIP transcription factor (LziP), putative
AFUA_1G16480	1800.62	1439.12	0.32087	1.6694e-05	7.4222e-05	-	acid phosphatase, putative
AFUA_1G16500	447.273	574.349	-0.35652	0.0021523	0.006018	-	small monomeric GTPase (Gtr2), putative
AFUA_1G16510	225.94	289.444	-0.35379	0.0025991	0.0070989	-	heme/steroid binding domain protein, putative
AFUA_1G16523	10910.2	13145.5	-0.26597	0.0014387	0.0042187	-	40S ribosomal protein S25, putative
AFUA_1G16540	122.871	221.963	-0.82521	1.5987e-08	1.2256e-07	-	WD40 domain protein
AFUA_1G16550	201.698	296.683	-0.54242	3.3824e-05	0.00014188	-	dihydrouridine synthase family protein, putative
AFUA_1G16556	55.5229	26.2237	0.89087	0.0024447	0.0067291	-	phosphatase, putative
AFUA_1G16564	196.544	97.869	0.94426	1.5777e-07	1.0367e-06	-	DUF455 domain protein
AFUA_1G16570	284.133	363.162	-0.35286	0.00050325	0.0016457	-	MIND kinetochore complex component Mtw1, putative
AFUA_1G16580	132.778	170.422	-0.35313	0.012968	0.029434	-	conserved hypothetical protein
AFUA_1G16635	107.462	148.827	-0.45785	0.0053576	0.013514	-	DSBA family oxidoreductase, putative
AFUA_1G16650	638.156	756.447	-0.24273	0.016128	0.035535	-	conserved hypothetical protein
AFUA_1G16700	423.625	509.731	-0.25691	0.023514	0.049149	-	beta galactosidase, putative
AFUA_1G16745	372.41	498.134	-0.41294	3.4388e-06	1.7546e-05	-	PHD finger domain protein
AFUA_1G16790	459.39	632.4	-0.45125	1.3023e-06	7.2738e-06	-	conserved hypothetical protein
AFUA_1G16810	279.685	227.583	0.28626	0.017826	0.038756	-	aminotransferase, class III
AFUA_1G16830	253.92	185.683	0.44029	0.00019382	0.00069186	-	C6 transcription factor, putative
AFUA_1G16850	14701.9	9184.68	0.67205	1.3716e-17	3.2269e-16	-	sphinganine hydroxylase Sur2, putative
AFUA_1G16860	66.2582	27.1116	1.179	7.4817e-07	4.3698e-06	-	conserved hypothetical protein
AFUA_1G16870	83.7582	53.3325	0.60767	0.00078887	0.0024733	-	hypothetical protein
AFUA_1G16940	160.944	355.601	-1.1113	1.0405e-15	2.0066e-14	-	DEAD/DEAH box helicase, putative
AFUA_1G16950	154.985	265.559	-0.74756	6.8091e-08	4.7488e-07	-	phosphatidylinositol:UDP-GlcNAc transferase subunit PIG-A
AFUA_1G16980	442.947	576.422	-0.37384	2.2814e-05	9.9039e-05	-	conserved hypothetical protein
AFUA_1G16990	201.348	260.691	-0.36605	0.0045936	0.011813	-	mRNA splicing factor (Prp18), putative
AFUA_1G17030	714.375	601.209	0.2494	0.011767	0.026919	-	glycosyl transferase, putative
AFUA_1G17040	6709.31	5264.06	0.34523	0.00022359	0.00078592	-	D-lactate dehydrogenase, putative
AFUA_1G17050	18.4883	40.8356	-1.0074	0.00014685	0.00053778	-	hypothetical protein
AFUA_1G17070	492.105	697.887	-0.49218	5.7206e-06	2.8081e-05	-	FYVE domain protein, putative
AFUA_1G17110	509.78	402.494	0.33743	0.00029841	0.0010208	-	long chain fatty alcohol oxidase, putative
AFUA_1G17120	756.04	532.977	0.49705	3.3486e-07	2.0941e-06	-	translation elongation factor eEF-1B gamma subunit, putative
AFUA_1G17130	87.7679	55.5865	0.60629	0.0023302	0.0064546	-	F-box domain protein
AFUA_1G17150	61.6254	92.6546	-0.54634	0.0045902	0.011813	-	C6 transcription factor, putative
AFUA_1G17200	766.894	589.91	0.37594	0.00010847	0.00040811	-	nonribosomal siderophore peptide synthase SidC
AFUA_1G17240	84.2909	55.8264	0.55847	0.010275	0.023984	-	C6 transcription factor, putative
AFUA_1G17260	56.7792	35.7959	0.58528	0.014383	0.032168	-	hypothetical protein
AFUA_1G17280	337.936	475.212	-0.48582	2.8811e-06	1.4956e-05	-	conserved hypothetical protein
AFUA_1G17290	171.314	46.1698	1.7151	5.1675e-14	8.3544e-13	-	conserved hypothetical protein
AFUA_1G17350	9163.07	7722.26	0.24343	0.0073625	0.017879	-	CP2 transcription factor, putative
AFUA_1G17420	51.9629	26.6733	0.80717	0.0044341	0.011451	-	hypothetical protein
AFUA_1G17460	359.968	158.677	1.1581	1.6819e-22	6.3149e-21	-	C6 transcription factor, putative
AFUA_1G17470	2902.54	4454.96	-0.6096	7.3187e-11	7.9863e-10	-	high affinity nitrate transporter NrtB
AFUA_1G17520	71.8431	133.931	-0.86297	6.2399e-08	4.3884e-07	-	D-lactate dehydrogenase (cytochrome), putative
AFUA_1G17530	44.7805	69.1568	-0.59308	0.0037096	0.0097834	-	MFS transporter, putative
AFUA_1G17550	853.422	572.16	0.56799	7.969e-11	8.6345e-10	-	HET domain protein
AFUA_1G17630	98.1989	265.815	-1.3665	9.0724e-15	1.5957e-13	-	FAD/FMN-containing protein
AFUA_1G17750	228.606	432.463	-0.90207	3.4636e-17	7.6224e-16	-	nicotinamide N-methyltransferase, putative
AFUA_2G00100	775.838	517.919	0.57173	1.741e-08	1.328e-07	-	C6 transcription factor Aro80, putative
AFUA_2G00140	14.4476	3.86404	0.96409	0.014691	0.032737	-	FAD monooxygenase, putative
AFUA_2G00180	1573.16	1162.84	0.43027	4.964e-06	2.463e-05	-	neutral amino acid permease
AFUA_2G00210	282.391	95.4326	1.46	2.8666e-14	4.8032e-13	-	conserved hypothetical protein
AFUA_2G00310	432.291	544.416	-0.32984	0.00027151	0.00093718	-	amino acid transporter, putative
AFUA_2G00320	4268.35	3146.62	0.4338	1.7097e-06	9.3396e-06	-	sterol delta 5,6-desaturase, putative
AFUA_2G00330	416.947	306.514	0.43682	7.5928e-05	0.00029583	-	beta-alanine synthase, putative
AFUA_2G00360	282.214	232.335	0.27864	0.012279	0.027986	-	homeobox and C2H2 transcription factor, putative
AFUA_2G00370	2432.79	1245.54	0.95854	2.506e-38	2.4788e-36	-	conserved hypothetical protein
AFUA_2G00440	1340.76	1054.27	0.33454	0.020068	0.042882	-	conserved hypothetical protein
AFUA_2G00470	118.263	79.2235	0.53712	0.0053866	0.013568	-	C6 transcription factor, putative
AFUA_2G00500	933.181	262.829	1.7469	4.3093e-27	2.1662e-25	-	conserved hypothetical protein
AFUA_2G00530	50.612	29.3247	0.66428	0.012465	0.028368	-	DUF1275 domain protein
AFUA_2G00590	465.963	293.732	0.6541	8.5424e-12	1.0662e-10	-	glutathione S-transferase, putative
AFUA_2G00650	77.9256	48.0706	0.65879	0.00070974	0.0022498	-	arabinosidase, putative
AFUA_2G00670	83.172	50.1484	0.6875	0.00016074	0.00058283	-	protein kinase, putative
AFUA_2G00710	109.63	67.7363	0.63673	0.0024101	0.0066497	-	alpha-amylase, putative
AFUA_2G00750	301.368	386.189	-0.34759	0.0013005	0.0038566	-	oxidoreductase, 2OG-Fe(II) oxygenase family, putative
AFUA_2G00760	36.0482	59.4894	-0.62648	0.011008	0.02543	-	pectate lyase A
AFUA_2G00770	292.508	477.653	-0.67681	1.4795e-05	6.6685e-05	-	salicylate hydroxylase
AFUA_2G00830	30.3472	13.4436	0.92166	0.0030268	0.0081438	-	short chain dehydrogenase/reductase
AFUA_2G00870	32.9251	11.7834	1.2244	4.2464e-05	0.00017441	-	conserved hypothetical protein
AFUA_2G00880	303.519	154.692	0.94292	2.7864e-13	4.2437e-12	-	C6 finger domain protein, putative
AFUA_2G00890	150.395	81.8568	0.85177	7.6451e-08	5.268e-07	-	conserved hypothetical protein
AFUA_2G00930	32.3365	18.9218	0.66115	0.014329	0.03211	-	xylosidase/glycosyl hydrolase, putative
AFUA_2G00990	104.647	43.9061	1.1223	1.6023e-06	8.8153e-06	-	glycerophosphoryl diester phosphodiesterase family protein
AFUA_2G01000	60.9117	133.54	-1.0505	7.254e-08	5.0324e-07	-	LIM domain protein
AFUA_2G01010	28881.8	38799.6	-0.42238	1.9085e-09	1.6688e-08	-	myo-inositol-phosphate synthase, putative
AFUA_2G01040	2389.43	1917.82	0.31439	0.00010108	0.00038296	-	formaldehyde dehydrogenase
AFUA_2G01050	1881.83	2203.3	-0.22573	0.015967	0.035231	-	mitochondrial intermembrane space translocase subunit Tim9, putative
AFUA_2G01060	390.755	314.375	0.30816	0.012699	0.028852	-	Rho GTPase activator (Sac7), putative
AFUA_2G01090	434.884	550.558	-0.33174	0.0010908	0.0032965	-	DNA helicase, putative
AFUA_2G01110	68.6708	117.705	-0.7347	9.2627e-06	4.3607e-05	-	conserved hypothetical protein
AFUA_2G01120	116.821	183.716	-0.63298	5.4797e-06	2.6999e-05	-	DNA repair protein Ntg1, putative
AFUA_2G01140	3852.54	1386.28	1.459	2.2753e-70	7.2175e-68	-	GPI anchored cell wall protein (Dan4), putative
AFUA_2G01150	353.43	115.01	1.5715	5.2614e-31	3.2483e-29	-	conserved hypothetical protein
AFUA_2G01160	288.54	102.183	1.4404	3.7305e-21	1.2344e-19	-	C-4 methylsterol oxidase, putative
AFUA_2G01170	12460.9	6733.64	0.87597	9.3533e-22	3.2966e-20	-	1,3-beta-glucanosyltransferase Gel1
AFUA_2G01190	1495.65	1096.87	0.43924	7.3581e-05	0.0002873	-	Cu-dependent DNA-binding protein, putative
AFUA_2G01220	1788.96	1140.81	0.64448	4.1315e-21	1.3573e-19	-	GTP cyclohydrolase II, putative
AFUA_2G01250	1298.13	844.612	0.61408	2.1547e-14	3.6436e-13	-	serine peptidase, putative
AFUA_2G01260	2812.02	2012.28	0.47796	8.4984e-09	6.7686e-08	-	HLH transcription factor, putative
AFUA_2G01270	176.335	98.2675	0.80685	1.1289e-07	7.5728e-07	-	ferric-chelate reductase, putative
AFUA_2G01320	1427.73	1221	0.22323	0.0024304	0.0066998	-	potassium/sodium P-type ATPase, putative
AFUA_2G01340	12.6645	2.65886	1.2692	0.0011213	0.0033796	-	hypothetical protein
AFUA_2G01350	152.345	207.419	-0.43378	0.0037896	0.0099601	-	NAD+ kinase Utr1, putative
AFUA_2G01400	72.4775	99.1079	-0.43693	0.009909	0.023206	-	short chain dehydrogenase/oxidoreductase, putative
AFUA_2G01405	106.589	47.8441	1.0867	2.8157e-09	2.4005e-08	-	cyanovirin-N family protein
AFUA_2G01410	1899.11	1244.72	0.6041	9.3199e-13	1.319e-11	-	aldo-keto reductase, putative
AFUA_2G01430	2602.16	1859	0.47994	3.4312e-08	2.509e-07	-	conserved hypothetical protein
AFUA_2G01440	1072.51	1421.06	-0.39972	0.00021569	0.00076165	-	mitochondrial carrier protein, putative
AFUA_2G01460	322.412	417.334	-0.36237	0.00030001	0.001026	-	ZIP Zinc transporter, putaitve
AFUA_2G01480	525.188	771.726	-0.54703	2.6825e-06	1.3997e-05	-	60S ribosomal subunit biogenesis protein Nop16, putative
AFUA_2G01500	130.683	216.048	-0.69859	9.6753e-07	5.511e-06	-	ABC bile acid transporter, putative
AFUA_2G01510	74.9931	124.964	-0.69373	2.9575e-05	0.00012573	-	integral peroxisomal membrane peroxin, putative
AFUA_2G01520	241.939	346.173	-0.49995	9.435e-05	0.00035924	-	protein kinase, putative
AFUA_2G01530	392.353	603.07	-0.60827	5.457e-12	6.9966e-11	-	COPII-coated vesicle protein (Erv41), putative
AFUA_2G01540	321.918	420.716	-0.37491	0.0007603	0.0023944	-	conserved hypothetical protein
AFUA_2G01550	1439.98	1080.62	0.41223	7.4396e-09	5.9822e-08	-	mitogen-activated protein kinase MAF1
AFUA_2G01570	591.409	752.524	-0.34592	1.2594e-05	5.7722e-05	-	AP-1 adaptor complex subunit sigma, putative
AFUA_2G01590	646.14	355.385	0.84336	2.212e-13	3.4027e-12	-	non-classical export protein Nce102, putative
AFUA_2G01600	117.51	160.786	-0.43553	0.0052526	0.013285	-	sphingomyelin phosphodiesterase, putative
AFUA_2G01610	160.131	222.476	-0.45845	0.00013396	0.00049528	-	conserved hypothetical protein
AFUA_2G01630	354.354	436.111	-0.29822	0.005104	0.012963	-	MSF1 domain protein
AFUA_2G01650	237.9	291.861	-0.29	0.014251	0.031943	-	conserved hypothetical protein
AFUA_2G01700	2338.42	1696.02	0.45841	2.1735e-07	1.3972e-06	-	carbon catabolite derepressing protein kinase Snf1, putative
AFUA_2G01710	976.059	616.767	0.63803	1.4097e-05	6.3725e-05	-	GPI anchored protein, putative
AFUA_2G01720	1767.95	1004.6	0.75847	0.00016336	0.00059165	-	conserved hypothetical protein
AFUA_2G01730	132.982	94.2351	0.4771	0.0027968	0.0075671	-	conserved hypothetical protein
AFUA_2G01760	680.584	94.2235	2.7275	4.882e-65	1.2475e-62	-	NACHT domain protein
AFUA_2G01780	803.353	1067.28	-0.40643	1.9314e-07	1.2521e-06	-	small nucleolar ribonucleoprotein complex subunit Utp15, putative
AFUA_2G01790	1491.77	617.409	1.25	1.5432e-32	1.092e-30	-	conserved serine proline-rich protein
AFUA_2G01800	117.378	75.0631	0.62381	0.00010011	0.00037959	-	hypothetical pathogenicity factor
AFUA_2G01810	1243.02	841.268	0.55691	3.4811e-09	2.9298e-08	-	conserved hypothetical protein
AFUA_2G01820	851.293	696.676	0.28503	0.0015112	0.0043991	-	pre-mRNA splicing factor (Prp24), putative
AFUA_2G01840	74.0487	108.145	-0.51959	0.0038142	0.010013	-	conserved hypothetical protein
AFUA_2G01850	606.059	428.941	0.49191	2.5488e-09	2.1872e-08	-	phytanoyl-CoA dioxygenase family protein
AFUA_2G01860	291.238	417.09	-0.50801	1.2462e-05	5.7177e-05	-	integral membrane protein
AFUA_2G01870	893.783	551.228	0.68381	1.1586e-10	1.2279e-09	-	chitin synthase A
AFUA_2G01890	2979.93	1748.5	0.75832	6.8737e-17	1.4774e-15	-	ubiquinone biosynthesis protein Coq7, putative
AFUA_2G01900	591.892	500.289	0.23996	0.0040836	0.010636	-	RNA polymerase II transcription elongation factor Rtf1p, putative
AFUA_2G01940	5564.75	4384.94	0.34063	1.7021e-05	7.5532e-05	-	conserved hypothetical protein
AFUA_2G01950	272.719	182.463	0.56602	3.5408e-05	0.00014792	-	monooxygenase, putative
AFUA_2G01980	219.894	370.743	-0.73669	8.7015e-11	9.395e-10	-	nuclear protein (Sgd1), putative
AFUA_2G02060	385.074	465.916	-0.27204	0.018531	0.040053	-	aminoacyl-tRNA hydrolase, putative
AFUA_2G02080	925.651	541.978	0.75487	7.8387e-12	9.8375e-11	-	C2H2 finger domain protein, putative
AFUA_2G02120	1564.22	1342.1	0.21928	0.0080596	0.019338	-	phosphoglucomutase, putative
AFUA_2G02150	9336.62	12731.5	-0.44495	2.4984e-15	4.6335e-14	-	40S ribosomal protein S10a
AFUA_2G02160	286.151	364.171	-0.33622	0.002243	0.0062431	-	CCCH zinc finger domain protein
AFUA_2G02165	374.332	449.642	-0.26387	0.019713	0.042231	-	conserved hypothetical protein
AFUA_2G02180	433.881	314.822	0.45418	0.00049199	0.0016117	-	conserved hypothetical protein
AFUA_2G02190	176.729	274.023	-0.60992	3.662e-05	0.00015264	-	RNA processing protein Grc3, putative
AFUA_2G02210	236.802	402.011	-0.74205	4.7997e-11	5.391e-10	-	conserved hypothetical protein
AFUA_2G02220	788.071	601.439	0.38516	1.8203e-05	8.0349e-05	-	UDP-glucose:sterol glycosyltransferase
AFUA_2G02230	464.467	575.278	-0.30337	0.00061682	0.0019826	-	prefoldin subunit 3, putative
AFUA_2G02260	133.193	87.7704	0.56668	0.00042607	0.0014109	-	conserved hypothetical protein
AFUA_2G02275	5325.76	6269.21	-0.23275	0.0076559	0.018504	-	mitochondrial F1F0 ATP synthase subunit Atp18, putative
AFUA_2G02280	244.443	341.23	-0.47295	0.00041812	0.0013876	-	mitotic spindle biogenesis protein Spc19, putative
AFUA_2G02300	277.638	211.644	0.38258	0.000458	0.0015058	-	hypothetical protein
AFUA_2G02310	15847.8	9761.11	0.6945	6.9066e-26	3.2919e-24	-	actin cortical patch protein Sur7, putative
AFUA_2G02340	435.173	603.296	-0.46613	4.0755e-07	2.4853e-06	-	exosome complex exonuclease Rrp40, putative
AFUA_2G02350	301.115	389.356	-0.36424	0.00065477	0.0020928	-	MYB DNA-binding domain protein
AFUA_2G02360	436.392	728.783	-0.72534	8.4713e-13	1.2101e-11	-	UDP-glucose:glycoprotein glucosyltransferase, putative
AFUA_2G02440	877.979	1192.94	-0.43645	1.3883e-07	9.1747e-07	-	conserved hypothetical protein
AFUA_2G02450	728.162	623.604	0.22363	0.019737	0.042273	-	Leucine Rich Repeat domain protein
AFUA_2G02470	5529.64	3514.73	0.64701	2.2654e-15	4.2356e-14	-	PA and RING finger domain protein
AFUA_2G02480	703.66	422.134	0.72016	1.17e-10	1.2385e-09	-	conserved hypothetical protein
AFUA_2G02500	285.222	103.418	1.4026	1.4071e-19	4.0324e-18	-	conserved hypothetical protein
AFUA_2G02530	9233.4	7248.14	0.34604	5.7635e-06	2.8261e-05	-	casein kinase I, putative
AFUA_2G02550	840.178	1013.57	-0.26715	0.0035818	0.0094789	-	Phosducin family protein
AFUA_2G02600	190.344	272.581	-0.50874	8.4841e-06	4.0292e-05	-	conserved hypothetical protein
AFUA_2G02630	2997.25	2501.06	0.25954	1.8907e-05	8.3139e-05	-	conserved hypothetical protein
AFUA_2G02640	29.8159	16.8936	0.69303	0.017878	0.038833	-	hypothetical protein
AFUA_2G02670	473.536	644.284	-0.43905	1.2311e-07	8.2003e-07	-	DUF1295 domain protein
AFUA_2G02680	2989.16	2560.88	0.2219	0.0019198	0.005434	-	mitochondrial inner membrane AAA protease Yta12, putative
AFUA_2G02710	886.852	1322.84	-0.5734	1.5023e-12	2.0844e-11	-	60S ribosomal protein L24b
AFUA_2G02720	90.9116	141.906	-0.61	0.00068965	0.0021944	-	conserved hypothetical protein
AFUA_2G02730	3799.67	3070.37	0.30311	0.001448	0.0042381	-	C2H2 finger domain protein, putative
AFUA_2G02810	251.083	319.507	-0.34542	0.0017888	0.0051135	-	alcohol dehydrogenase, zinc-containing, putative
AFUA_2G02820	3131.2	2804.02	0.15743	0.0061547	0.015253	-	Yippee zinc-binding protein Moh1, putative
AFUA_2G02840	1671.59	1495	0.16023	0.012063	0.027535	-	TBC domain protein, putative
AFUA_2G02860	2641.64	1933.01	0.44581	2.4987e-07	1.5973e-06	-	F-box domain protein
AFUA_2G02870	188.5	373.086	-0.96651	2.2992e-17	5.1839e-16	-	nuclear protein involved in pre-rRNA processing, putative
AFUA_2G02920	136.303	181.924	-0.39817	0.0053666	0.013533	-	alpha/beta hydrolase, putative
AFUA_2G02930	180.22	266.907	-0.55078	3.3469e-05	0.00014052	-	conserved hypothetical protein
AFUA_2G02980	315.025	447.267	-0.49151	0.0001584	0.00057526	-	protein-ER retention receptor, putative
AFUA_2G02990	758.528	549.133	0.45298	0.00012312	0.00045773	-	MYB DNA-binding domain protein
AFUA_2G03000	1340.7	1612.84	-0.26315	4.1351e-05	0.00017019	-	nucleoside transporter, putative
AFUA_2G03010	16447.4	12162.6	0.43208	6.1524e-10	5.8527e-09	-	cytochrome c subunit Vb, putative
AFUA_2G03020	2243.07	1742.9	0.36092	1.3664e-06	7.6085e-06	-	MYB DNA-binding domain protein
AFUA_2G03030	2067.43	1771.19	0.22251	0.0025385	0.006953	-	pre-mRNA splicing factor (Prp8), putative
AFUA_2G03040	8533.03	11966.3	-0.48423	9.4646e-12	1.175e-10	-	ribosomal protein L34 protein, putative
AFUA_2G03050	246.439	314.474	-0.34895	0.0075352	0.018231	-	forkhead domain protein
AFUA_2G03060	864.094	563.523	0.59824	2.4117e-06	1.2714e-05	-	cactin, putative
AFUA_2G03070	701.143	589.828	0.24532	0.0094828	0.022373	-	conserved hypothetical protein
AFUA_2G03080	1214.75	747.241	0.69046	1.1243e-11	1.3826e-10	-	WD repeat protein
AFUA_2G03090	2986.8	1846.35	0.68553	5.5777e-15	1.0061e-13	-	vacuolar ABC heavy metal transporter (Hmt1), putative
AFUA_2G03100	352.638	282.775	0.31147	0.0086894	0.020697	-	conserved hypothetical protein
AFUA_2G03150	394.643	617.898	-0.63863	1.9961e-09	1.7356e-08	-	kinesin family protein
AFUA_2G03155	341.798	446.045	-0.37638	0.0042466	0.011017	-	conserved hypothetical protein
AFUA_2G03170	461.357	391.813	0.23528	0.022952	0.048119	-	cyclic nucleotide-binding domain protein
AFUA_2G03220	4018.13	3184.87	0.33318	6.6907e-10	6.3126e-09	-	Bax Inhibitor family protein
AFUA_2G03260	494.752	733.362	-0.5581	1.2964e-06	7.2454e-06	-	RNA binding protein (Rbm8A), putative
AFUA_2G03270	155.411	227.545	-0.53707	1.1947e-05	5.5088e-05	-	glycosyl hydrolase, putative
AFUA_2G03280	179.638	257.997	-0.50252	0.00011485	0.00042963	-	bZIP transcription factor, putative
AFUA_2G03300	33716.6	26123	0.36416	7.2684e-06	3.5025e-05	-	conserved hypothetical protein
AFUA_2G03330	496.74	622.022	-0.31846	0.0005771	0.0018647	-	phytanoyl-CoA dioxygenase family protein
AFUA_2G03340	143.827	212.658	-0.54472	0.00010233	0.00038723	-	DUF652 domain protein
AFUA_2G03360	1672.15	1337.64	0.31848	0.0007049	0.002236	-	polarized growth protein (Boi2), putative
AFUA_2G03370	369.945	550.222	-0.5637	6.2412e-11	6.9172e-10	-	conserved hypothetical protein
AFUA_2G03380	6706.77	7870.41	-0.22927	6.2851e-05	0.00024986	-	alkaline serine protease
AFUA_2G03410	371.108	292.963	0.32861	0.0032029	0.008565	-	conserved hypothetical protein
AFUA_2G03420	1694.16	1942.64	-0.19502	0.0031557	0.0084462	-	mitochondrial translocase complex component (Tim50), putative
AFUA_2G03430	105.818	186.704	-0.78414	1.0837e-07	7.2923e-07	-	C6 transcription factor, putative
AFUA_2G03440	116.671	174.811	-0.55617	0.00026999	0.00093301	-	F-box domain protein
AFUA_2G03450	1350.06	902.504	0.57448	7.3293e-12	9.2486e-11	-	conserved hypothetical protein
AFUA_2G03460	1300.42	1538.03	-0.24013	0.00067045	0.00214	-	C6 transcription factor (Leu3), putative
AFUA_2G03490	1912.12	1204.35	0.66058	6.3917e-16	1.2537e-14	-	calcium/calmodulin-dependent protein kinase, putative
AFUA_2G03500	259.74	420.054	-0.66632	2.8059e-06	1.4583e-05	-	sugar transporter, putative
AFUA_2G03510	280.945	714.326	-1.307	4.741e-27	2.3574e-25	-	pheromone processing carboxypeptidase (Sxa2), putative
AFUA_2G03560	1059.36	1407.06	-0.40223	4.5158e-06	2.2564e-05	-	two-component osmosensing histidine kinase (Bos1), putative
AFUA_2G03590	12557.5	15752.8	-0.32375	6.2674e-05	0.00024937	-	40S ribosomal protein S21
AFUA_2G03610	2623.69	4407.01	-0.74123	3.4749e-23	1.3898e-21	-	IMP dehydrogenase, putative
AFUA_2G03620	24.7695	43.3538	-0.71678	0.0040284	0.010507	-	oxidoreductase, short-chain dehydrogenase/reductase family
AFUA_2G03630	322.157	398.069	-0.30257	0.0027399	0.0074326	-	conserved hypothetical protein
AFUA_2G03640	519.817	651.897	-0.32249	0.00070697	0.0022418	-	Ras GTPase activating protein, putative
AFUA_2G03670	282.787	145.783	0.91822	9.0777e-11	9.7668e-10	-	hypothetical protein
AFUA_2G03680	913.268	698.72	0.38112	2.3725e-05	0.00010261	-	high osmolarity glycerol pathway protein Nbp2, putative
AFUA_2G03700	1316.86	1943.21	-0.55392	9.1377e-13	1.2972e-11	-	HMG-CoA reductase
AFUA_2G03720	15077.6	13588.7	0.14924	0.0098685	0.023123	-	peptidyl-prolyl cis-trans isomerase
AFUA_2G03740	78.4855	155.662	-0.95686	1.4401e-09	1.2824e-08	-	exosome complex endonuclease 1/ribosomal RNA processing protein, putative
AFUA_2G03750	62.1049	110.407	-0.77604	7.1561e-06	3.4538e-05	-	DNA excision repair protein (Rad26L), putative
AFUA_2G03760	637.948	779.69	-0.28486	0.00061245	0.0019692	-	transcription/RNA-processing factor Ssu72
AFUA_2G03790	619.192	719.153	-0.20905	0.021595	0.045678	-	oxysterol binding protein (Osh7), putative
AFUA_2G03810	481.949	362.94	0.40322	0.0002247	0.00078895	-	histone deacetylase HosA
AFUA_2G03820	1378.01	1120.58	0.29463	0.0046	0.011826	-	carboxyphosphonoenolpyruvate phosphonomutase, putative
AFUA_2G03830	10334.5	11965.8	-0.20869	0.013244	0.029911	-	allergen Asp F4
AFUA_2G03840	2493.46	1984.33	0.32671	1.2617e-05	5.7801e-05	-	mitochondrial import receptor subunit (Tom37), putative
AFUA_2G03850	2247.64	1954.12	0.20047	0.0055823	0.013982	-	conserved hypothetical protein
AFUA_2G03860	12519.6	7144.82	0.79228	3.0695e-12	4.0804e-11	-	plasma membrane low affinity zinc ion transporter, putative
AFUA_2G03870	969.078	1297.01	-0.41474	2.761e-06	1.4366e-05	-	FKBP-type peptidyl-prolyl isomerase, putative
AFUA_2G03890	289.984	141.319	1.0039	7.1723e-14	1.1515e-12	-	Protein phosphatase 2C, putative
AFUA_2G03900	1271.73	459.691	1.4266	5.2003e-27	2.5582e-25	-	acetamidase/formamidase family protein
AFUA_2G03910	100.674	141.347	-0.47359	0.00096445	0.0029465	-	ATP-depentend DNA helicase, putative
AFUA_2G03920	642.607	917.894	-0.50182	5.5338e-06	2.7222e-05	-	G1/S-specific cyclin Cln1, putative
AFUA_2G03930	560.576	939.458	-0.73655	3.0507e-18	7.6052e-17	-	small nucleolar ribonucleoprotein complex subunit, putative
AFUA_2G03950	1369.91	913.469	0.57637	1.7689e-09	1.5616e-08	-	serine/threonine protein phosphatase, putative
AFUA_2G03970	429.236	351.561	0.28522	0.0017374	0.0049804	-	DUF52 domain protein
AFUA_2G03990	2557.75	1989.06	0.35618	0.0006316	0.0020254	-	conserved hypothetical protein
AFUA_2G04000	356.252	294.717	0.26703	0.010966	0.025379	-	peptidase (PNG1), putative
AFUA_2G04020	1799.25	1160.91	0.61912	9.2901e-09	7.3356e-08	-	alpha,alpha-trehalose phosphate synthase subunit, putative
AFUA_2G04040	405.876	594.43	-0.54399	7.8058e-09	6.2494e-08	-	conserved hypothetical protein
AFUA_2G04080	6751.96	11794.5	-0.79689	5.4894e-25	2.4876e-23	-	GPR/FUN34 family protein
AFUA_2G04130	10689.8	12375.9	-0.21009	7.9322e-05	0.00030736	-	40S ribosomal protein S11
AFUA_2G04150	445.066	285.467	0.63131	8.6575e-09	6.8774e-08	-	C6 transcription factor, putative
AFUA_2G04160	61.2288	33.1513	0.78408	0.0012519	0.0037354	-	hypothetical protein
AFUA_2G04170	2890.77	2605.83	0.14896	0.01754	0.038252	-	conserved hypothetical protein
AFUA_2G04180	204.773	100.527	0.96762	1.7187e-08	1.3131e-07	-	conserved hypothetical protein
AFUA_2G04190	6161.85	5049.01	0.28456	0.00017886	0.00064246	-	conserved hypothetical protein
AFUA_2G04262	438.008	593.61	-0.43182	4.9807e-05	0.00020175	-	C6 transcription factor, putative
AFUA_2G04270	1408.32	1215.81	0.21179	0.0015035	0.0043822	-	mitochondrial inner membrane translocase subunit (TIM17), putative
AFUA_2G04290	407.564	275.447	0.55612	7.1418e-07	4.1846e-06	-	cytochrome P450 monooxygenase, putative
AFUA_2G04300	118.737	157.452	-0.39359	0.0043466	0.011251	-	lipase/esterase, putative
AFUA_2G04330	26.1031	13.2098	0.83176	0.00463	0.01189	-	salicylate hydroxylase, putative
AFUA_2G04390	327.069	402.314	-0.28808	0.007417	0.017993	-	cytomegalovirus gH-receptor family protein, putative
AFUA_2G04400	426.632	548.828	-0.34866	0.015872	0.035055	-	conserved hypothetical protein
AFUA_2G04430	549.122	821.564	-0.57043	3.0981e-10	3.1113e-09	-	DUF21 and CBS domain protein (Mam3), putative
AFUA_2G04440	508.666	603.718	-0.24477	0.0051859	0.01314	-	C2H2 finger domain protein, putative
AFUA_2G04470	1212.17	400.612	1.5425	2.3828e-27	1.2384e-25	-	conserved hypothetical protein
AFUA_2G04535	127.765	203.846	-0.65269	2.5722e-06	1.3482e-05	-	conserved hypothetical protein
AFUA_2G04550	322.224	445.487	-0.46187	2.855e-05	0.00012187	-	MFS sugar transporter, putative
AFUA_2G04610	564.058	474.89	0.24067	0.022442	0.04722	-	DUF967 domain protein
AFUA_2G04620	2282.34	4383.29	-0.9331	1.2605e-40	1.4678e-38	-	Hsp70 chaperone BiP/Kar2, putative
AFUA_2G04650	589.849	719.188	-0.27826	0.0050256	0.012792	-	PAB-dependent poly(A)-specific ribonuclease subunit (Pan2), putative
AFUA_2G04670	1478.17	977.988	0.59025	2.3766e-12	3.1962e-11	-	SH3 domain protein
AFUA_2G04680	852.562	721.136	0.24139	0.0025852	0.0070672	-	sexual development serine/threonine kinase PakA
AFUA_2G04690	40.6995	66.7384	-0.66374	0.0015998	0.0046213	-	nucleoside transporter, putative
AFUA_2G04710	3940.65	3224.63	0.28749	1.327e-05	6.0343e-05	-	cytochrome b5, putative
AFUA_2G04720	425.068	359.007	0.24188	0.010829	0.025117	-	ubiquitin C-terminal hydrolase, putative
AFUA_2G04780	285.252	362.653	-0.33988	0.0011472	0.0034498	-	WD repeat protein
AFUA_2G04800	294.11	354.213	-0.26486	0.011045	0.025497	-	pre-rRNA processing protein, putative
AFUA_2G04830	236.452	349.515	-0.54206	0.00028769	0.00098637	-	RanGTP-binding protein
AFUA_2G04850	159.235	105.491	0.56564	0.00033358	0.0011307	-	conserved hypothetical protein
AFUA_2G04870	346.431	223.749	0.61324	4.2565e-08	3.071e-07	-	pyruvate dehydrogenase E1 component alpha subunit, putative
AFUA_2G04970	344.659	440.087	-0.34274	0.0016037	0.004629	-	Kelch repeats protein, putative
AFUA_2G04980	3139.47	2719.49	0.20545	0.0012937	0.0038378	-	tyrosine decarboxylase, putative
AFUA_2G05000	445.981	577.224	-0.37083	3.0802e-05	0.00013058	-	proline iminopeptidase
AFUA_2G05050	782.798	639.088	0.28345	0.016789	0.036842	-	hypothetical protein
AFUA_2G05060	50372	16612.9	1.5606	7.5854e-37	6.7095e-35	-	alternative oxidase AlxA, putative
AFUA_2G05070	297.309	391.862	-0.38551	0.00057065	0.0018445	-	conserved hypothetical protein
AFUA_2G05100	175.113	239.03	-0.43526	0.0020178	0.0056904	-	conserved hypothetical protein
AFUA_2G05110	1322.11	1595.6	-0.26874	0.0039342	0.010299	-	small nuclear ribonucleoprotein SmD1, putative
AFUA_2G05115	35.9842	21.5161	0.63497	0.022209	0.046803	-	conserved hypothetical protein
AFUA_2G05120	1553.37	1082.12	0.51712	3.9733e-10	3.926e-09	-	conserved hypothetical protein
AFUA_2G05140	65.4799	13.5799	1.9325	2.1031e-12	2.8534e-11	-	ankyrin repeat protein
AFUA_2G05150	763.27	519.271	0.5449	9.1273e-07	5.2411e-06	-	cell wall galactomannoprotein Mp2/allergen F17-like
AFUA_2G05180	100.298	43.9581	1.0067	0.00033887	0.0011461	-	NF-X1 finger and helicase domain protein, putative
AFUA_2G05200	181.425	283.834	-0.62663	4.0768e-07	2.4853e-06	-	ER membrane protein (Pkr1), putative
AFUA_2G05210	277.946	335.978	-0.26902	0.0094671	0.022342	-	anaphase-promoting complex subunit ApcB, putative
AFUA_2G05250	554	367.28	0.5781	1.0806e-05	5.0127e-05	-	transcription factor RfeD, putative
AFUA_2G05310	132.005	78.5682	0.68187	0.001598	0.0046198	-	C6 transcription factor, putative
AFUA_2G05340	28157.7	20560.7	0.44766	8.3865e-07	4.8581e-06	-	1,3-beta-glucanosyltransferase, putative
AFUA_2G05380	445.73	368.787	0.27006	0.0097108	0.0228	-	C6 transcription factor, putative
AFUA_2G05390	3454.8	2694.84	0.35379	8.7074e-05	0.00033417	-	Dishevelled, Egl-10, and Pleckstrin domain protein
AFUA_2G05400	1741.28	1400.48	0.31073	0.0018435	0.0052406	-	sugar hydrolase, putative
AFUA_2G05410	328.708	477.044	-0.52448	5.9792e-06	2.9272e-05	-	conserved hypothetical protein
AFUA_2G05420	361.388	518.615	-0.51223	1.0074e-05	4.7039e-05	-	pre-rRNA processing protein Esf1, putative
AFUA_2G05430	841.543	1447.09	-0.77214	5.0032e-17	1.0855e-15	-	uridine kinase, putative
AFUA_2G05440	844.605	1259.84	-0.56667	4.0616e-07	2.482e-06	-	conserved hypothetical protein
AFUA_2G05450	5419.33	3015.54	0.83647	1.7771e-23	7.2655e-22	-	NADH-ubiquinone oxidoreductase 64 kDa subunit, putative
AFUA_2G05480	159.593	255.301	-0.66252	2.7754e-07	1.7656e-06	-	DNA-directed RNA polymerase I 13.1 kDa polypeptide, putative
AFUA_2G05540	631.928	765	-0.27197	0.00066126	0.0021114	-	cell division control protein (Cdc5), putative
AFUA_2G05550	645.695	967.889	-0.57984	1.9109e-13	2.9494e-12	-	conserved hypothetical protein
AFUA_2G05560	162.843	333.359	-1.0093	1.1493e-13	1.8228e-12	-	exonuclease, putative
AFUA_2G05570	301.696	368.759	-0.28609	0.0052885	0.013369	-	conserved hypothetical protein
AFUA_2G05580	223.873	336.58	-0.57263	1.0503e-05	4.882e-05	-	mRNA decapping hydrolase, putative
AFUA_2G05630	1448.13	1122.03	0.36261	5.288e-05	0.00021293	-	conserved hypothetical protein
AFUA_2G05640	429.444	339.647	0.33264	0.0015358	0.0044596	-	hypothetical protein
AFUA_2G05670	436.883	1064.31	-1.228	5.1179e-15	9.2676e-14	-	differentiation regulator (Nrd1), putative
AFUA_2G05680	941.769	498.351	0.91007	1.2476e-24	5.5177e-23	-	conserved hypothetical protein
AFUA_2G05690	1267.59	725.579	0.79532	2.609e-17	5.8395e-16	-	conserved hypothetical protein
AFUA_2G05700	36.8105	14.447	1.1185	0.0001668	0.00060172	-	conserved hypothetical protein
AFUA_2G05720	2013.1	1246.41	0.68385	1.9974e-16	4.129e-15	-	conserved hypothetical protein
AFUA_2G05730	4083.47	3031.51	0.42714	1.0826e-10	1.1526e-09	-	siderochrome-iron transporter MirC
AFUA_2G05740	673.687	896.778	-0.40697	2.5028e-06	1.3134e-05	-	Rho GTPase ModA, putative
AFUA_2G05750	107.826	64.148	0.71073	1.5466e-05	6.9399e-05	-	agmatinase, putative
AFUA_2G05760	219.583	287.395	-0.37517	0.0018119	0.0051667	-	beta-ketoacyl synthase (Cem1), putative
AFUA_2G05770	466.054	374.376	0.30809	0.0063787	0.015727	-	SAGA complex component (Sgf73), putative
AFUA_2G05790	769.838	1200.02	-0.63101	2.8717e-16	5.8315e-15	-	oligosaccharyl transferase subunit (alpha), putative
AFUA_2G05810	7910.3	4670.84	0.74848	1.329e-14	2.3066e-13	-	dienelactone hydrolase
AFUA_2G05820	2724.48	2268.49	0.2626	3.1492e-05	0.00013313	-	Riboflavin kinase, putative
AFUA_2G05830	395.635	326.999	0.27229	0.015869	0.035055	-	C6 finger domain protein, putative
AFUA_2G05860	386.848	588.904	-0.59798	3.2928e-10	3.296e-09	-	calcium/mangenease P-type ATPase, putative
AFUA_2G05890	246.041	303.42	-0.28926	0.014998	0.03334	-	conserved hypothetical protein
AFUA_2G05900	126.386	180.092	-0.49312	0.00055085	0.0017887	-	SIR2 family histone deacetylase, putative
AFUA_2G05930	651.238	779.214	-0.25438	0.0070957	0.017296	-	small nucleolar ribonucleoprotein complex subunit, putative
AFUA_2G05940	685.65	857.839	-0.32188	0.00010968	0.00041214	-	conserved hypothetical protein
AFUA_2G05950	2396.52	3820.92	-0.6664	1.3948e-16	2.9429e-15	-	snRNP and snoRNP protein (Snu13), putative
AFUA_2G05980	497.828	424.239	0.23013	0.021759	0.045979	-	conserved hypothetical protein
AFUA_2G05990	1969.29	1576.67	0.31767	1.5159e-05	6.8156e-05	-	conserved hypothetical protein
AFUA_2G06000	3195.29	626.018	2.2884	3.4108e-71	1.1206e-68	-	NAD+ dependent glutamate dehydrogenase, putative
AFUA_2G06020	281.35	378.961	-0.42697	3.9229e-05	0.00016197	-	mitochondrial respiratory complex I chaperone (Cia84), putative
AFUA_2G06030	1111.91	1358.13	-0.28678	7.1736e-05	0.00028117	-	37S ribosomal protein S18, putative
AFUA_2G06050	486.609	561.021	-0.20173	0.020232	0.043193	-	conserved hypothetical protein
AFUA_2G06060	237.755	296.027	-0.31	0.0166	0.036462	-	transcriptional co-activator (Hfi1/Ada1), putative
AFUA_2G06070	1322.81	1139.72	0.21467	0.0078062	0.018803	-	mRNA splicing factor (Prp1/Zer1), putative
AFUA_2G06100	1932.73	2468.64	-0.34969	2.0299e-06	1.0896e-05	-	DUF907 domain protein
AFUA_2G06120	523.725	395.069	0.39596	0.0017956	0.0051298	-	conserved hypothetical protein
AFUA_2G06150	3653.21	5959.01	-0.69714	8.4442e-17	1.8065e-15	-	protein disulfide isomerase Pdi1, putative
AFUA_2G06170	487.372	613.113	-0.32725	0.00047425	0.001557	-	autophagy protein Atg22, putative
AFUA_2G06200	544.496	749.236	-0.45766	1.9738e-08	1.492e-07	-	conserved hypothetical protein
AFUA_2G06270	154.611	187.912	-0.2758	0.023135	0.048446	-	hypothetical protein
AFUA_2G06280	1311.18	2192.42	-0.73029	9.2096e-13	1.3054e-11	-	oligosaccharyl transferase subunit (gamma), putative
AFUA_2G06290	311.701	443.639	-0.5019	5.1132e-06	2.5275e-05	-	nuclear division Rft1 protein, putative
AFUA_2G06300	373.339	532.606	-0.50448	5.2084e-07	3.1193e-06	-	nuclear division Rft1 protein, putative
AFUA_2G06310	2286.72	3189.94	-0.47566	6.219e-09	5.0522e-08	-	ATP-dependent RNA helicase, putative
AFUA_2G06330	1356.84	1792.23	-0.39608	1.2567e-06	7.0492e-06	-	ubiquitin C-terminal hydrolase, putative
AFUA_2G07380	18391.4	21305.6	-0.21092	0.00025171	0.00087673	-	60S ribosomal protein L18
AFUA_2G07400	631.682	738.427	-0.22482	0.020253	0.04322	-	mitochondrial carrier protein, putative
AFUA_2G07420	8337.45	7483.11	0.15549	0.0029964	0.0080668	-	actin-bundling protein Sac6, putative
AFUA_2G07450	232.151	362.01	-0.61746	5.4543e-05	0.0002191	-	PX domain protein
AFUA_2G07480	336.416	249.924	0.4152	0.00063472	0.0020337	-	C6 finger domain protein, putative
AFUA_2G07490	470.373	378.219	0.30671	0.0041892	0.010874	-	conserved hypothetical protein
AFUA_2G07540	271.315	415.905	-0.60209	1.1577e-06	6.5176e-06	-	TOR signalling pathway protein TipA, putative
AFUA_2G07550	1147.83	1930.97	-0.73958	3.1314e-13	4.7378e-12	-	serine/threonine protein kinase (Ark1), putative
AFUA_2G07560	918.19	1132.02	-0.30017	0.0016651	0.0047941	-	Ku70-binding protein, putative
AFUA_2G07570	551.763	805.405	-0.53934	2.6668e-08	1.9829e-07	-	glutamate 5-kinase, putative
AFUA_2G07600	1403.27	1638.34	-0.22134	0.0015181	0.0044152	-	SRP receptor beta subunit (Srp102), putative
AFUA_2G07620	3329.26	2682.42	0.3095	2.08e-06	1.115e-05	-	cystathionine beta-synthase, putative
AFUA_2G07630	586.263	696.004	-0.24565	0.014473	0.032307	-	vacuolar H+\/Ca2+ exchanger
AFUA_2G07700	172.638	130.117	0.3964	0.0093483	0.022095	-	hypothetical protein
AFUA_2G07730	677.71	985.107	-0.52724	8.9099e-07	5.1355e-06	-	nuclear migration protein, putative
AFUA_2G07740	8.16478	34.5988	-1.6543	3.0765e-07	1.9384e-06	-	conserved hypothetical protein
AFUA_2G07760	16.0458	41.9235	-1.1683	4.4442e-05	0.0001817	-	hypothetical protein
AFUA_2G07780	609.891	443.99	0.44876	9.527e-05	0.00036259	-	acyl-CoA synthetase, putative
AFUA_2G07840	896.433	503.885	0.81324	3.3068e-13	4.9542e-12	-	competence/damage-inducible protein CinA, putative
AFUA_2G07860	74.2124	24.6738	1.4317	3.8229e-10	3.7855e-09	-	hypothetical protein
AFUA_2G07870	1284.91	528.779	1.2533	3.9945e-29	2.2823e-27	-	Patatin-like serine hydrolase, putative
AFUA_2G07880	398.06	249.419	0.65327	7.0493e-07	4.133e-06	-	DUF803 domain membrane protein
AFUA_2G07900	1498.66	1787.75	-0.24908	0.017118	0.037457	-	APSES transcription factor StuA
AFUA_2G07970	10600.1	13371.2	-0.33221	2.2026e-06	1.1746e-05	-	60S ribosomal protein L19
AFUA_2G08000	209.93	271.188	-0.35864	0.0041011	0.010672	-	conserved hypothetical protein
AFUA_2G08010	566.577	681.524	-0.2587	0.0059426	0.014779	-	conserved hypothetical protein
AFUA_2G08050	146.866	86.942	0.73003	1.052e-06	5.9477e-06	-	short chain dehydrogenase/reductase family protein
AFUA_2G08060	2740.36	1601.01	0.76923	3.8564e-25	1.7649e-23	-	involucrin repeat protein
AFUA_2G08070	895.667	719.284	0.31138	0.00010381	0.00039234	-	CorA family metal ion transporter, putative
AFUA_2G08080	9984.19	6970	0.51368	3.1497e-11	3.6446e-10	-	phospholipid metabolism enzyme regulator, putative
AFUA_2G08090	2029.45	1292.28	0.64708	3.0441e-22	1.1156e-20	-	conserved hypothetical protein
AFUA_2G08100	99.9733	53.1857	0.84157	7.8439e-06	3.7601e-05	-	hypothetical protein
AFUA_2G08190	1245.64	1584.21	-0.34295	0.00071285	0.0022581	-	tubulin-specific chaperone Rbl2, putative
AFUA_2G08240	236.293	145.46	0.67984	9.0001e-08	6.1464e-07	-	C6 transcription factor, putative
AFUA_2G08250	365.068	273.52	0.40319	0.0013027	0.0038619	-	glycerol 3-phosphate dehydrogenase (GfdB), putative
AFUA_2G08280	1304.88	536.69	1.1778	5.1819e-08	3.6866e-07	-	NADP-dependent malic enzyme MaeA
AFUA_2G08290	2304.33	1880.37	0.29184	3.9337e-06	1.9817e-05	-	conserved hypothetical protein
AFUA_2G08300	452.917	820.922	-0.84133	1.4687e-18	3.7952e-17	-	DnaJ domain protein, putative
AFUA_2G08320	225.74	368.703	-0.69426	4.4895e-10	4.3841e-09	-	U3 small nucleolar ribonucleoprotein subunit (Imp3), putative
AFUA_2G08340	75.8673	173.701	-1.0874	7.6671e-07	4.4639e-06	-	conserved hypothetical protein
AFUA_2G08360	526.084	652.565	-0.30435	0.00036803	0.0012343	-	orotidine 5'-phosphate decarboxylase PyrG
AFUA_2G08370	1778.88	1372.83	0.36488	0.0015174	0.0044146	-	glutathione S-transferase, putative
AFUA_2G08380	665.042	1193.72	-0.8318	1.636e-15	3.0776e-14	-	diacylglycerol O-acyltransferase (DgaT), putative
AFUA_2G08390	313.479	399.935	-0.34858	0.0011041	0.0033322	-	WD repeat protein
AFUA_2G08440	543.864	449.794	0.27063	0.020727	0.044085	-	ubiquitin C-terminal hydrolase, putative
AFUA_2G08460	353.196	475.231	-0.42011	0.00014138	0.00052003	-	tRNA pseudouridine synthase, putative
AFUA_2G08480	462.173	561.155	-0.27514	0.0013277	0.0039246	-	ATP-dependent RNA helicase Mrh4, putative
AFUA_2G08520	662.909	952.497	-0.51502	3.0191e-06	1.5611e-05	-	50S ribosomal protein L14
AFUA_2G08540	630.351	830.706	-0.3951	3.6695e-06	1.864e-05	-	DNA directed RNA polymerase II 15 kDa subunit, putative
AFUA_2G08560	612.21	734.936	-0.25948	0.00089149	0.0027485	-	conserved hypothetical protein
AFUA_2G08570	852.128	976.217	-0.19542	0.015759	0.034838	-	small subunit of nuclear cap-binding protein complex
AFUA_2G08600	380.583	506.832	-0.4059	1.0173e-05	4.7457e-05	-	1-acylglycerol-3-phosphate acyltransferase (AtaAp), putative
AFUA_2G08630	635.68	744.072	-0.22673	0.013369	0.030172	-	DUF788 domain protein
AFUA_2G08640	1146.2	924.478	0.30854	5.4336e-05	0.00021846	-	conserved hypothetical protein
AFUA_2G08650	1374.82	1131.16	0.27995	0.00012076	0.00044958	-	RING finger membrane protein
AFUA_2G08660	1539.21	1158.37	0.40662	1.1295e-07	7.5728e-07	-	conserved hypothetical protein
AFUA_2G08670	4681.42	3435.25	0.44195	7.3514e-08	5.0885e-07	-	acetyl-CoA carboxylase
AFUA_2G08680	75.726	52.0811	0.49653	0.017071	0.037381	-	hypothetical protein
AFUA_2G08700	467.564	590.273	-0.32929	0.00029088	0.00099619	-	isochorismatase family hydrolase, putative
AFUA_2G08740	719.951	424.989	0.74511	1.7061e-09	1.5076e-08	-	ZIP metal ion transporter, putative
AFUA_2G08770	711.122	549.813	0.36955	2.4792e-05	0.00010682	-	RING finger domain protein, putative
AFUA_2G08775	509.81	419.033	0.27958	0.0069973	0.017087	-	SET domain protein
AFUA_2G08800	460.983	649.92	-0.47541	0.0014174	0.0041603	-	amino acid permease (Dip5), putative
AFUA_2G08820	356.396	186.614	0.87635	1.7854e-06	9.6896e-06	-	conserved hypothetical protein
AFUA_2G08850	924.301	790.775	0.22455	0.0040648	0.010596	-	phospholipid-transporting ATPase, putative
AFUA_2G08860	189.306	274.819	-0.53187	1.9952e-05	8.7276e-05	-	exosome complex endonuclease 2/ribosomal RNA processing protein, putative
AFUA_2G08870	526.404	651.605	-0.30459	0.01148	0.026343	-	cell cycle control protein Cwf15, putative
AFUA_2G08880	268.441	350.752	-0.38159	0.0010655	0.0032274	-	conserved hypothetical protein
AFUA_2G08900	776.916	594.466	0.37353	0.004578	0.011786	-	voltage-gated chloride channel (ClcA), putative
AFUA_2G08940	165.302	251.666	-0.57373	0.00060238	0.0019409	-	conserved hypothetical protein
AFUA_2G08950	576.518	444.239	0.36735	0.00017013	0.00061229	-	isochorismatase family hydrolase, putative
AFUA_2G09000	117.067	168.302	-0.50459	0.00073156	0.0023134	-	conserved hypothetical protein
AFUA_2G09070	1363.71	256.359	2.1828	4.1883e-21	1.3711e-19	-	DUF221 domain protein, putative
AFUA_2G09080	307.514	381.571	-0.3054	0.001886	0.0053463	-	arginine N-methyltransferase (Rmt2), putative
AFUA_2G09090	1741.96	1494.35	0.2199	0.00082103	0.0025585	-	prohibitin, putative
AFUA_2G09150	157.282	106.044	0.54265	0.00087862	0.0027159	-	adenosine deaminase
AFUA_2G09180	715.598	1084.96	-0.58771	1.3796e-07	9.1238e-07	-	Coatomer subunit zeta, putative
AFUA_2G09190	451.472	541.869	-0.26153	0.0031902	0.0085359	-	conserved hypothetical protein
AFUA_2G09200	9148.18	11943.3	-0.38038	6.5203e-06	3.1702e-05	-	60S ribosomal protein L30, putative
AFUA_2G09240	347.682	259.419	0.40525	0.0064401	0.015857	-	F-box protein (Pof7), putative
AFUA_2G09300	25.7461	47.1611	-0.76447	0.0025389	0.006953	-	conserved hypothetical protein
AFUA_2G09320	1146.24	1336.27	-0.21655	0.0078433	0.018878	-	amino-acid N-acetyltransferase subunit Mak10, putative
AFUA_2G09350	2400.41	1928.9	0.31164	0.0015074	0.004391	-	endo-beta-1,6-glucanase, putative
AFUA_2G09360	276.232	383.219	-0.46086	5.289e-05	0.00021293	-	C6 transcription factor, putative
AFUA_2G09470	518.922	640.12	-0.30085	0.00070379	0.0022332	-	HVA22 domain membrane protein
AFUA_2G09480	826.324	592.812	0.47262	1.8023e-06	9.7586e-06	-	conserved hypothetical protein
AFUA_2G09510	2514.33	1512.52	0.71642	1.5068e-09	1.3392e-08	-	conserved hypothetical protein
AFUA_2G09570	1386.05	781.756	0.80136	4.4931e-09	3.7303e-08	-	serine/threonine protein kinase
AFUA_2G09620	18.0668	6.9569	1.0569	0.0018271	0.0052004	-	phytanoyl-CoA dioxygenase family protein
AFUA_2G09630	573.438	328.134	0.77438	1.1139e-07	7.4797e-07	-	conserved hypothetical protein
AFUA_2G09640	548.638	382.371	0.51065	2.1047e-06	1.127e-05	-	RING finger domain protein, putative
AFUA_2G09650	13236.5	8746.63	0.59215	1.7641e-14	3.022e-13	-	aspartate transaminase, putative
AFUA_2G09740	292.617	400.339	-0.44511	2.3589e-06	1.2506e-05	-	DUF185 domain protein
AFUA_2G09760	865.099	1024.08	-0.23917	0.0020463	0.0057654	-	conserved hypothetical protein
AFUA_2G09780	740.843	872.977	-0.23433	0.0075431	0.018246	-	conserved hypothetical protein
AFUA_2G09790	7538.86	6816.41	0.14499	0.018428	0.039839	-	glucose-6-phosphate isomerase
AFUA_2G09820	171.45	264.654	-0.61401	1.5828e-06	8.7185e-06	-	conserved hypothetical protein
AFUA_2G09830	855.657	968.863	-0.17557	0.021076	0.044734	-	ARF GTPase activator (Glo3), putative
AFUA_2G09840	265.412	208.963	0.33457	0.0079644	0.019129	-	folic acid synthesis protein
AFUA_2G09850	2365.3	1816.12	0.378	2.1785e-06	1.1638e-05	-	oxidoreductase, 2-nitropropane dioxygenase family, putative
AFUA_2G09860	112.61	230.501	-0.99206	2.2844e-10	2.3272e-09	-	purine-cytosine permease
AFUA_2G09870	2549.73	3051.38	-0.25673	0.0017113	0.004915	-	eukaryotic translation initiation factor 3 subunit EifCg, putative
AFUA_2G09930	152.219	192.879	-0.33466	0.018979	0.040878	-	conserved hypothetical protein
AFUA_2G09940	197.382	343.71	-0.76776	2.2601e-08	1.6944e-07	-	conserved hypothetical protein
AFUA_2G09990	1514.58	1325.43	0.19275	0.0048548	0.012402	-	conserved hypothetical protein
AFUA_2G10020	249.318	163.608	0.58171	9.0585e-05	0.00034663	-	conserved hypothetical protein
AFUA_2G10030	17211.3	14477.7	0.24792	6.52e-05	0.00025797	-	actin cytoskeleton protein (VIP1), putative
AFUA_2G10060	84.5756	117.282	-0.45468	0.01252	0.02848	-	conserved hypothetical protein
AFUA_2G10080	166.34	216.517	-0.37061	0.0080904	0.019396	-	SET and MYND domain protein, putative
AFUA_2G10090	16093.3	18784.1	-0.22149	0.00077634	0.0024374	-	40S ribosomal protein S15, putative
AFUA_2G10100	30611.4	35372.8	-0.20656	0.0080267	0.019266	-	60S acidic ribosomal protein P2/allergen Asp F 8
AFUA_2G10110	816.894	934.872	-0.19283	0.015646	0.034647	-	conserved hypothetical protein
AFUA_2G10140	591.258	744.139	-0.328	0.00073042	0.0023106	-	DNA replication licensing factor Mcm7, putative
AFUA_2G10160	171.034	133.519	0.33838	0.016954	0.037134	-	phenylacetyl-CoA ligase, putative
AFUA_2G10170	2918.18	2497.01	0.22117	0.018039	0.039147	-	conserved hypothetical protein
AFUA_2G10180	23.5469	8.19068	1.1735	0.00032003	0.0010876	-	hypothetical protein
AFUA_2G10190	735.35	551.937	0.40807	3.2032e-05	0.00013517	-	conserved hypothetical protein
AFUA_2G10240	1288.89	656.925	0.94016	1.7365e-11	2.0826e-10	-	NAD binding Rossmann fold oxidoreductase, putative
AFUA_2G10250	115.203	160.082	-0.45474	0.0017609	0.0050415	-	conserved hypothetical protein
AFUA_2G10300	9721.69	10923	-0.16682	0.006694	0.016425	-	40S ribosomal protein S17, putative
AFUA_2G10320	1690.06	1367.26	0.30369	0.00022115	0.00077885	-	SH3 domain protein
AFUA_2G10340	834.174	963.54	-0.20478	0.006999	0.017087	-	AP-2 adaptor complex subunit beta, putative
AFUA_2G10350	333.425	471.577	-0.49029	4.2762e-05	0.00017537	-	ER membrane DUF1077 domain protein, putative
AFUA_2G10370	2731.16	2280.75	0.25672	0.0019825	0.0055993	-	iron-sulfur cluster assembly accessory protein Isa2, putative
AFUA_2G10380	1041.84	1206.13	-0.20705	0.010008	0.023409	-	eukaryotic translation initiation factor 3 subunit EifCl, putative
AFUA_2G10440	15429.4	17569.6	-0.18593	0.0079185	0.019024	-	40S ribosomal protein S11
AFUA_2G10460	323.198	434.409	-0.41815	8.3909e-06	3.989e-05	-	cytosolic regulator Pianissimo, putative
AFUA_2G10470	221.31	269.45	-0.2817	0.021532	0.045607	-	ATP-dependent protease (CrgA), putative
AFUA_2G10500	9222.68	10764.5	-0.22171	3.6247e-05	0.00015115	-	40S ribosomal protein Rps16, putative
AFUA_2G10520	4972.54	1231.86	1.9829	1.3232e-94	8.6943e-92	-	urate oxydase UaZ
AFUA_2G10530	314.112	166.429	0.88282	3.6597e-10	3.6334e-09	-	MFS transporter, putative
AFUA_2G10540	1127.6	705.216	0.66104	2.1994e-08	1.6543e-07	-	conserved hypothetical protein
AFUA_2G10550	3298.95	2014.41	0.7035	4.5138e-16	8.9681e-15	-	C2H2 transcription factor (RfeC), putative
AFUA_2G10590	1805.33	2546.09	-0.49156	4.626e-15	8.4267e-14	-	disulfide isomerase, putative
AFUA_2G10600	1966.66	2258.06	-0.19709	0.0018208	0.0051905	-	NADH-ubiquinone oxidoreductase 299 kDa subunit, putative
AFUA_2G10610	1925.98	2277.72	-0.23892	0.00053035	0.0017276	-	COPI vesicle coat beta' subunit, putative
AFUA_2G10660	12334.8	9041.59	0.44341	4.0733e-08	2.9481e-07	-	mannitol-1-phosphate dehydrogenase
AFUA_2G10670	297.722	201.098	0.55533	1.3994e-06	7.7738e-06	-	conserved hypothetical protein
AFUA_2G10680	34.1041	12.4426	1.1899	0.00010483	0.00039584	-	hypothetical protein
AFUA_2G10700	66.0017	95.6325	-0.49796	0.014549	0.03246	-	alpha-tubulin suppressor protein Aats1, putative
AFUA_2G10710	120.58	158.898	-0.38807	0.0047591	0.012168	-	DNA repair protein rad9, putative
AFUA_2G10750	10315.9	6577.25	0.6431	2.3096e-16	4.7319e-15	-	RNA helicase (Dbp), putative
AFUA_2G10760	60.887	93.8328	-0.59281	0.000555	0.0018015	-	lysophospholipase A, putative
AFUA_2G10770	1135.78	1427.69	-0.3231	0.00071959	0.0022787	-	C2H2 transcription factor (Con7), putative
AFUA_2G10790	501.645	636.784	-0.335	0.0018094	0.0051611	-	pentatricopeptide repeat protein
AFUA_2G10800	668.504	807.47	-0.27099	0.0013753	0.0040509	-	Yip1 domain protein
AFUA_2G10850	404.928	832.321	-1.0278	2.1552e-32	1.4906e-30	-	C6 finger domain protein, putative
AFUA_2G10855	594.122	824.213	-0.46804	9.8009e-08	6.6537e-07	-	phosphoribosylglycinamide formyltransferase, putative
AFUA_2G10860	1753.2	1488.5	0.23432	0.0046202	0.011869	-	RING finger protein
AFUA_2G10880	48.0495	82.4209	-0.73608	0.00023768	0.00083006	-	conserved hypothetical protein
AFUA_2G10930	669.469	970.676	-0.53128	1.1179e-12	1.5724e-11	-	Golgi membrane protein (Rer1), putative
AFUA_2G11000	338.727	403.699	-0.24595	0.015211	0.033774	-	conserved hypothetical protein
AFUA_2G11020	2631.17	1670.04	0.65074	5.0125e-22	1.8012e-20	-	triosephosphate isomerase
AFUA_2G11030	439.006	271.649	0.67177	4.6109e-08	3.3034e-07	-	hypothetical protein
AFUA_2G11080	170.255	318.728	-0.87252	1.5237e-11	1.8491e-10	-	glucosyltransferase (Die2), putative
AFUA_2G11100	2105.36	1818.62	0.20953	0.011882	0.027142	-	AMFR protein, putative
AFUA_2G11140	1204.37	1368.62	-0.18201	0.014687	0.032737	-	50S ribosomal protein L4
AFUA_2G11150	1950.11	2508.75	-0.35679	0.00011934	0.00044483	-	secretory pathway gdp dissociation inhibitor
AFUA_2G11180	1448.44	808.791	0.82922	6.4054e-17	1.3799e-15	-	developmental regulator FlbA
AFUA_2G11230	149.83	187.138	-0.30349	0.022587	0.047491	-	nuclear pore protein (SEH1), putative
AFUA_2G11240	310.086	486.463	-0.63668	3.005e-09	2.5501e-08	-	UDP-N-acetyl-glucosamine-1-P transferase Alg7, putative
AFUA_2G11250	1303.89	887.179	0.55068	1.3487e-11	1.6498e-10	-	aryl-alcohol dehydrogenase Aad14, putative
AFUA_2G11260	1439.07	2017.57	-0.47407	0.00014133	0.00052002	-	3-isopropylmalate dehydratase, putative
AFUA_2G11300	1533.31	1987.43	-0.36803	8.1841e-05	0.00031606	-	methylenetetrahydrofolate reductase, putative
AFUA_2G11320	165.515	216.902	-0.37651	0.0035146	0.0093226	-	conserved hypothetical protein
AFUA_2G11340	5792.11	5111.81	0.1792	0.0050956	0.012945	-	ML domain protein, putative
AFUA_2G11380	507.637	765.292	-0.58254	8.6591e-12	1.079e-10	-	rRNA assembly protein Mis3, putative
AFUA_2G11400	55.5458	33.929	0.62927	0.0062057	0.01535	-	conserved hypothetical protein
AFUA_2G11430	231.853	385.778	-0.71558	6.2477e-10	5.9311e-09	-	spindle pole body component (Alp4), putative
AFUA_2G11440	1616.8	2063.14	-0.3491	2.2067e-05	9.5931e-05	-	proteasome component Pup2, putative
AFUA_2G11450	425.494	704.698	-0.71659	1.6362e-14	2.8186e-13	-	rRNA processing protein Rrp8, putative
AFUA_2G11460	889.337	634.393	0.48064	1.7027e-06	9.3175e-06	-	C6 finger domain protein, putative
AFUA_2G11470	762.942	352.852	1.0871	6.7111e-21	2.1661e-19	-	conserved hypothetical protein
AFUA_2G11490	1034.36	493.405	1.0482	2.8313e-20	8.6529e-19	-	acetylglutamate synthase
AFUA_2G11500	416.136	296.144	0.48349	1.3518e-06	7.5367e-06	-	acetyltransferase, GNAT family family
AFUA_2G11520	41187.3	31782	0.37087	3.5455e-07	2.2023e-06	-	MFS monosaccharide transporter, putative
AFUA_2G11530	65.9441	39.8834	0.68132	0.0021497	0.0060125	-	hypothetical protein
AFUA_2G11590	82.2142	129.26	-0.61115	0.00030909	0.0010542	-	UDP-glucoronosyl and UDP-glucosyl transferase family protein
AFUA_2G11670	84.3438	120.427	-0.49044	0.004683	0.01201	-	conserved hypothetical protein
AFUA_2G11710	451.498	585.606	-0.36835	1.2766e-05	5.8425e-05	-	Mob1 family protein
AFUA_2G11730	322.021	406.858	-0.32761	0.0022267	0.0062051	-	Protein kinase domain-containing protein
AFUA_2G11740	1367.8	1201.55	0.18651	0.0088522	0.021053	-	mitochondrial serine protease Pim1, putative
AFUA_2G11770	414.466	285.385	0.52974	7.7612e-07	4.5101e-06	-	conserved hypothetical protein
AFUA_2G11780	1842.49	1468.96	0.32143	0.0013702	0.0040372	-	C2H2 transcription factor (Crea), putative
AFUA_2G11790	3856.22	2495.92	0.61987	2.6263e-12	3.5115e-11	-	conserved hypothetical protein
AFUA_2G11800	391.937	531.612	-0.43702	1.4303e-06	7.9309e-06	-	small nuclear ribonucleoprotein (LSM1), putative
AFUA_2G11810	482.341	628.299	-0.37351	0.0001168	0.00043659	-	pre-rRNA processing protein Rrp12, putative
AFUA_2G11840	2204.59	1559.61	0.49083	4.257e-06	2.1341e-05	-	transcriptional corepressor Cyc8, putative
AFUA_2G11850	19353.8	21838.4	-0.17302	0.0050282	0.012795	-	60S ribosomal protein L3
AFUA_2G11860	1442.72	932.525	0.6206	8.3943e-12	1.0506e-10	-	conserved hypothetical protein
AFUA_2G11920	390.313	482.63	-0.29633	0.003347	0.0089192	-	conserved hypothetical protein
AFUA_2G11940	3094.12	2669.76	0.21147	0.0093038	0.022001	-	adenylosuccinate lyase Ade13, putative
AFUA_2G11960	627.662	883.344	-0.48568	1.8828e-09	1.6511e-08	-	Exocyst complex component Exo70, putative
AFUA_2G11970	1326.52	867.306	0.60696	4.8328e-16	9.5607e-15	-	phospholipase A2 (PlaA), putative
AFUA_2G11990	961.956	678.417	0.49837	1.0169e-10	1.0864e-09	-	phosphoinositide phosphatase Pten/Tep1, putative
AFUA_2G12010	209.168	326.494	-0.62785	3.6705e-08	2.6692e-07	-	pentatricopeptide repeat protein
AFUA_2G12040	127.712	98.0855	0.37077	0.014426	0.032242	-	hypothetical protein
AFUA_2G12050	746.754	1104.28	-0.55893	1.6669e-12	2.299e-11	-	ZIP metal ion transporter, putative
AFUA_2G12070	727.971	583.129	0.31518	0.00029534	0.0010107	-	C6 transcription factor, putative
AFUA_2G12080	1947.22	1667.44	0.22231	0.00087091	0.0026948	-	mitochondrial phosphate transporter Pic2, putative
AFUA_2G12120	215.477	365.043	-0.74008	3.9656e-11	4.5092e-10	-	conserved hypothetical protein
AFUA_2G12140	444.978	631.345	-0.49925	4.9005e-08	3.4946e-07	-	voltage-gated chloride channel, putative
AFUA_2G12150	478.833	365.053	0.38523	0.00030414	0.0010389	-	midasin, putative
AFUA_2G12160	506.705	396.631	0.34382	0.00084041	0.0026118	-	conserved hypothetical protein
AFUA_2G12170	129.052	90.7157	0.47858	0.0056071	0.014031	-	conserved hypothetical protein
AFUA_2G12190	782.791	935.246	-0.25289	0.00067982	0.0021654	-	mitochondrial intermembrane space translocase subunit Tim13, putative
AFUA_2G12210	220.013	277.573	-0.32451	0.0084637	0.020217	-	stress activated MAP kinase interacting protein, putative
AFUA_2G12250	303.468	410.193	-0.43316	3.2487e-05	0.00013696	-	DNA replication factor C subunit Rfc5, putative
AFUA_2G12300	207.705	265.881	-0.35126	0.0053167	0.013432	-	integral membrane protein
AFUA_2G12310	188.593	278.526	-0.54982	6.9116e-06	3.3463e-05	-	HLH transcription factor, putative
AFUA_2G12320	184.252	244.67	-0.40331	0.0021858	0.0061006	-	conserved hypothetical protein
AFUA_2G12360	902.046	767.854	0.2301	0.015409	0.034188	-	WD repeat protein
AFUA_2G12370	474.851	702.723	-0.5602	1.1851e-10	1.2531e-09	-	mitochondrion organization and biogenesis protein, putative
AFUA_2G12420	361.792	839.829	-1.1855	1.0155e-22	3.9249e-21	-	conserved hypothetical protein
AFUA_2G12430	550.698	672.991	-0.28632	0.00070339	0.0022327	-	conserved hypothetical protein
AFUA_2G12490	429.062	265.08	0.6806	1.8494e-10	1.9093e-09	-	lipase, putative
AFUA_2G12500	2776.58	1192.19	1.2015	3.0658e-35	2.4739e-33	-	MFS multidrug transporter, putative
AFUA_2G12520	546.744	429.981	0.34334	0.00020919	0.00074154	-	conserved hypothetical protein
AFUA_2G12540	607.578	751.569	-0.3019	0.00088982	0.002745	-	conserved hypothetical protein
AFUA_2G12550	236.825	315.255	-0.40228	0.00086918	0.0026903	-	MFS multidrug transporter, putative
AFUA_2G12570	144.208	92.7769	0.61336	0.00014237	0.00052303	-	peptidase family M20/M25/M40 protein
AFUA_2G12630	845.433	301.586	1.2614	8.8069e-06	4.1738e-05	-	allergenic cerato-platanin Asp F13
AFUA_2G12640	225.272	132.842	0.74033	8.2742e-08	5.6675e-07	-	integral membrane protein
AFUA_2G12680	231.867	47.2661	2.0697	4.8836e-19	1.3213e-17	-	conserved hypothetical protein
AFUA_2G12700	47.5253	8.75	2.0137	3.0608e-11	3.5641e-10	-	HET domain protein
AFUA_2G12710	274.549	50.9719	2.3023	9.4957e-36	8.0139e-34	-	MFS monocarboxylate transporter, putative
AFUA_2G12740	19.4424	8.79213	0.8072	0.022786	0.047833	-	methyltransferase, putative
AFUA_2G12770	8.01504	2.53718	0.9418	0.016459	0.036195	-	alpha-L-arabinofuranosidase, putative
AFUA_2G12780	251.125	98.7557	1.2641	7.3259e-12	9.2486e-11	-	von Willebrand domain protein
AFUA_2G12850	147.648	191.83	-0.36125	0.0088164	0.020978	-	1,3-beta-glucanosyltransferase Gel3
AFUA_2G12880	424.974	613.524	-0.52021	2.2861e-08	1.7098e-07	-	pre-rRNA processing protein Tsr1, putative
AFUA_2G12890	277.715	429.197	-0.61544	5.8906e-09	4.8124e-08	-	small nucleolar ribonucleoprotein complex subunit, putative
AFUA_2G12900	1543.23	1186.25	0.37408	5.727e-06	2.8098e-05	-	urease accessory protein UreG, putative
AFUA_2G12910	3505.78	2728.37	0.35645	0.00038935	0.0012996	-	PtaB protein, putative
AFUA_2G12920	883.288	1001.73	-0.17862	0.009692	0.022773	-	mitochondrial AAA ATPase, putative
AFUA_2G12930	1309.63	1052.02	0.31238	0.00076027	0.0023944	-	conserved hypothetical protein
AFUA_2G12970	385.697	321.308	0.26055	0.0095357	0.022446	-	peroxisomal membrane anchor protein, putative
AFUA_2G12990	628.778	769.822	-0.29183	0.00055573	0.0018032	-	peptidyl prolyl cis-trans isomerase Cyclophilin, putative
AFUA_2G13000	8168.83	6955.33	0.23092	0.00018241	0.00065444	-	conserved hypothetical protein
AFUA_2G13020	395.364	517.072	-0.37763	0.00018566	0.00066508	-	mitochondrial dicarboxylate carrier, putative
AFUA_2G13030	1378.62	1190.07	0.21124	0.0026325	0.0071837	-	phenylalanyl-tRNA synthetase alpha subunit (PodG), putative
AFUA_2G13060	1286.54	596.543	1.0725	6.6584e-14	1.0727e-12	-	calcineurin binding protein, putative
AFUA_2G13080	377.444	576.328	-0.60517	2.0581e-11	2.4461e-10	-	Nudix/MutT family protein
AFUA_2G13090	504.707	635.597	-0.32995	0.00013942	0.00051322	-	RNA polymerase II subunit 3
AFUA_2G13100	698.417	540.715	0.36412	0.00010329	0.00039067	-	conserved hypothetical protein
AFUA_2G13130	380.592	565.338	-0.56019	2.1899e-08	1.6485e-07	-	3' exoribonuclease family protein (Rrp42), putative
AFUA_2G13150	575.836	463.992	0.30604	0.0020093	0.0056679	-	conserved hypothetical protein
AFUA_2G13160	904.028	616.316	0.54608	4.1235e-10	4.0569e-09	-	conserved hypothetical protein
AFUA_2G13175	1237.28	853.468	0.52236	9.722e-06	4.5606e-05	-	hypothetical protein
AFUA_2G13230	383.399	476.019	-0.30681	0.0026781	0.0072924	-	universal stress protein family domain protein
AFUA_2G13250	2478.92	1900.97	0.3794	4.2993e-07	2.6157e-06	-	bifunctional tryptophan synthase TRPB
AFUA_2G13295	2355.6	1874.81	0.31916	0.014435	0.032246	-	aminotransferase family protein (LolT), putative
AFUA_2G13310	1514.8	1217.74	0.31375	3.7925e-06	1.9179e-05	-	RING finger domain protein, putative
AFUA_2G13330	264.892	338.906	-0.35358	0.00087558	0.0027074	-	conserved hypothetical protein
AFUA_2G13370	481.025	563.357	-0.22071	0.017634	0.038421	-	phosphatidylinositol 4-kinase type II subunit alpha, putative
AFUA_2G13380	248.787	328.466	-0.39318	0.00019891	0.00070756	-	GATA transcription factor (AreB), putative
AFUA_2G13430	5748.48	3525.97	0.69497	3.7016e-13	5.5098e-12	-	chitin synthase, putative
AFUA_2G13440	3799.67	2626.01	0.52718	6.3806e-10	6.0386e-09	-	chitin synthase ChsE
AFUA_2G13450	288.822	523.117	-0.83863	7.9029e-15	1.4007e-13	-	dynactin, putative
AFUA_2G13460	346.757	1084.61	-1.6115	1.6523e-44	2.2686e-42	-	alpha-amylase, putative
AFUA_2G13480	777.023	531.276	0.53951	3.2462e-06	1.6676e-05	-	conserved hypothetical protein
AFUA_2G13490	1139.3	861.467	0.39904	2.1814e-05	9.4921e-05	-	KH domain protein
AFUA_2G13500	455.231	239.962	0.8876	2.8943e-09	2.4652e-08	-	conserved hypothetical protein
AFUA_2G13512	1110.58	1285.16	-0.20967	0.0085667	0.020437	-	DUF300 domain protein
AFUA_2G13530	19907.3	15919.3	0.31955	3.6719e-05	0.00015298	-	translation elongation factor EF-2 subunit, putative
AFUA_2G13570	612.834	800.399	-0.38267	1.9909e-05	8.7128e-05	-	ribosome biogenesis protein (Bms1), putative
AFUA_2G13590	4000.37	5059.05	-0.33658	4.1908e-07	2.5514e-06	-	hypothetical protein
AFUA_2G13615	181.387	73.6687	1.2398	6.0688e-15	1.0861e-13	-	IQ calmodulin-binding motif protein
AFUA_2G13640	149.996	213.46	-0.49058	8.9743e-05	0.00034384	-	serine/threonin protein kinase, putative
AFUA_2G13660	189.679	88.2512	1.0344	3.267e-09	2.7521e-08	-	conserved hypothetical protein
AFUA_2G13680	3092.17	2040.92	0.59181	5.131e-11	5.7421e-10	-	calcium/calmodulin-dependent protein kinase, putative
AFUA_2G13690	5075.74	4064.91	0.31687	0.00013531	0.0005001	-	ubiquitin conjugating enzyme, putative
AFUA_2G13730	493.487	602.954	-0.28748	0.0019531	0.0055179	-	NEDD8 activating enzyme (UbaC), putative
AFUA_2G13750	388.829	308.26	0.32272	0.01359	0.030611	-	vacuolar sorting protein, putative
AFUA_2G13760	1272.56	1062.96	0.25762	0.0024831	0.0068185	-	plasma membrane SNARE protein (Sec9), putative
AFUA_2G13810	331.66	173.185	0.91338	8.3177e-14	1.3284e-12	-	malate/L-lactate dehydrogenase, putative
AFUA_2G13820	975.372	814.96	0.25625	0.0014584	0.0042644	-	SAP domain protein, putative
AFUA_2G13830	1527.88	181.42	2.9679	1.3251e-97	1.0158e-94	-	conserved hypothetical protein
AFUA_2G13850	3163.62	3784.78	-0.25463	0.0072963	0.017737	-	protein phosphatase regulatory subunit Gac1, putative
AFUA_2G13860	6885.17	5440.67	0.33675	4.8807e-06	2.4269e-05	-	histone H4.2
AFUA_2G13870	1547.63	1342.86	0.20411	0.016012	0.035304	-	mitochondrial carrier protein, putative
AFUA_2G13880	534.562	317.351	0.73993	2.4326e-14	4.0985e-13	-	SH3 domain protein
AFUA_2G13890	3324.33	735.56	1.8637	1.7196e-11	2.0678e-10	-	annexin ANXC3.2
AFUA_2G13910	263.066	815.233	-1.5918	4.5772e-39	4.7848e-37	-	EBP domain protein, putative
AFUA_2G13940	1059.3	1237.92	-0.22348	0.023942	0.049965	-	conserved hypothetical protein
AFUA_2G13960	487.02	626.575	-0.35748	0.00046091	0.0015143	-	tafazzin
AFUA_2G13980	486.96	680.771	-0.47617	7.543e-09	6.0548e-08	-	ATP dependent RNA helicase (Dbp9), putative
AFUA_2G13990	607.336	426.78	0.50277	1.3548e-08	1.0464e-07	-	conserved hypothetical protein
AFUA_2G14020	173.464	60.3622	1.4428	2.6926e-16	5.48e-15	-	ABC transporter, putative
AFUA_2G14040	447.6	275.521	0.68449	1.2231e-09	1.1129e-08	-	conserved hypothetical protein
AFUA_2G14060	1516.89	1754.03	-0.20583	0.0086551	0.020621	-	NADH-cytochrome b5 reductase
AFUA_2G14070	594.761	505.104	0.23085	0.014363	0.032162	-	conserved hypothetical protein
AFUA_2G14090	614.509	793.796	-0.36524	2.4641e-05	0.00010623	-	extragenic suppressor of the bimD6 mutation
AFUA_2G14100	1072.11	901.603	0.24666	0.0017599	0.0050403	-	kinase activator (Atg17), putative
AFUA_2G14110	6041.6	4437.73	0.4423	8.9834e-11	9.6766e-10	-	sulfur metabolite repression control protein SconB, putative
AFUA_2G14130	747.414	898.792	-0.26116	0.0044942	0.011593	-	ubiquitin C-terminal hydrolase, putative
AFUA_2G14160	853.87	742.697	0.20161	0.004921	0.012554	-	autophagy protein Atg20, putative
AFUA_2G14180	241.025	333.124	-0.4574	3.3447e-05	0.00014049	-	HEAT repeat protein
AFUA_2G14190	1086.65	1284.18	-0.24019	0.0012706	0.0037766	-	Mitochondrial import inner membrane translocase subunit TIM23, putative
AFUA_2G14200	336.392	256.47	0.38268	0.00058326	0.0018839	-	protein kinase, putative
AFUA_2G14210	2266.67	2738.7	-0.27177	9.3835e-06	4.4153e-05	-	dihydroxy acid dehydratase Ilv3, putative
AFUA_2G14220	392.592	458.546	-0.2176	0.021317	0.045183	-	vacuolar protein sorting protein Vps66, putative
AFUA_2G14230	67.2039	211.603	-1.575	9.516e-22	3.3411e-20	-	MFS transporter, putative
AFUA_2G14240	301.329	382.487	-0.33444	0.0015815	0.0045775	-	conserved hypothetical protein
AFUA_2G14250	489.53	351.283	0.47343	1.7661e-07	1.1514e-06	-	CBF/NF-Y family transcription factor, putative
AFUA_2G14260	398.798	612.461	-0.61008	2.1137e-10	2.1628e-09	-	conserved hypothetical protein
AFUA_2G14270	1069	1519.29	-0.49379	2.7327e-05	0.00011681	-	actin-binding protein, putative
AFUA_2G14310	211.792	487.082	-1.1739	3.2139e-22	1.1732e-20	-	phosphoribulokinase/uridine kinase family protein
AFUA_2G14350	53.9222	35.479	0.54299	0.015697	0.034736	-	AT DNA binding protein, putative
AFUA_2G14360	1124.2	705.715	0.66788	6.2451e-19	1.6652e-17	-	GPI anchored endo-1,3(4)-beta-glucanase, putative
AFUA_2G14370	1926.11	1489.01	0.36903	2.5449e-07	1.6246e-06	-	conserved hypothetical protein
AFUA_2G14380	360.766	234.017	0.60713	9.484e-07	5.4155e-06	-	prenyl cysteine carboxyl methyltransferase, putative
AFUA_2G14400	102.365	36.0385	1.3956	2.2206e-12	2.9952e-11	-	conserved hypothetical protein
AFUA_2G14420	50.2487	22.113	1.0611	7.5034e-06	3.61e-05	-	cutinase, putative
AFUA_2G14430	242.95	196.339	0.29466	0.019819	0.042419	-	cytochrome p450, putative
AFUA_2G14450	351.217	270.339	0.36814	0.00028303	0.00097185	-	hypothetical protein
AFUA_2G14460	3079.05	2101.87	0.54039	5.3417e-07	3.1866e-06	-	oxidoreductase, short-chain dehydrogenase/reductase family
AFUA_2G14490	1305.76	565.245	1.1744	2.7881e-19	7.753e-18	-	endoglucanase, putative
AFUA_2G14520	887.946	583.578	0.59578	2.4587e-08	1.8314e-07	-	hydrolase, putative
AFUA_2G14525	534.478	293.813	0.84564	4.0194e-13	5.9445e-12	-	conserved hypothetical protein
AFUA_2G14530	223.253	169.353	0.39443	0.0026038	0.0071097	-	esterase, putative
AFUA_2G14540	632.482	539.927	0.22943	0.015287	0.033926	-	endoglucanase, putative
AFUA_2G14560	1028.5	649.532	0.65496	5.461e-12	6.9966e-11	-	dihydrodipicolinate synthetase family protein
AFUA_2G14570	2732.97	1275.93	1.0769	4.5927e-22	1.6568e-20	-	zinc/cadmium resistance protein
AFUA_2G14580	445.195	621.763	-0.47616	1.7237e-07	1.1253e-06	-	manganese ion homeostasis (Fr), putative
AFUA_2G14590	3249.86	1497.42	0.99332	6.4969e-05	0.00025769	-	MFS monosaccharide transporter, putative
AFUA_2G14600	341.03	247.214	0.45292	0.00018453	0.00066164	-	ab-hydrolase associated lipase, putative
AFUA_2G14610	151.909	85.4766	0.80252	6.2931e-08	4.409e-07	-	oxalate decarboxylase, putative
AFUA_2G14620	1304.09	530.733	1.2751	3.1939e-37	2.8804e-35	-	conserved hypothetical protein
AFUA_2G14630	975.957	253.236	1.8849	1.3518e-40	1.5544e-38	-	cell wall glycosyl hydrolase YteR, putative
AFUA_2G14640	50.4079	9.10129	2.0466	1.7012e-12	2.3427e-11	-	F-box domain protein
AFUA_2G14690	394.292	319.377	0.30008	0.0039663	0.010374	-	conserved hypothetical protein
AFUA_2G14700	123.117	167.494	-0.42786	0.0032344	0.0086392	-	conserved hypothetical protein
AFUA_2G14710	1425.5	1132.68	0.33038	8.1146e-06	3.8757e-05	-	arsenite resistance protein Ars2, putative
AFUA_2G14720	830.604	549.66	0.58552	2.0445e-08	1.5428e-07	-	CCAAT-binding transcription factor subunit HAPB
AFUA_2G14730	159.458	216.436	-0.42911	0.0012886	0.0038239	-	kinesin family protein
AFUA_2G14770	379.556	543.007	-0.51081	2.1837e-06	1.1659e-05	-	Type I phosphodiesterase / nucleotide pyrophosphatase family protein
AFUA_2G14800	161.593	254.779	-0.63245	2.3223e-05	0.00010062	-	HLH transcription factor (Hpa3), putative
AFUA_2G14820	420.938	337.674	0.31212	0.0078107	0.018809	-	conserved hypothetical protein
AFUA_2G14860	79.8213	52.5905	0.56834	0.0027471	0.0074457	-	epoxide hydrolase, putative
AFUA_2G14880	180.463	226.027	-0.32272	0.017427	0.038057	-	transcription initiation factor TFIID subunit 7, putative
AFUA_2G14910	266.11	319.151	-0.25964	0.012781	0.029015	-	alpha-1,6-mannosyltransferase subunit, putative
AFUA_2G14930	530.153	650.334	-0.29248	0.0007678	0.0024139	-	alanine racemase
AFUA_2G14940	304.368	451.639	-0.55967	3.3321e-08	2.4443e-07	-	conserved hypothetical protein
AFUA_2G14960	2931.44	2426.43	0.27178	0.00012435	0.00046201	-	thioredoxin, putative
AFUA_2G14970	7692.17	6570.58	0.2263	0.00035693	0.0012005	-	Gamma-butyrobetaine hydroxylase subfamily, putative
AFUA_2G15000	303.451	197.871	0.58769	0.00015541	0.00056618	-	Mechanosensitive ion channel family
AFUA_2G15010	1702.65	1154.63	0.55338	2.9616e-09	2.5203e-08	-	serine threonine protein kinase, putative
AFUA_2G15030	1075.27	1270.47	-0.23761	0.0031299	0.0083844	-	C-3 sterol dehydrogenase/C-4 decarboxylase
AFUA_2G15050	486.994	672.496	-0.45473	9.2326e-06	4.3487e-05	-	Rho GTPase activator (Lrg11), putative
AFUA_2G15080	383.425	525.887	-0.44757	0.00033554	0.0011365	-	Sybindin-like family protein
AFUA_2G15120	11.766	2.73461	1.2679	0.00098804	0.0030116	-	hypothetical protein
AFUA_2G15130	492.437	302.905	0.68396	2.248e-09	1.9418e-08	-	ABC multidrug transporter, putative
AFUA_2G15140	181.878	131.794	0.44399	0.00089588	0.0027609	-	MFS drug transporter, putative
AFUA_2G15165	1920.78	1144.92	0.73828	7.2595e-19	1.9245e-17	-	hypothetical protein
AFUA_2G15170	4100.3	3018.85	0.4382	3.5855e-09	3.0094e-08	-	conserved hypothetical protein
AFUA_2G15220	166.254	214.147	-0.35643	0.010328	0.024096	-	DNA repair protein Pso2/Snm1, putative
AFUA_2G15240	214.112	153.723	0.46701	0.0022769	0.0063208	-	small oligopeptide transporter, OPT family
AFUA_2G15290	2422.37	1312.62	0.76739	0.0041012	0.010672	-	DUF636 domain protein
AFUA_2G15340	196.381	142.032	0.46038	0.00036804	0.0012343	-	AflR-like C6 transcription factor, putative
AFUA_2G15370	1326.62	1051.22	0.33378	1.5865e-05	7.0814e-05	-	MFS transporter family protein, putative
AFUA_2G15390	378.205	573.066	-0.58846	4.0872e-07	2.4899e-06	-	FluG family protein
AFUA_2G15420	304.75	218.869	0.47271	9.6464e-05	0.00036668	-	conserved hypothetical protein
AFUA_2G15430	5564.71	2997.33	0.88457	1.0513e-31	6.8105e-30	-	sorbitol/xylulose reductase Sou1-like, putative
AFUA_2G15440	331.141	226.226	0.53899	4.6627e-06	2.326e-05	-	integral membrane protein, putative
AFUA_2G15480	141.147	101.466	0.45317	0.0044123	0.011401	-	conserved hypothetical protein
AFUA_2G15500	1492.09	1954.61	-0.38618	7.0341e-06	3.4021e-05	-	small nuclear ribonucleoprotein SmF, putative
AFUA_2G15510	650.909	850.982	-0.38443	5.6466e-07	3.3555e-06	-	DUF866 domain protein
AFUA_2G15540	1140.55	807.042	0.49254	1.6166e-09	1.4327e-08	-	DDHD domain protein
AFUA_2G15560	1273.05	1749.18	-0.45271	6.5501e-06	3.183e-05	-	V-ATPase proteolipid subunit Ppa1, putative
AFUA_2G15570	1263.06	1601.22	-0.3396	7.928e-06	3.7913e-05	-	RAS small monomeric GTPase Rab6, putative
AFUA_2G15580	1691.44	1283.56	0.39281	8.4823e-05	0.00032648	-	conserved hypothetical protein
AFUA_2G15590	2100.06	2643.03	-0.32617	0.00096058	0.0029367	-	sulfite reductase, putative
AFUA_2G15600	307.349	501.553	-0.69538	4.0559e-11	4.6005e-10	-	conserved hypothetical protein
AFUA_2G15610	864.085	1097.06	-0.33893	1.4128e-05	6.3834e-05	-	mitochondrial DNA-directed RNA polymerase, putative
AFUA_2G15650	667.473	469.668	0.49808	3.6223e-07	2.2438e-06	-	DUF323 domain protein
AFUA_2G15690	275.429	198.536	0.45318	0.0025703	0.0070307	-	conserved hypothetical protein
AFUA_2G15710	1082.72	670.119	0.68163	8.9689e-13	1.2791e-11	-	conserved hypothetical protein
AFUA_2G15740	350.302	198.824	0.79621	7.7572e-11	8.4348e-10	-	short chain dehydrogenase/oxidoreductase, putative
AFUA_2G15750	314.802	396.371	-0.32372	0.0012567	0.0037474	-	gamma-tubulin complex component GCP4, putative
AFUA_2G15770	1262.23	1049.77	0.26306	0.00061063	0.0019641	-	cell wall biogenesis protein/glutathione transferase (Gto1), putative
AFUA_2G15780	524.195	702.12	-0.41587	8.3773e-05	0.00032298	-	calcium dependent mitochondrial carrier protein, putative
AFUA_2G15790	246.301	349.463	-0.49328	0.00053147	0.0017306	-	C-type cyclin (Fic1), putative
AFUA_2G15800	2255.59	1723.74	0.38574	1.411e-08	1.087e-07	-	conserved hypothetical protein
AFUA_2G15810	513.689	191.809	1.3766	1.7477e-25	8.0787e-24	-	conserved hypothetical protein
AFUA_2G15820	688.872	481.378	0.50418	4.2147e-06	2.114e-05	-	SNARE complex subunit (Syn8), putative
AFUA_2G15830	439.572	356.614	0.29603	0.0030933	0.0082935	-	TRAF-like signal transducer, putative
AFUA_2G15840	838.127	663.507	0.3319	0.0019886	0.0056149	-	HET-C domain protein HetC
AFUA_2G15860	145.677	195.738	-0.4192	0.0017012	0.004889	-	TAM domain methyltransferase, putative
AFUA_2G15910	395.435	539.385	-0.4395	0.00011982	0.00044625	-	mannan polymerase II complex ANP1 subunit Anp1, putative
AFUA_2G15915	1539.33	1295.16	0.24811	0.00034176	0.0011541	-	glycosyltransferase family protein
AFUA_2G15930	2396.05	1889.4	0.33762	0.0002221	0.0007816	-	alcohol dehydrogenase, zinc-containing
AFUA_2G15950	1614.83	1148.29	0.48296	9.7331e-06	4.562e-05	-	extracellular aspartic endopeptidase, putative
AFUA_2G15960	1998.89	1634.09	0.28722	0.0030889	0.0082891	-	nucleotide binding protein Nbp35, putative
AFUA_2G15970	1788.57	2494.6	-0.47474	2.4143e-11	2.8473e-10	-	phosphatidylethanolamine methyltransferase
AFUA_2G16000	84.9971	266.39	-1.5795	1.1118e-24	4.9406e-23	-	conserved hypothetical protein
AFUA_2G16020	1819.85	2567.74	-0.49137	1.682e-09	1.4878e-08	-	t-complex protein 1, alpha subunit, putative
AFUA_2G16040	674.624	887.941	-0.38867	0.00011328	0.00042447	-	rRNA biogenesis protein RRP5, putative
AFUA_2G16050	232.009	294.154	-0.3311	0.0084188	0.020126	-	conserved hypothetical protein
AFUA_2G16060	908.531	1117.94	-0.29294	0.0020023	0.0056519	-	conserved hypothetical protein
AFUA_2G16070	148.7	195.436	-0.38795	0.0067688	0.0166	-	urease accessory protein UreD
AFUA_2G16090	1005.73	1509.06	-0.57735	6.8579e-11	7.5401e-10	-	karyopherin alpha subunit, putative
AFUA_2G16100	179.124	248.342	-0.45435	0.0009764	0.0029801	-	telomere-binding alpha subunit central domain protein
AFUA_2G16120	1103.46	1962.41	-0.81808	3.302e-20	1.0025e-18	-	translocon-associated protein, alpha subunit, putative
AFUA_2G16150	276.344	376.409	-0.4383	0.00039018	0.0013014	-	G2/mitotic-specific cyclin (Clb3), putative
AFUA_2G16180	317.836	439.875	-0.45583	1.6917e-05	7.5105e-05	-	hypothetical protein
AFUA_2G16200	650.945	527.847	0.2962	0.00065394	0.0020909	-	uracil phosphoribosyltransferase
AFUA_2G16230	3729.93	3290.77	0.17929	0.018198	0.039416	-	C2H2 finger domain protein, putative
AFUA_2G16240	4155.77	3623.88	0.19644	0.010473	0.024391	-	cell division control protein Cdc25, putative
AFUA_2G16250	357.737	544.107	-0.59585	1.9133e-10	1.9666e-09	-	COP9 signalosome subunit CsnE
AFUA_2G16260	255.112	347.81	-0.43995	0.00052329	0.001707	-	microtubule associated protein (Ase1), putative
AFUA_2G16330	255.83	105.264	1.1984	2.6662e-10	2.7011e-09	-	glucokinase, putative
AFUA_2G16340	2334.63	1272.86	0.78328	0.0012239	0.0036662	-	hypothetical protein
AFUA_2G16370	13255	16280.1	-0.29462	3.105e-06	1.5993e-05	-	60S ribosomal protein L32
AFUA_2G16390	151.124	101.707	0.52905	0.0050376	0.012815	-	conserved hypothetical protein
AFUA_2G16410	229.417	389.854	-0.75516	3.3705e-12	4.4612e-11	-	conserved hypothetical protein
AFUA_2G16420	625.019	486.932	0.35598	0.00080702	0.0025217	-	conserved hypothetical protein
AFUA_2G16430	5397.27	3812.74	0.49813	3.5689e-14	5.8625e-13	-	conserved hypothetical protein
AFUA_2G16440	2679.96	2062.35	0.37435	1.2781e-06	7.1518e-06	-	hypothetical protein
AFUA_2G16453	25.1577	6.60408	1.4682	1.3381e-05	6.0815e-05	AFUA_2G16453	-
AFUA_2G16462	467.096	395.757	0.23889	0.0083468	0.019969	-	TFIIIC transcription initiation factor complex subunits Tfc3, putative
AFUA_2G16480	1517.02	1096.64	0.46307	1.9592e-08	1.4833e-07	-	DHHC zinc finger membrane protein
AFUA_2G16490	1537.66	896.081	0.77048	1.9853e-22	7.4238e-21	-	rhomboid family membrane protein
AFUA_2G16500	3530.24	2278.19	0.62639	2.2008e-15	4.1233e-14	-	conserved hypothetical protein
AFUA_2G16510	678.135	491.222	0.46026	6.5312e-08	4.5689e-07	-	conserved hypothetical protein
AFUA_2G16520	4589.76	1948.45	1.2149	5.4126e-32	3.5565e-30	-	phospholipase D (PLD), putative
AFUA_2G16530	2926.55	2299.36	0.34467	1.8333e-06	9.9085e-06	-	cyanate hydratase, putative
AFUA_2G16550	173.008	216.844	-0.31267	0.022513	0.047348	-	conserved hypothetical protein
AFUA_2G16570	6.47781	0.815238	1.1811	0.0026787	0.0072924	-	short chain dehydrogenase/reductase, putative
AFUA_2G16600	350.818	454.397	-0.36371	0.001715	0.0049224	-	DNA polymerase delta catalytic subunit Cdc2, putative
AFUA_2G16610	89.8393	177.214	-0.95168	2.6082e-11	3.0603e-10	-	N,N-dimethylglycine oxidase
AFUA_2G16620	171.218	359.213	-1.0278	2.8291e-10	2.8567e-09	-	protein kinase, putative
AFUA_2G16630	1627.31	1263.99	0.35841	0.00032806	0.0011132	-	acyl-CoA dehydrogenase
AFUA_2G16650	101.775	145.795	-0.50115	0.002478	0.0068085	-	conserved hypothetical protein
AFUA_2G16692	232.541	317.856	-0.44487	6.9442e-05	0.00027287	-	vacuolar sorting protein SNF7 family protein, putative
AFUA_2G16700	149.194	227.773	-0.58983	2.6812e-05	0.00011488	-	DNA repair protein (RadR), putative
AFUA_2G16730	202.013	258.98	-0.34821	0.0030907	0.0082916	-	peroxisome biosynthesis protein (PAS10/Peroxin-12), putative
AFUA_2G16750	733.277	1080.73	-0.55123	2.413e-07	1.5458e-06	-	nonsense-mediated mRNA decay protein 3
AFUA_2G16760	208.505	313.78	-0.58045	2.4352e-06	1.282e-05	-	conserved hypothetical protein
AFUA_2G16770	765.877	578.682	0.39902	8.4568e-07	4.8958e-06	-	mitochondrial carrier protein (Leu5), putative
AFUA_2G16790	263.597	432.755	-0.69765	4.2596e-10	4.1774e-09	-	glucosyltransferase
AFUA_2G16800	383.598	519.74	-0.42786	0.00035922	0.0012073	-	lectin family integral membrane protein, putative
AFUA_2G16820	3258.51	4214.34	-0.36784	7.0865e-08	4.9273e-07	-	curved DNA-binding protein (42 kDa protein)
AFUA_2G16920	1469.56	1820.7	-0.30631	4.4286e-05	0.00018114	-	actin monomer binding protein, putative
AFUA_2G16970	2066.92	2557.58	-0.30587	2.5662e-06	1.3458e-05	-	50S ribosomal subunit L30
AFUA_2G16980	277.239	223.182	0.30119	0.010426	0.0243	-	conserved hypothetical protein
AFUA_2G16985	703.968	490.316	0.51322	1.3741e-06	7.6422e-06	-	integral membrane protein
AFUA_2G17050	257.001	352.348	-0.44605	3.4852e-05	0.00014586	-	nuclear export protein Noc3
AFUA_2G17060	271.987	556.453	-1.0191	3.2836e-23	1.319e-21	-	60S ribosome biogenesis protein Nip7, putative
AFUA_2G17110	5699.86	4657.23	0.29016	2.4058e-06	1.269e-05	-	cell division control protein Cdc48
AFUA_2G17130	241.996	358.429	-0.5571	1.714e-07	1.1198e-06	-	MAPKKK cascade protein kinase regulator Ste50
AFUA_2G17200	456.336	616.303	-0.42786	7.4252e-06	3.5743e-05	-	conserved hypothetical protein
AFUA_2G17210	250.583	141.623	0.79956	4.5157e-10	4.4051e-09	-	hypothetical protein
AFUA_2G17220	1883.68	1459.81	0.3629	1.1485e-05	5.3062e-05	-	C2H2 transcription factor (AmdX), putative
AFUA_2G17230	234.105	146.123	0.66216	3.3227e-07	2.0807e-06	-	NACHT domain protein
AFUA_2G17260	2.79708	10.8036	-1.1058	0.0045928	0.011813	-	phosphoesterase, putative
AFUA_2G17300	588.505	111.265	2.2832	2.0584e-39	2.2018e-37	-	glutathione S-transferase
AFUA_2G17320	2341.22	253.316	3.1014	2.1794e-106	1.8226e-103	-	conserved hypothetical protein
AFUA_2G17330	659.522	259.571	1.3129	5.1273e-28	2.7745e-26	-	extracelular serine carboxypeptidase, putative
AFUA_2G17360	136.756	175.497	-0.3534	0.012213	0.027842	-	MFS monocarboxylate transporter (Mct), putative
AFUA_2G17390	27.8076	59.2238	-0.95531	0.00029398	0.0010064	-	conserved hypothetical protein
AFUA_2G17400	37.0436	4.82602	1.9839	5.1212e-08	3.6463e-07	-	C-3 sterol dehydrogenase/C-4 decarboxylase family protein
AFUA_2G17480	43.4203	27.9321	0.57686	0.020497	0.043667	-	amino acid transporter, putative
AFUA_2G17500	66.6171	35.0013	0.8501	9.0385e-05	0.00034615	-	cyanide hydratase/nitrilase, putative
AFUA_2G17511	75.4676	40.557	0.82414	0.00021923	0.00077297	-	C6 finger domain protein, putative
AFUA_2G17600	1526.9	732.667	1.0342	2.1741e-17	4.9139e-16	-	conidial pigment polyketide synthase PksP/Alb1
AFUA_2G17610	869.605	590.094	0.54738	3.5555e-06	1.81e-05	-	sulfatase domain protein
AFUA_2G17620	119.323	57.7631	0.9862	5.5448e-08	3.9266e-07	-	cellobiose dehydrogenase
AFUA_2G17650	959.14	770.623	0.31215	0.00085041	0.0026393	-	DUF907 domain protein
AFUA_2G17680	33.5332	10.5257	1.3172	6.2848e-05	0.00024986	-	conserved hypothetical protein
AFUA_2G17730	38.714	23.723	0.61164	0.018537	0.040056	-	MFS multidrug transporter, putative
AFUA_2G17770	165.992	120.496	0.43573	0.0029406	0.0079211	-	conserved hypothetical protein
AFUA_2G17790	91.959	66.3672	0.44102	0.013734	0.030912	-	amino acid transporter, putative
AFUA_2G17800	354.165	250.399	0.48984	3.9629e-06	1.9953e-05	-	C6 transcription factor, putative
AFUA_2G17810	80.1662	36.8727	0.96859	0.00036307	0.0012189	-	RTA1 domain protein, putative
AFUA_2G17820	1321.28	1888.18	-0.5091	3.786e-09	3.169e-08	-	O-methyltransferase
AFUA_2G17930	62.7175	204.489	-1.6123	6.1784e-21	2.0012e-19	-	integral membrane protein
AFUA_2G18030	725.832	527.689	0.44439	0.0018521	0.0052618	-	catalase Cat
AFUA_2G18070	4.08382	30.9326	-2.1486	3.6615e-10	3.6334e-09	-	metalloproteinase, putative
AFUA_3G00130	705.187	399.993	0.79554	7.4491e-11	8.119e-10	-	conserved hypothetical protein
AFUA_3G00150	324.857	263.642	0.29507	0.011863	0.027111	-	short-chain dehydrogenase/oxidoreductase, putative
AFUA_3G00180	30264.2	20804.9	0.533	1.1706e-08	9.1027e-08	-	short chain dehydrogenase (AtsC), putative
AFUA_3G00200	452.183	276.922	0.69258	3.8283e-09	3.2015e-08	-	hexose transporter protein
AFUA_3G00270	69580.1	47024.5	0.56026	4.0415e-14	6.6152e-13	-	GPI-anchored cell wall beta-1,3-endoglucanase EglC
AFUA_3G00310	361.887	635.157	-0.80077	4.7161e-20	1.4085e-18	-	extracellular phytase, putative
AFUA_3G00320	11.866	25.5213	-0.88347	0.0047082	0.012054	-	endo-1,4-beta-xylanase (XlnA), putative
AFUA_3G00330	276.047	218.401	0.32651	0.0054323	0.013664	-	NAD dependent epimerase/dehydratase family protein
AFUA_3G00340	1308.01	1528.51	-0.22035	0.014432	0.032246	-	glycosyl hydrolase, putative
AFUA_3G00350	308.078	387.263	-0.32478	0.0013105	0.0038787	-	conserved hypothetical protein
AFUA_3G00370	11585.4	8726.47	0.40389	3.8679e-06	1.9517e-05	-	phosphoketolase, putative
AFUA_3G00380	458.118	312.709	0.5317	0.0002692	0.00093132	-	beta-galactosidase, putative
AFUA_3G00420	127.656	177.997	-0.46408	0.0016775	0.0048254	-	acetyl xylan esterase (Axe1), putative
AFUA_3G00480	2.39399	13.8431	-1.4156	0.00026322	0.00091303	-	RTA1 domain protein, putative
AFUA_3G00500	14011.7	10230.7	0.44884	3.784e-08	2.7474e-07	-	integral membrane protein
AFUA_3G00540	291.828	169.46	0.76262	2.2621e-08	1.6945e-07	-	MFS peptide transporter, putative
AFUA_3G00590	197.421	19.8649	1.5079	0.00013654	0.00050422	-	Asp-hemolysin
AFUA_3G00640	34.7487	10.2527	1.3085	0.00010203	0.00038639	-	conserved hypothetical protein
AFUA_3G00650	1612.47	1262.82	0.34494	0.00090236	0.0027734	-	aminopeptidase Y, putative
AFUA_3G00660	1152.26	375.848	1.5658	1.0969e-30	6.6826e-29	-	conserved hypothetical protein
AFUA_3G00670	126.395	37.7513	1.6279	1.9035e-17	4.3667e-16	-	DUF1275 domain protein
AFUA_3G00720	436.148	96.9089	2.016	7.7321e-24	3.2627e-22	-	DUF500 and UBA/TS-N domain protein
AFUA_3G00730	397.897	149.353	1.3502	7.9203e-18	1.9224e-16	-	conserved hypothetical protein
AFUA_3G00770	116.26	235.18	-0.98433	6.8688e-11	7.5401e-10	-	conserved hypothetical protein
AFUA_3G00780	19.4374	5.23771	1.2522	0.00064214	0.0020546	-	cAMP receptor (Car4), putative
AFUA_3G00790	107.707	46.2331	1.1205	1.1545e-07	7.7184e-07	-	methylaspartate ammonia-lyase, putative
AFUA_3G00800	586.405	202.666	1.362	4.0139e-08	2.9074e-07	-	oxidoreductase, 2OG-Fe(II) oxygenase family, putative
AFUA_3G00820	439.098	326.557	0.41866	7.8928e-05	0.00030603	-	putative exported protein
AFUA_3G00830	64.3359	17.2231	1.6348	8.8442e-10	8.1766e-09	-	Pfs domain protein
AFUA_3G00850	1629.44	1353.1	0.26759	0.00015204	0.00055524	-	hypothetical protein
AFUA_3G00865	75.5853	51.6446	0.49947	0.015559	0.034494	-	conserved hypothetical protein
AFUA_3G00870	678.773	379.785	0.81676	5.3831e-13	7.8602e-12	-	GNAT family N-acetyltransferase, putative
AFUA_3G00880	55145.3	30581	0.84053	1.0909e-22	4.1812e-21	-	extracellular conserved serine-rich protein
AFUA_3G00900	6396.18	4461.85	0.51329	7.1671e-09	5.7682e-08	-	alpha-amylase, putative
AFUA_3G00910	3638.42	3008.75	0.27084	0.0028543	0.0077113	-	alpha-1,3-glucan synthase Ags1
AFUA_3G00930	565.035	307.507	0.86414	1.8279e-18	4.6708e-17	-	C6 transcription factor, putative
AFUA_3G00960	1659.54	791.336	1.0326	3.0158e-13	4.5704e-12	-	conserved hypothetical protein
AFUA_3G01010	45.7165	68.184	-0.52997	0.011105	0.025621	-	alpha-ketoglutarate-dependent taurine dioxygenase
AFUA_3G01060	205.686	564.073	-1.4085	1.2457e-25	5.8764e-24	-	hypothetical protein
AFUA_3G01070	836.062	3846.87	-2.0365	1.159e-22	4.4057e-21	-	tyrosinase, putative
AFUA_3G01080	78.9764	118.096	-0.5579	0.00052627	0.0017149	-	conserved hypothetical protein
AFUA_3G01150	296.124	136.967	0.9464	0.00074678	0.0023558	-	GPI anchored cell wall protein, putative
AFUA_3G01196	311.368	954.487	-0.93249	0.016838	0.036924	-	conserved hypothetical protein
AFUA_3G01240	18.1022	5.99607	1.1143	0.0018935	0.0053645	-	hypothetical protein
AFUA_3G01290	114.329	64.3178	0.77138	3.679e-05	0.0001532	-	AMID-like mitochondrial oxidoreductase, putative
AFUA_3G01400	165.034	74.1431	1.0761	6.9551e-08	4.8433e-07	-	ABC multidrug transporter, putative
AFUA_3G01420	111.911	79.0072	0.466	0.0099599	0.023313	-	DUF341 family oxidoreductase, putative
AFUA_3G01430	3566.3	3080.27	0.20913	0.011403	0.026197	-	benzodiazepine receptor family protein
AFUA_3G01440	1475.51	660.977	1.1301	2.2854e-20	7.0313e-19	-	DUF1212 domain membrane protein
AFUA_3G01450	159.313	98.677	0.66998	1.7833e-06	9.6839e-06	-	3-methyl-2-oxobutanoate dehydrogenase, putative
AFUA_3G01520	57.6392	30.9158	0.76652	0.0055588	0.013933	-	MFS multidrug transporter, putative
AFUA_3G01530	49.624	30.183	0.62977	0.0093405	0.022083	-	phosphatidylglycerol specific phospholipase, putative
AFUA_3G01580	6634.96	8874.49	-0.41343	6.8467e-06	3.3166e-05	-	GMC oxidoreductase, putative
AFUA_3G01610	281.679	188.006	0.55154	0.0010775	0.0032625	-	conserved hypothetical protein
AFUA_3G01640	50.5674	76.8761	-0.56134	0.013407	0.030235	-	C6 finger domain protein, putative
AFUA_3G01650	123.405	87.4893	0.48205	0.0023367	0.0064707	-	WSC domain protein, putative
AFUA_3G01690	125.416	85.3684	0.52697	0.0013359	0.0039426	-	sterigmatocystin biosynthesis cytochrome P450 monooxygenase, putative
AFUA_3G01700	7.46734	1.30156	1.0133	0.0094242	0.022258	-	MFS alpha-glucoside transporter, putative
AFUA_3G01750	550.144	472.475	0.21755	0.023096	0.048374	-	G protein coupled receptor family protein
AFUA_3G01760	259.807	214.731	0.26927	0.019008	0.040925	-	alpha/beta superfamily hydrolase, putative
AFUA_3G01800	117.624	89.5872	0.3783	0.014898	0.033143	-	GPI anchored dioxygenase, putative
AFUA_3G01860	318.47	204.854	0.61651	6.4504e-07	3.7988e-06	-	conserved hypothetical protein
AFUA_3G01900	7654.38	4415.75	0.78292	2.0399e-17	4.6448e-16	-	conserved hypothetical protein
AFUA_3G01950	51.6188	33.4903	0.54623	0.019879	0.042528	-	zinc-containing alcohol dehydrogenase, putative
AFUA_3G01990	180.423	126.352	0.48747	0.002167	0.0060552	-	DUF636 domain protein
AFUA_3G02000	2444.01	1517.42	0.68195	1.0125e-20	3.2117e-19	-	C6 transcription factor Ctf1B-like, putative
AFUA_3G02060	626.614	1077.93	-0.76255	1.2845e-08	9.9465e-08	-	MFS multidrug transporter, putative
AFUA_3G02070	314.489	257.73	0.27593	0.019684	0.042179	-	C2H2 transcription factor, putative
AFUA_3G02080	369.187	510.794	-0.45526	1.0764e-05	4.9983e-05	-	MFS allantoate transporter, putative
AFUA_3G02190	605.148	2.05085	6.489	1.363e-121	1.7912e-118	-	conserved hypothetical protein
AFUA_3G02200	1231.82	4.98453	5.6959	3.0643e-65	8.0538e-63	-	conserved hypothetical protein
AFUA_3G02250	273.014	152.581	0.80561	4.3809e-08	3.1509e-07	-	3-beta hydroxysteroid dehydrogenase/isomerase family protein
AFUA_3G02257	639.291	176.297	1.8116	2.2485e-45	3.1821e-43	-	conserved hypothetical protein
AFUA_3G02280	659.993	525.78	0.32413	0.0017787	0.0050895	-	alpha,alpha-trehalose glucohydrolase TreA/Ath1
AFUA_3G02310	47.465	27.4853	0.69958	0.0040125	0.010476	-	pyrroline-5-carboxylate reductase
AFUA_3G02330	777.309	913.04	-0.23122	0.0022212	0.0061916	-	chromatin remodeling complex subunit (Arp9), putative
AFUA_3G02340	278.635	371.646	-0.40856	0.00090953	0.0027945	-	CBF/NF-Y family transcription factor, putative
AFUA_3G02370	530.182	652.095	-0.29596	0.0024347	0.0067078	-	short-chain dehydrogenase/reductase, putative
AFUA_3G02380	2130.35	1743.89	0.28475	0.00092664	0.0028433	-	U2 auxiliary factor small subunit, putative
AFUA_3G02430	2138.18	942.992	1.1547	1.3344e-23	5.5295e-22	-	hypothetical protein
AFUA_3G02450	159.036	113.807	0.45808	0.0095792	0.022531	-	conserved hypothetical protein
AFUA_3G02500	27.398	12.5381	0.90687	0.0033895	0.0090167	-	protein kinase, putative
AFUA_3G02520	1402.95	617.215	1.1694	3.2051e-35	2.5417e-33	-	MFS multidrug transporter, putative
AFUA_3G02530	334.426	159.172	1.0511	1.2583e-18	3.2699e-17	-	PKS-like enzyme, putative
AFUA_3G02560	1028.46	455.088	1.1441	8.8345e-20	2.5556e-18	-	hypothetical protein
AFUA_3G02570	1857.92	1183.81	0.64388	7.9124e-13	1.1391e-11	-	polyketide synthase, putative
AFUA_3G02585	161.019	90.0861	0.80325	1.0899e-06	6.1511e-06	-	integral membrane protein
AFUA_3G02590	291.515	127.617	1.1647	8.8963e-21	2.8515e-19	-	C6 transcription factor, putative
AFUA_3G02600	476.95	279.164	0.76536	8.6899e-14	1.383e-12	-	conserved hypothetical protein
AFUA_3G02610	258.691	146.441	0.7983	2.9577e-08	2.1836e-07	-	MFS transporter, putative
AFUA_3G02650	69.4807	42.1414	0.65324	0.0026089	0.0071214	-	MYB DNA binding domain protein
AFUA_3G02670	83.3676	37.8416	1.0351	3.0342e-06	1.5672e-05	-	NRPS-like enzyme, putative
AFUA_3G02780	324.214	122.234	1.3623	9.5779e-25	4.277e-23	-	MFS multidrug transporter, putative
AFUA_3G02790	97.6672	71.2265	0.41956	0.022138	0.046676	-	amidohydrolase family protein
AFUA_3G02830	5593.33	4474.88	0.31862	8.0821e-05	0.00031251	-	ankyrin repeat protein
AFUA_3G02840	119.787	86.0577	0.45405	0.0047014	0.012047	-	isopropanol dehydrogenase, putative
AFUA_3G02910	58.5528	39.2149	0.51762	0.019302	0.041485	-	dihydroxy-acetone synthase, putative
AFUA_3G02980	99.3145	232.454	-1.1838	5.957e-19	1.5976e-17	-	metalloreductase Fre8, putative
AFUA_3G03020	575.1	895.511	-0.63033	3.0577e-15	5.6255e-14	-	phosphoglucomutase, putative
AFUA_3G03050	126.298	4.92219	3.6632	3.517e-32	2.3965e-30	-	RNAse III, putative
AFUA_3G03140	444.714	363.26	0.28843	0.010983	0.025397	-	HET domain protein
AFUA_3G03230	326.26	144.046	1.1139	5.4841e-10	5.2441e-09	-	bZIP transcription factor, putative
AFUA_3G03240	26.5251	14.0811	0.72884	0.019378	0.041639	-	MFS monocarboxylate transporter, putative
AFUA_3G03270	67.9199	46.5008	0.49879	0.02197	0.046355	-	isochorismatase family hydrolase, putative
AFUA_3G03280	12010.3	3599.02	1.7057	1.4653e-56	2.8678e-54	-	FAD binding monooxygenase, putative
AFUA_3G03315	190.325	140.459	0.42844	0.0012148	0.0036399	-	C6 transcription factor, putative
AFUA_3G03320	11751.6	9069.76	0.36941	1.9736e-05	8.6453e-05	-	MFS monocarboxylate transporter, putative
AFUA_3G03330	3824.45	2758.06	0.46561	6.6418e-07	3.904e-06	-	mitochondrial enoyl reductase, putative
AFUA_3G03350	348.265	231.776	0.5747	1.114e-06	6.283e-06	-	nonribosomal peptide synthase SidE
AFUA_3G03370	2226.38	1024.11	1.101	3.9286e-27	1.9857e-25	-	cell surface protein, putative
AFUA_3G03390	984.234	1415.52	-0.50549	0.000396	0.0013194	-	siderophore biosynthesis lipase/esterase, putative
AFUA_3G03410	982.158	1473.92	-0.56377	0.00011271	0.00042284	-	enoyl-CoA hydratase/isomerase family protein
AFUA_3G03440	6205.52	8534.13	-0.43162	0.022434	0.047213	-	MFS siderophore iron transporter, putative
AFUA_3G03450	7.1768	15.5856	-0.82045	0.017872	0.038829	-	cytochrome P450 oxidoreductase, putative
AFUA_3G03540	136.533	22.2819	2.3023	4.5368e-20	1.3639e-18	-	PKS-like enzyme, putative
AFUA_3G03560	1189.32	541.156	1.1136	9.4939e-24	3.9879e-22	-	pyridine nucleotide-disulfide oxidoreductase, putative
AFUA_3G03570	2255.21	1540.51	0.5345	5.9669e-05	0.00023844	-	67 kDa myosin-cross-reactive antigen family protein
AFUA_3G03580	3577.28	2443.4	0.53709	1.063e-05	4.9387e-05	-	transferase family protein
AFUA_3G03600	105.165	71.195	0.51657	0.0058338	0.014531	-	carboxylesterase, putative
AFUA_3G03610	6494.41	4190.18	0.62557	4.5635e-15	8.3458e-14	-	conserved hypothetical protein
AFUA_3G03620	7205.88	4648.52	0.62467	1.8257e-12	2.5029e-11	-	glycosyl transferase, putative
AFUA_3G03700	410.894	137.59	1.5269	1.288e-27	6.8886e-26	-	MFS sugar transporter, putative
AFUA_3G03720	1967.9	1375.47	0.5094	1.393e-07	9.1993e-07	-	conserved hypothetical protein
AFUA_3G03740	1074.43	904.862	0.24261	0.0044581	0.011507	-	protein kinase, putative
AFUA_3G03790	38.1274	17.5485	0.9734	0.00034556	0.0011661	-	conserved hypothetical protein
AFUA_3G03810	20.2159	8.41153	0.95053	0.0045915	0.011813	-	hypothetical protein
AFUA_3G03900	43.4729	15.6977	1.2637	3.5827e-06	1.8229e-05	-	C6 transcription factor, putative
AFUA_3G03910	108.882	43.1228	1.2328	6.3278e-10	5.9987e-09	-	IQ calmodulin-binding motif protein
AFUA_3G03940	201.755	141.376	0.4976	0.00075038	0.0023648	-	2,3-diketo-5-methylthio-1-phosphopentane phosphatase, putative
AFUA_3G03950	19.6	10.0821	0.76056	0.016412	0.036109	-	endoglucanase, putative
AFUA_3G04000	62.5911	105.158	-0.70793	0.0001217	0.00045289	-	MFS transporter, putative
AFUA_3G04020	119.785	172.081	-0.51113	0.0013235	0.0039134	-	conserved mitochondrial protein
AFUA_3G04040	593.102	789.997	-0.40746	2.3105e-07	1.4822e-06	-	conserved hypothetical protein
AFUA_3G04050	61.1274	99.4057	-0.64451	0.00084369	0.0026193	-	conserved hypothetical protein
AFUA_3G04110	1001.2	1443.22	-0.52295	1.6965e-10	1.7634e-09	-	rRNA processing protein Bystin, putative
AFUA_3G04120	382.367	549.485	-0.50605	9.7349e-06	4.562e-05	-	histone-lysine N-methyltransferase (Bre2), putative
AFUA_3G04130	1620.31	1154.24	0.47858	1.8053e-05	7.9724e-05	-	glutamyl-tRNA amidotransferase, A subunit, putative
AFUA_3G04150	1979.08	1509.99	0.38499	1.2703e-05	5.8168e-05	-	mitochondrial enoyl reductase, putative
AFUA_3G04170	5076.42	5677.73	-0.16014	0.0064953	0.015976	-	pyruvate dehydrogenase E1 beta subunit PdbA, putative
AFUA_3G04180	203.852	292.468	-0.50764	0.00025842	0.00089741	-	C2H2 finger domain protein, putative
AFUA_3G04190	362.54	533.752	-0.5513	1.1316e-09	1.0327e-08	-	hypothetical protein
AFUA_3G04200	284.333	445.467	-0.61906	7.1005e-05	0.00027842	-	N2,N2-dimethylguanosine tRNA methyltransferase
AFUA_3G04210	11763.9	9916.2	0.24553	2.1241e-06	1.1367e-05	-	fatty acid synthase alpha subunit FasA
AFUA_3G04220	10387.8	9313.99	0.15693	0.0039228	0.010278	-	fatty acid synthase beta subunit, putative
AFUA_3G04240	626.821	962.92	-0.60708	6.5575e-10	6.1996e-09	-	lipase/serine esterase, putative
AFUA_3G04300	944.497	1302.44	-0.45604	1.9607e-06	1.0554e-05	-	actin cytoskeleton organization and biogenesis protein, putative
AFUA_3G04310	756.277	1034.23	-0.4453	3.7828e-09	3.169e-08	-	snoRNA binding protein, putative
AFUA_3G05320	358.923	479.119	-0.41311	7.2518e-06	3.4981e-05	-	C2H2 finger domain protein, putative
AFUA_3G05330	1225.22	1430.95	-0.22149	0.00084311	0.0026184	-	R3H and G-patch domain protein, putative
AFUA_3G05340	5082.23	3916.87	0.37218	1.7258e-06	9.4164e-06	-	autophagy cysteine endopeptidase Atg4, putative
AFUA_3G05350	27374.6	20750.1	0.3969	1.9023e-09	1.6666e-08	-	histone H2B
AFUA_3G05360	37032	31867.6	0.21487	0.002423	0.0066833	-	histone H2A
AFUA_3G05370	5862.01	5222.09	0.16645	0.0019234	0.005439	-	dihydrolipoamide succinyltransferase, putative
AFUA_3G05400	624.015	1148.86	-0.86453	9.2459e-19	2.4441e-17	-	DnaJ and TPR domain protein
AFUA_3G05410	262.083	370.965	-0.4886	1.0775e-05	5.0008e-05	-	mitochondrial translation release factor (RF-1), putative
AFUA_3G05420	1197.19	1361.9	-0.18293	0.0072727	0.017685	-	mitochondrial tricarboxylate transporter (Ctp), putative
AFUA_3G05460	1531.36	1938.82	-0.33732	9.2543e-05	0.00035316	-	60S ribosomal protein L20, putative
AFUA_3G05480	1289.59	1914.29	-0.5615	8.0928e-10	7.535e-09	-	cystathionine gamma-synthase, putative
AFUA_3G05490	478.691	804.284	-0.73199	1.0115e-11	1.2473e-10	-	pre-rRNA processing protein Utp22
AFUA_3G05500	1194.54	1527.06	-0.35026	3.1112e-06	1.6016e-05	-	nuclear envelope pore membrane protein, putative
AFUA_3G05510	127.554	198.472	-0.62349	1.7337e-06	9.4479e-06	-	ubiquitin C-terminal hydrolase 37
AFUA_3G05530	631.569	771.497	-0.28423	0.00039376	0.0013129	-	condensin complex component cnd1
AFUA_3G05540	330.387	420.331	-0.33938	0.00034664	0.0011685	-	cell cycle protein kinase, putative
AFUA_3G05550	179.169	242.689	-0.42957	0.0030655	0.0082333	-	OTU-like cysteine protease, putative
AFUA_3G05600	13081.3	16462.7	-0.32994	4.9257e-09	4.0711e-08	-	60S ribosomal protein L27a, putative
AFUA_3G05660	91.6944	61.988	0.52492	0.009705	0.022796	-	MFS monocarboxylate transporter, putative
AFUA_3G05730	1762.71	1243.43	0.49888	2.1153e-09	1.8339e-08	-	nicotinate-nucleotide pyrophosphorylase
AFUA_3G05740	2533.07	1608.94	0.64685	1.4693e-12	2.0417e-11	-	aldose 1-epimerase, putative
AFUA_3G05760	9799.43	4668.62	1.0585	2.6889e-38	2.6038e-36	-	C6 transcription factor (Fcr1), putative
AFUA_3G05770	1083.66	755.893	0.51261	1.4131e-09	1.2645e-08	-	RAS small monomeric GTPase, putative
AFUA_3G05780	395.462	239.435	0.70731	1.3218e-09	1.1899e-08	-	GATA transcription factor LreA
AFUA_3G05810	99.559	61.1801	0.65376	0.0014422	0.0042272	-	hypothetical protein
AFUA_3G05820	2272	1489.41	0.60582	4.1798e-20	1.2607e-18	-	ZZ type zinc finger domain protein
AFUA_3G05840	311.499	517.169	-0.7206	1.7404e-11	2.0846e-10	-	RNA binding protein Rnp24, putative
AFUA_3G05850	256.521	331.977	-0.36678	0.00031436	0.0010694	-	conserved hypothetical protein
AFUA_3G05870	360.073	247.04	0.53102	4.7358e-06	2.36e-05	-	IFRD domain protein
AFUA_3G05880	713.998	611.203	0.22354	0.0037289	0.0098286	-	oxysterol binding protein (Osh3), putative
AFUA_3G05900	588.022	738.86	-0.32194	0.00082147	0.002559	-	MAP kinase kinase Ste7
AFUA_3G05940	348.333	267.678	0.37463	0.00056872	0.0018395	-	transcription factor Rba50, putative
AFUA_3G05970	1628.19	2049.89	-0.32839	4.2304e-05	0.00017389	-	eukaryotic translation initiation factor subunit eIF2A, putative
AFUA_3G05980	1161.27	837.64	0.4673	1.4949e-10	1.5662e-09	-	conserved hypothetical protein
AFUA_3G05990	382.939	265.215	0.51953	3.6032e-06	1.8323e-05	-	conserved hypothetical protein
AFUA_3G06010	998.544	1137.21	-0.18397	0.018117	0.03927	-	RNA processing protein Emg1, putative
AFUA_3G06020	2305.92	3505.32	-0.59796	1.2544e-13	1.9827e-12	-	glyoxalase family protein
AFUA_3G06030	7744.29	6346.49	0.2848	0.00015515	0.00056555	-	ubiquitin conjugating enzyme (UbcD), putative
AFUA_3G06040	3413.33	3016.07	0.17758	0.0035852	0.0094853	-	glutaryl-CoA dehydrogenase, putative
AFUA_3G06050	177.021	222.337	-0.31885	0.0092966	0.02199	-	fungal specific transcription factor, putative
AFUA_3G06070	1422.35	1215.25	0.22475	0.0013621	0.0040147	-	histone H1
AFUA_3G06100	256.709	329.303	-0.35419	0.0059858	0.014862	-	conserved hypothetical protein
AFUA_3G06110	8932.45	7522.75	0.24476	0.0073441	0.01784	-	proteasome regulatory particle subunit (RpnC), putative
AFUA_3G06140	5985.69	4468.82	0.41904	7.2639e-11	7.9359e-10	-	cytoskeleton assembly control protein Sla2, putative
AFUA_3G06180	1130.57	690.814	0.70336	1.3526e-18	3.5049e-17	-	DNA lyase Apn2
AFUA_3G06200	312.629	515.867	-0.70579	8.4246e-10	7.8201e-09	-	anaphase-promoting complex subunit Apc5, putative
AFUA_3G06230	57.1257	96.9006	-0.72019	0.00012947	0.00048006	-	conserved hypothetical protein
AFUA_3G06250	1550.26	1156.44	0.41663	1.7609e-05	7.7841e-05	-	RNA polymerase II mediator complex component Srb8, putative
AFUA_3G06270	772.704	960.552	-0.3122	6.6183e-06	3.2111e-05	-	conserved hypothetical protein
AFUA_3G06280	1181.29	764.133	0.61597	1.4078e-09	1.2622e-08	-	Rho GTPase activator (Rgd1), putative
AFUA_3G06300	1215.52	1386.72	-0.18728	0.010559	0.024583	-	Rho GTPase Rac, putative
AFUA_3G06310	386.037	572.487	-0.55743	7.023e-10	6.5923e-09	-	RNA binding protein
AFUA_3G06320	130.524	278.056	-1.0626	4.2166e-16	8.4286e-15	-	conserved hypothetical protein
AFUA_3G06340	1047.58	923.541	0.18048	0.007858	0.018908	-	COX1 assembly protein Shy1, putative
AFUA_3G06360	1254.61	1071.96	0.22545	0.014205	0.031871	-	UBX domain protein
AFUA_3G06380	219.783	356.707	-0.68678	4.1121e-08	2.9739e-07	-	exosome-associated family protein
AFUA_3G06390	425.479	549.96	-0.3623	0.00040531	0.001348	-	2-dehydropantoate 2-reductase, putative
AFUA_3G06420	311.843	409.023	-0.38547	0.0009227	0.0028321	-	dsDNA-binding protein PDCD5, putative
AFUA_3G06440	940.956	1141.54	-0.27797	0.0013046	0.0038661	-	pre-mRNA splicing factor, putative
AFUA_3G06450	3014.01	3990.32	-0.40074	4.4096e-09	3.6644e-08	-	protein mannosyltransferase 1
AFUA_3G06460	23553.7	20260.4	0.21537	0.0041411	0.010758	-	conserved hypothetical protein
AFUA_3G06492	795.743	942.678	-0.24182	0.018666	0.040308	-	iron-sulfur cluster biosynthesis protein Isd11, putative
AFUA_3G06530	1067.54	1489.57	-0.47341	9.248e-09	7.3087e-08	-	ATP sulphurylase
AFUA_3G06540	472.466	1150.94	-1.2403	1.6183e-18	4.1466e-17	-	3'-phosphoadenosine-5'-phosphosulfate reductase Met16, putative
AFUA_3G06550	647.16	756.958	-0.22136	0.014363	0.032162	-	phosphoserine phosphatase
AFUA_3G06560	831.151	700.7	0.24579	0.00073809	0.0023308	-	lipoic acid synthetase precursor
AFUA_3G06580	137.738	221.151	-0.65415	1.2981e-05	5.9232e-05	-	ribosomal assembly complex component Ipi3, putative
AFUA_3G06590	842.269	660.372	0.34626	9.6083e-06	4.5141e-05	-	deoxyribose-phosphate aldolase, putative
AFUA_3G06597	1641.35	1389.21	0.23598	0.020649	0.043929	-	conserved hypothetical protein
AFUA_3G06600	901.68	1116.94	-0.30503	6.8634e-05	0.00027016	-	siroheme synthase, putative
AFUA_3G06620	133.878	213.497	-0.64286	1.9729e-06	1.0607e-05	-	dihydrofolate reductase
AFUA_3G06640	9648.93	11483.1	-0.2497	3.5667e-05	0.00014893	-	40S ribosomal protein S27, putative
AFUA_3G06650	555.05	1185.67	-1.0805	1.1834e-30	7.1619e-29	-	aminoalcoholphosphotransferase
AFUA_3G06670	2079.86	1765.29	0.23508	0.0027202	0.0073877	-	pyridoxamine phosphate oxidase, putative
AFUA_3G06700	1002.89	838.437	0.25623	0.0036251	0.0095826	-	COP9 signalosome subunit 2 (CsnB), putative
AFUA_3G06710	1542.34	694.139	1.1423	1.9436e-50	3.2507e-48	-	ubiquitin thiolesterase (OtuB1), putative
AFUA_3G06720	342.294	208.223	0.70413	3.1858e-11	3.6817e-10	-	ThiJ/PfpI family protein
AFUA_3G06740	631.903	770.124	-0.27805	0.0018092	0.0051611	-	C6 transcription factor (Gal4), putative
AFUA_3G06760	10319.6	13688.6	-0.4052	6.1323e-11	6.8047e-10	-	60S ribosomal protein L37
AFUA_3G06800	160.728	232.418	-0.50914	0.0039788	0.010395	-	conserved hypothetical protein
AFUA_3G06830	1399.43	1572.4	-0.16691	0.020373	0.043443	-	aspartate-semialdehyde dehydrogenase
AFUA_3G06840	19785.2	23371.7	-0.23854	0.00041475	0.0013769	-	40S ribosomal protein S4, putative
AFUA_3G06880	635.476	756.402	-0.24728	0.0020971	0.005887	-	sorting nexin Snx3, putative
AFUA_3G06901	2536.35	3837.88	-0.59137	1.9268e-12	2.6298e-11	-	protein translocation complex subunit Sss1, putative
AFUA_3G06922	952.251	712.7	0.41265	1.7254e-05	7.638e-05	-	DEAD/DEAH box helicase, putative
AFUA_3G06950	546.588	792.934	-0.53236	2.6568e-09	2.2756e-08	-	mitochondrial carrier protein (Rim2), putative
AFUA_3G06960	11826	14519.3	-0.29425	1.5377e-06	8.4959e-06	-	60S ribosomal protein L21, putative
AFUA_3G06980	291.627	399.403	-0.44591	5.7431e-05	0.0002298	-	conserved hypothetical protein
AFUA_3G07015	472.811	1004.32	-1.0603	3.2558e-19	8.8872e-18	-	septin
AFUA_3G07020	270.573	199.146	0.42798	0.0023788	0.0065694	-	annexin ANXC4
AFUA_3G07030	99.5239	245.717	-1.1963	3.697e-08	2.6863e-07	-	glutaminase GtaA
AFUA_3G07080	507.187	941.851	-0.88074	1.503e-20	4.6867e-19	-	UPF0016 domain protein, putative
AFUA_3G07120	341.822	484	-0.49154	8.9879e-07	5.1759e-06	-	MFS transporter, putative
AFUA_3G07150	753.749	878.477	-0.2181	0.020313	0.043325	-	succinate-semialdehyde dehydrogenase, putative
AFUA_3G07160	1297.4	1039.24	0.31437	0.0018248	0.0051977	-	class V chitinase, putative
AFUA_3G07170	211.637	293.739	-0.45688	4.0317e-05	0.00016624	-	phosphatidylinositol:UDP-GlcNAc transferase PIG-C
AFUA_3G07180	179.282	337.344	-0.88683	1.5085e-13	2.356e-12	-	pantothenate kinase, putative
AFUA_3G07220	416.123	304.915	0.43867	0.00012984	0.00048121	-	conserved hypothetical protein
AFUA_3G07230	1390.59	1615.63	-0.21433	0.0062821	0.015526	-	phosphopantothenate-cysteine ligase, putative
AFUA_3G07260	259.468	169.498	0.58863	2.2445e-05	9.7529e-05	-	esterase/lipase, putative
AFUA_3G07290	409.385	625.572	-0.59822	3.1895e-09	2.6893e-08	-	SD08430p
AFUA_3G07300	720.381	241.864	1.5371	7.3716e-38	6.8497e-36	-	ABC multidrug transporter, putative
AFUA_3G07310	10811.9	8119.59	0.40841	1.6982e-06	9.2986e-06	-	conserved hypothetical protein
AFUA_3G07360	2650.22	2120.74	0.31921	2.4555e-06	1.2896e-05	-	mitochondrial metallochaperone Sco1, putative
AFUA_3G07410	53.7194	80.8265	-0.54396	0.013476	0.030377	-	isoamyl alcohol oxidase
AFUA_3G07460	30.2479	50.5977	-0.6627	0.0046793	0.012003	-	NACHT and WD domain protein
AFUA_3G07490	182.683	255.416	-0.47939	5.4479e-05	0.00021894	-	conserved hypothetical protein
AFUA_3G07550	72.6521	40.4213	0.73414	0.0033406	0.0089048	-	DUF1275 domain protein
AFUA_3G07560	291.126	193.838	0.57266	1.2616e-06	7.072e-06	-	enoyl-CoA hydratase/isomerase family protein
AFUA_3G07570	696.055	335.979	1.0218	4.7634e-17	1.0359e-15	-	conserved hypothetical protein
AFUA_3G07590	615.564	726.704	-0.23782	0.023408	0.04895	-	ER-Golgi SNARE complex subunit (Sed5), putative
AFUA_3G07600	814.352	651.953	0.31642	0.00017967	0.00064511	-	conserved hypothetical protein
AFUA_3G07610	601.73	329.035	0.84507	1.26e-09	1.1397e-08	-	conserved hypothetical protein
AFUA_3G07620	1432.36	603.835	1.2285	3.1064e-39	3.2846e-37	-	ABC1 domain protein
AFUA_3G07640	114060	74720.9	0.60359	1.9059e-13	2.9478e-12	-	plasma membrane H+-ATPase Pma1
AFUA_3G07650	39.0512	78.1073	-0.90843	4.1109e-05	0.00016927	-	pectin methylesterase, putative
AFUA_3G07680	478.879	590.416	-0.29417	0.0098535	0.023094	-	ran GTPase activating protein 1 (RNA1 protein)
AFUA_3G07690	2047.98	1551.82	0.3933	3.8567e-05	0.00015945	-	cytochrome c oxidase copper chaperone Cox17, putative
AFUA_3G07700	233.38	423.046	-0.83643	9.0067e-15	1.5872e-13	-	glucosyltransferase
AFUA_3G07710	2584.59	3117.36	-0.26805	3.6952e-06	1.8739e-05	-	nucleolin protein Nsr1, putative
AFUA_3G07730	161.372	113.177	0.49098	0.0018645	0.0052936	-	conserved hypothetical protein
AFUA_3G07750	181.209	118.727	0.5714	0.001057	0.0032049	-	acetyltransferase, GNAT family family
AFUA_3G07810	5767.38	4404.36	0.38497	2.3589e-06	1.2506e-05	-	succinate dehydrogenase subunit Sdh1, putative
AFUA_3G07820	5551.89	5016.69	0.14523	0.0084769	0.020244	-	proteasome regulatory particle subunit Rpt1, putative
AFUA_3G07830	2061.49	2544.54	-0.30163	1.5864e-05	7.0814e-05	-	t-complex protein 1, delta subunit, putative
AFUA_3G07850	420.26	585.505	-0.46928	2.7261e-06	1.42e-05	-	pheromone maturation dipeptidyl aminopeptidase DapB
AFUA_3G07860	6368.89	4298.24	0.56054	1.3141e-10	1.3847e-09	-	glycosyl transferase, putative
AFUA_3G07870	15641.3	11029.3	0.49796	1.1417e-08	8.914e-08	-	extracellular serine-rich protein, putative
AFUA_3G07900	1789.58	1272.19	0.48656	1.2323e-09	1.119e-08	-	cell surface spherulin 4-like protein, putative
AFUA_3G07910	4683.33	3662.59	0.35027	0.00011114	0.00041746	-	UDP-glucose 4-epimerase, putative
AFUA_3G07920	805.272	919.229	-0.188	0.017711	0.038535	-	conserved hypothetical protein
AFUA_3G07940	617.507	415.58	0.56094	1.0383e-07	7.0125e-07	-	phosphoinositide-specific phospholipase C, putative
AFUA_3G07960	183.127	293.707	-0.65478	1.8666e-05	8.2197e-05	-	alpha-ketoglutarate-dependent taurine dioxygenase
AFUA_3G07990	99.6072	130.669	-0.37411	0.010821	0.025106	-	GABA permease GabA
AFUA_3G08010	7761.64	4937.04	0.64737	2.2172e-19	6.2565e-18	-	C2H2 transcription factor (Ace1), putative
AFUA_3G08020	2378.07	1705.18	0.47393	2.0874e-09	1.8133e-08	-	PX domain protein
AFUA_3G08030	352.913	506.519	-0.50734	2.3288e-06	1.2369e-05	-	tRNA (guanine) methyltransferase Trm5
AFUA_3G08040	337.326	519.172	-0.61072	1.7416e-06	9.48e-06	-	polymerase (RNA) II (DNA directed) polypeptide D
AFUA_3G08050	773.062	1188.78	-0.60435	1.8077e-06	9.7762e-06	-	C6 transcription factor (OTam), putative
AFUA_3G08060	219.56	143.903	0.58959	4.6954e-05	0.00019103	-	DUF1338 domain protein
AFUA_3G08080	875.166	1019.49	-0.21861	0.0084096	0.020109	-	aconitate hydratase, putative
AFUA_3G08120	407.795	538.833	-0.39726	4.2528e-05	0.00017457	-	PWI domain mRNA processing protein, putative
AFUA_3G08140	743.378	1010.9	-0.43798	5.7603e-07	3.4164e-06	-	fumarylacetoacetate hydrolase family protein
AFUA_3G08170	238.93	338.499	-0.49702	6.1225e-06	2.9942e-05	-	F-box and JmjC domain protein, putative
AFUA_3G08180	162.381	252.491	-0.62532	1.6734e-06	9.1848e-06	-	Ctr copper transporter family protein
AFUA_3G08190	117.868	184.547	-0.62239	8.542e-05	0.0003285	-	conserved hypothetical protein
AFUA_3G08200	2893.2	2225.03	0.37712	1.3783e-08	1.0637e-07	-	alpha-mannosidase
AFUA_3G08210	738.883	604.905	0.28409	0.0033966	0.0090305	-	conserved hypothetical protein
AFUA_3G08220	332.278	238.249	0.46746	4.0903e-05	0.00016858	-	NUDIX domain protein
AFUA_3G08230	759.412	644.813	0.23369	0.0057477	0.014329	-	MRS7 family protein
AFUA_3G08265	1039.29	1452.58	-0.47822	1.0482e-08	8.2205e-08	-	conserved hypothetical protein
AFUA_3G08270	734.339	1012.3	-0.4567	7.7469e-07	4.5046e-06	-	pyruvate dehydrogenase complex component Pdx1, putative
AFUA_3G08290	1128.12	1310.1	-0.21454	0.0076731	0.018531	-	aspartyl aminopeptidase
AFUA_3G08300	277.027	355.444	-0.35176	0.00076171	0.0023972	-	DNA replication factor C subunit Rfc2, putative
AFUA_3G08320	162.742	201.335	-0.29921	0.015627	0.034614	-	conserved hypothetical protein
AFUA_3G08330	303.854	367.087	-0.26818	0.013372	0.030172	-	ATP-dependent Clp protease, proteolytic subunit ClpP
AFUA_3G08350	352.444	500.901	-0.49929	6.2072e-06	3.0308e-05	-	protein transport membrane glycoprotein Sec20, putative
AFUA_3G08380	3317.97	3768.21	-0.18095	0.020847	0.044319	-	inorganic diphosphatase, putative
AFUA_3G08390	327.476	406.383	-0.30614	0.0056975	0.01423	-	tRNA dihydrouridine synthase (Smm1), putative
AFUA_3G08400	187.009	307.3	-0.7052	4.744e-10	4.5986e-09	-	SNF2 family helicase/ATPase, putative
AFUA_3G08430	6900.21	5051.93	0.44678	4.1286e-11	4.6772e-10	-	mitochondrial phosphate carrier protein, putative
AFUA_3G08450	8618.62	6510.22	0.40288	8.5135e-12	1.0641e-10	-	hypothetical protein
AFUA_3G08460	9626.5	12377.1	-0.36085	2.2828e-11	2.6992e-10	-	60S ribosomal protein L35Ae
AFUA_3G08470	9051.98	11086.5	-0.2905	2.0447e-05	8.9396e-05	-	glucose-6-phosphate 1-dehydrogenase
AFUA_3G08480	357.841	430.094	-0.25959	0.0066385	0.016293	-	sucrose transporter, putative
AFUA_3G08500	555.611	756.34	-0.43552	4.0358e-06	2.0265e-05	-	morphogenesis protein (Msb1), putative
AFUA_3G08520	592.341	369.502	0.6654	1.8744e-08	1.425e-07	-	SRF-type transcription factor RlmA
AFUA_3G08580	2676.52	2141.3	0.3179	3.2072e-05	0.00013527	-	glycine-rich RNA-binding protein, putative
AFUA_3G08660	2962.13	3503.34	-0.23995	3.1435e-05	0.000133	-	isocitrate dehydrogenase Idp1, putative
AFUA_3G08670	183.138	83.1193	1.0842	1.7625e-11	2.1057e-10	-	integral membrane protein
AFUA_3G08710	2729.26	1503.35	0.85254	4.9669e-28	2.7036e-26	-	protein kinase domain-containing protein
AFUA_3G08720	291.149	429.865	-0.54589	1.1079e-05	5.1317e-05	-	conserved hypothetical protein
AFUA_3G08770	2929.54	3833.34	-0.38578	3.4195e-08	2.5025e-07	-	NADH-ubiquinone oxidoreductase subunit GRIM-19, putative
AFUA_3G08780	432.573	537.904	-0.30972	0.0050616	0.012866	-	nuclear import and export protein Msn5, putative
AFUA_3G08790	82.1161	108.859	-0.3835	0.017238	0.037676	-	conserved hypothetical protein
AFUA_3G08810	906.633	744.855	0.28196	0.00028928	0.00099108	-	translation repressor/antiviral protein Ski3, putative
AFUA_3G08850	951.613	431.131	1.1121	5.8067e-20	1.7231e-18	-	FAD dependent sulfhydryl oxidase Erv1, putative
AFUA_3G08860	585.546	301.549	0.91895	1.7991e-09	1.5838e-08	-	transcriptional regulator, putative
AFUA_3G08870	604.475	493.172	0.29036	0.0059516	0.014793	-	conserved hypothetical protein
AFUA_3G08880	852.909	569.959	0.57482	6.9763e-12	8.864e-11	-	conserved hypothetical protein
AFUA_3G08900	19296.9	17005.6	0.18145	0.0023717	0.0065536	-	tubulin-specific chaperone c, putative
AFUA_3G08950	76.2465	105.675	-0.45302	0.010217	0.023861	-	conserved hypothetical protein
AFUA_3G08970	826.138	1008.15	-0.27968	0.003971	0.010384	-	AP-1 adaptor complex subunit beta, putative
AFUA_3G08980	1932.5	2409.51	-0.31568	8.2847e-06	3.9447e-05	-	threonine synthase Thr4, putative
AFUA_3G09040	223.469	371.417	-0.72457	5.8989e-10	5.6291e-09	-	conserved hypothetical protein
AFUA_3G09050	234.016	320.695	-0.43618	0.0013869	0.0040826	-	exonuclease, putative
AFUA_3G09090	363.383	255.516	0.49495	1.279e-05	5.8476e-05	-	RING finger domain protein
AFUA_3G09100	93.7238	62.8273	0.53968	0.0036624	0.00967	-	conserved hypothetical protein
AFUA_3G09110	1151.33	501.882	1.1681	8.6933e-21	2.7961e-19	-	conserved hypothetical protein
AFUA_3G09120	23.5255	10.2329	0.8764	0.012636	0.028716	-	hypothetical protein
AFUA_3G09130	628.99	369.42	0.75138	5.7237e-11	6.3821e-10	-	C6 transcription factor, putative
AFUA_3G09160	99.9346	75.2039	0.3926	0.018178	0.039383	-	extracellular proline-rich protein
AFUA_3G09220	1520.88	434.419	1.7817	5.9087e-75	2.2648e-72	-	P450 family fatty acid hydroxylase, putative
AFUA_3G09240	4495.85	3045.41	0.555	1.0361e-09	9.5215e-09	-	CAIB/BAIF family enzyme
AFUA_3G09280	1006.84	1211.1	-0.26396	6.7992e-05	0.00026798	-	eukaryotic translation initiation factor 3 subunit EifCk, putative
AFUA_3G09290	6037.97	5388.32	0.16325	0.0023187	0.0064246	-	phosphoglycerate mutase, 2,3-bisphosphoglycerate-independent
AFUA_3G09300	368.473	286.955	0.34826	0.017228	0.037661	-	conserved hypothetical protein
AFUA_3G09340	160.225	229.075	-0.50352	1.8887e-05	8.309e-05	-	PDCD2_C domain protein, putative
AFUA_3G09350	368.796	612.889	-0.72393	2.6215e-12	3.5102e-11	-	prefoldin subunit 6, putative
AFUA_3G09360	1004.72	1184.26	-0.23574	0.003541	0.0093896	-	vacuolar sorting ATPase Vps4, putative
AFUA_3G09370	454.194	528.456	-0.21677	0.011809	0.02701	-	spindle-pole body protein (Pcp1), putative
AFUA_3G09390	4373.86	2975.54	0.55217	1.1465e-18	2.9962e-17	-	AMMECR1 family protein
AFUA_3G09460	1.8219	6.78087	-0.90538	0.022021	0.046451	-	hypothetical protein
AFUA_3G09530	227.193	164.68	0.4463	0.0010841	0.0032814	-	cytochrome P450, putative
AFUA_3G09590	1529.02	1910.72	-0.31741	2.6184e-05	0.0001125	-	t-complex protein 1, zeta subunit, putative
AFUA_3G09600	2102.85	2974.87	-0.49573	6.9286e-10	6.5139e-09	-	pre-rRNA processing nucleolar protein Sik1, putative
AFUA_3G09620	2029.33	1251.72	0.68931	6.3537e-16	1.2489e-14	-	RNA binding protein, putative
AFUA_3G09650	1250.23	1055.04	0.24321	0.003754	0.0098836	-	conserved hypothetical protein
AFUA_3G09710	73.4441	115.333	-0.61673	0.00045682	0.001503	-	amino acid permease
AFUA_3G09720	468.817	701.89	-0.57081	1.9978e-07	1.2906e-06	-	cleavage and polyadenylylation specificity factor, putative
AFUA_3G09750	214.02	323.107	-0.58499	2.3202e-08	1.7324e-07	-	rRNA processing protein Utp6, putative
AFUA_3G09810	186.069	347.009	-0.87513	6.8801e-11	7.5435e-10	-	Golgi transport complex component Cog5, putaitve
AFUA_3G09820	425.563	311.308	0.44791	3.2909e-06	1.6864e-05	-	C2H2 transcription factor, putative
AFUA_3G09830	2775.88	1572.56	0.80298	3.3287e-13	4.9789e-12	-	conserved hypothetical protein
AFUA_3G09870	422.269	569.666	-0.42519	0.00085807	0.0026604	-	hypothetical protein
AFUA_3G09880	173.503	286.741	-0.70096	4.01e-08	2.9068e-07	-	exosome complex exonuclease Rrp6, putative
AFUA_3G09900	177.82	284.79	-0.6611	6.7897e-08	4.7389e-07	-	GTPase activating protein Sar1, putative
AFUA_3G09910	796.371	982.817	-0.2973	0.0013307	0.0039298	-	phosphatidylinositol transporter, putative
AFUA_3G09930	1085.66	662.05	0.69879	4.4472e-10	4.3475e-09	-	conserved hypothetical protein
AFUA_3G09935	164.393	256.707	-0.63239	5.0801e-07	3.0464e-06	-	conserved hypothetical protein
AFUA_3G09950	410.557	494.661	-0.26413	0.0018049	0.0051515	-	Phospholipid:diacylglycerol acyltransferase, putative
AFUA_3G09960	2398.96	1549.17	0.62167	1.8186e-10	1.8797e-09	-	aureobasidin resistance protein Aur1
AFUA_3G09970	251.083	144.496	0.76748	2.9554e-07	1.8685e-06	-	vacuolar iron transporter Ccc1, putative
AFUA_3G09990	10534.3	4529.77	1.2003	6.7894e-38	6.373e-36	-	conserved hypothetical protein
AFUA_3G10040	106.076	62.22	0.72883	0.00013355	0.00049397	-	cyclin-like protein (Clg1), putative
AFUA_3G10050	201.756	257.928	-0.3363	0.010851	0.025156	-	phosphoglycerate mutase family domain protein
AFUA_3G10060	214.844	268.979	-0.30964	0.012986	0.02946	-	Dor1-like family protein
AFUA_3G10065	634.714	854.591	-0.41736	0.0023627	0.0065307	-	conserved hypothetical protein
AFUA_3G10080	240.07	319.108	-0.39861	0.00062056	0.0019932	-	serine/threonine protein kinase, putative
AFUA_3G10090	374.024	447.832	-0.25379	0.022975	0.048143	-	dihydroneopterin aldolase domain protein
AFUA_3G10110	992.43	1184.49	-0.25166	0.00025313	0.00088102	-	electron transfer flavoprotein-ubiquinone oxidoreductase
AFUA_3G10120	2916.77	2353.58	0.3059	0.00018751	0.00067115	-	RNA polymerase I and III transcription factor complex component Tbp, putative
AFUA_3G10140	308.852	501.675	-0.68504	1.133e-08	8.8548e-08	-	ubiquinone/menaquinone biosynthesis-related protein
AFUA_3G10150	180.341	292.054	-0.67164	2.3346e-06	1.2392e-05	-	conserved hypothetical protein
AFUA_3G10160	227.736	279.917	-0.29302	0.011158	0.025723	-	C6 transcription factor, putative
AFUA_3G10170	338.972	445.201	-0.38368	0.00011322	0.00042443	-	conserved hypothetical protein
AFUA_3G10180	337.246	455.209	-0.42469	6.942e-05	0.00027287	-	HEC/Ndc80p family protein
AFUA_3G10190	759.471	643.175	0.23771	0.0054528	0.013705	-	peroxisomal membrane anchor protein (Pex14), putative
AFUA_3G10250	413.815	506.296	-0.28203	0.0022596	0.006278	-	cell division control protein (Cdc15), putative
AFUA_3G10255	237.43	303.81	-0.34549	0.0013558	0.0039979	-	UPF0132 domain protein
AFUA_3G10260	258.158	347.781	-0.42134	0.00076511	0.0024071	-	DASH complex subunit Duo1, putative
AFUA_3G10280	170.863	269.937	-0.64559	4.4998e-07	2.7251e-06	-	DNA replication protein, putative
AFUA_3G10290	170.853	271.042	-0.642	2.1421e-05	9.3432e-05	-	conserved hypothetical protein
AFUA_3G10300	923.343	763.385	0.27261	0.0041694	0.010829	-	galactokinase
AFUA_3G10310	3109.78	3630.69	-0.22144	0.00025615	0.00089019	-	acetolactate synthase, large subunit, putative
AFUA_3G10320	769.808	659.411	0.22054	0.0037365	0.0098431	-	RING finger domain protein
AFUA_3G10330	695.77	799.486	-0.19734	0.019257	0.041409	-	conserved hypothetical protein
AFUA_3G10340	1592.5	1196.59	0.40901	2.2011e-09	1.9048e-08	-	Rho GTPase Rho 2, putative
AFUA_3G10370	995.824	455.019	1.093	1.301e-15	2.4778e-14	-	conserved hypothetical protein
AFUA_3G10380	113.463	165.087	-0.51822	0.0020995	0.0058917	-	transcription factor TFIIIC complex subunit Tfc6, putative
AFUA_3G10390	711.177	580.554	0.28761	0.001053	0.0031938	-	conserved hypothetical protein
AFUA_3G10400	2847.57	2522.38	0.17352	0.022081	0.046566	-	dolichol-phosphate mannosyltransferase, putative
AFUA_3G10410	120.573	82.4904	0.50494	0.0089264	0.021213	-	conserved serine-rich protein
AFUA_3G10450	380.41	318.098	0.25772	0.0055505	0.013916	-	conserved hypothetical protein
AFUA_3G10480	1920.19	942.341	1.0136	2.0269e-28	1.1232e-26	-	meiotic sister chromatid recombination protein Ish1/Msc1, putative
AFUA_3G10490	1139.37	986.485	0.20455	0.011873	0.027129	-	DNA damage response protein (Dap1), putative
AFUA_3G10500	1126.97	822.393	0.44979	6.3417e-06	3.0883e-05	-	conserved hypothetical protein
AFUA_3G10520	4913.67	3817.36	0.35937	0.00013582	0.00050178	-	serine/threonine protein kinase (Prp4), putative
AFUA_3G10530	15929.4	7782.24	1.02	9.6813e-30	5.6725e-28	-	protein serine/threonine kinase (Ran1), putative
AFUA_3G10540	186.586	130.842	0.4875	0.00092268	0.0028321	-	3-oxoacyl-(acyl-carrier-protein) reductase, putative
AFUA_3G10550	69.3937	103.953	-0.55511	0.0020694	0.0058181	-	conserved hypothetical protein
AFUA_3G10560	42.0631	63.4706	-0.53785	0.013489	0.030398	-	C6 finger domain protein, putative
AFUA_3G10570	169.539	215.098	-0.33524	0.009591	0.022553	-	haemolysin-III channel protein Izh2, putative
AFUA_3G10580	221.482	302.707	-0.44276	0.00068811	0.0021903	-	conserved hypothetical protein
AFUA_3G10600	987.269	1169.06	-0.24315	0.0017224	0.004942	-	clathrin-coated vesicle protein, putative
AFUA_3G10610	930.889	766.378	0.2794	0.001446	0.0042348	-	conserved hypothetical protein
AFUA_3G10660	1823.6	3265.79	-0.82412	4.9324e-15	8.9493e-14	-	hydroxymethylglutaryl-CoA synthase Erg13, putative
AFUA_3G10690	72.3937	45.684	0.62584	0.0020917	0.0058768	-	calcium-translocating P-type ATPase(PMCA-type),putative
AFUA_3G10720	178.55	231.958	-0.36148	0.0036299	0.0095924	-	dynactin Arp1 p62 subunit RO2, putative
AFUA_3G10730	7591.51	9442.54	-0.31126	0.00020569	0.00073029	-	40S ribosomal protein S7e
AFUA_3G10740	2861.69	3209.6	-0.16476	0.0068563	0.016788	-	RAB GTPase Vps21/Ypt51, putative
AFUA_3G10770	728.91	366.821	0.97168	9.098e-22	3.2263e-20	-	RTA1 domain protein, putative
AFUA_3G10780	753.711	581.807	0.36636	0.00060351	0.0019439	-	conserved hypothetical protein
AFUA_3G10790	1488.25	1687.2	-0.17913	0.021125	0.044818	-	conserved hypothetical protein
AFUA_3G10810	108.744	192.512	-0.80018	5.7254e-08	4.0398e-07	-	conserved hypothetical protein
AFUA_3G10820	167.178	245.357	-0.53101	9.052e-05	0.00034652	-	ferric-chelate reductase, putative
AFUA_3G10830	103.487	187.078	-0.81999	3.4998e-08	2.5531e-07	-	glutathione S-transferase GstA
AFUA_3G10840	4279.52	3124.74	0.44996	5.6942e-09	4.6602e-08	-	zinc knuckle transcription factor/splicing factor MSL5/ZFM1, putative
AFUA_3G10850	147.263	461.28	-1.5419	1.6892e-16	3.5236e-15	-	DUF821 domain protein
AFUA_3G10880	65.1656	136.27	-1.0155	2.9833e-09	2.5363e-08	-	anion exchange family protein
AFUA_3G10890	299.119	398.635	-0.40874	2.4644e-05	0.00010623	-	ATP dependent RNA helicase (Dbp8), putative
AFUA_3G10910	595.121	500.237	0.24626	0.018352	0.039695	-	glutaminase, putative
AFUA_3G10920	7113.9	8490.66	-0.25209	0.0032194	0.0086066	-	telomere and ribosome associated protein Stm1, putative
AFUA_3G10930	2097.16	1810.67	0.20917	0.0064756	0.015932	-	bZIP transcription factor (MeaB), putative
AFUA_3G11040	1142.65	933.511	0.28949	1.9444e-05	8.5256e-05	-	SNARE-dependent exocytosis protein (Sro7), putative
AFUA_3G11070	239996	176770	0.43819	1.0012e-11	1.2362e-10	-	pyruvate decarboxylase PdcA, putative
AFUA_3G11090	431.868	599.178	-0.46442	8.5569e-07	4.9475e-06	-	Golgi complex component Cog3, putative
AFUA_3G11110	266.791	367.413	-0.45162	0.00026901	0.00093101	-	rRNA processing protein Nop9, putative
AFUA_3G11120	1119.13	542.522	1.0237	3.8881e-21	1.2819e-19	-	glutamate decarboxylase, putative
AFUA_3G11170	738.797	508.62	0.53435	1.1434e-08	8.914e-08	-	CP2 transcription factor, putative
AFUA_3G11250	1551.64	1151.09	0.42294	5.4938e-05	0.00022059	-	C2H2 transcription factor (Swi5), putative
AFUA_3G11260	15808.7	20264.5	-0.35489	3.8278e-06	1.9336e-05	-	ubiquitin (UbiC), putative
AFUA_3G11280	1261.64	897.425	0.48731	3.4501e-12	4.5535e-11	-	class V chitinase, putative
AFUA_3G11310	289.842	476.116	-0.70345	4.8695e-12	6.3269e-11	-	hypothetical protein
AFUA_3G11330	3345.69	2499.94	0.4171	8.1164e-08	5.5677e-07	-	bZIP transcription factor (AtfA), putative
AFUA_3G11340	164.94	105.878	0.61052	5.1787e-05	0.00020885	-	transthyretin domain protein
AFUA_3G11355	448.172	356.206	0.32267	0.0037502	0.0098764	-	conserved hypothetical protein
AFUA_3G11380	1292.65	1099.58	0.23223	0.003233	0.0086378	-	ARID/BRIGHT domain protein (SWI1), putative
AFUA_3G11390	2029.01	2290.68	-0.17435	0.0076938	0.018562	-	proteasome regulatory particle subunit Rpt3, putative
AFUA_3G11400	7542.71	5600.24	0.42701	3.7167e-11	4.2472e-10	-	aspartic endopeptidase Pep2
AFUA_3G11440	966.165	1118.97	-0.21076	0.0028823	0.0077753	-	glutamyl-tRNA(Gln) amidotransferase, B subunit
AFUA_3G11460	247.594	308.234	-0.30473	0.021763	0.045979	-	conserved hypothetical protein
AFUA_3G11470	407.616	610.585	-0.57188	5.7949e-09	4.7384e-08	-	conserved hypothetical protein
AFUA_3G11500	288.837	169.259	0.74283	7.1478e-08	4.9625e-07	-	LipA and NB-ARC domain protein
AFUA_3G11510	199.729	307.324	-0.6023	3.0961e-05	0.00013113	-	O-acetyltransferase, putative
AFUA_3G11560	12.6325	26.0473	-0.83566	0.0092328	0.021862	-	lipase/esterase, putative
AFUA_3G11630	62.1017	87.2509	-0.4577	0.014867	0.033096	-	conserved hypothetical protein
AFUA_3G11650	249.855	121.929	0.97118	1.206e-07	8.0569e-07	-	hypothetical protein
AFUA_3G11660	761.863	507.538	0.57793	1.0382e-07	7.0125e-07	-	DUF221 domain protein, putative
AFUA_3G11700	1864.98	1524.02	0.28909	5.5812e-05	0.00022381	-	ubiquitin C-terminal hydrolase, putative
AFUA_3G11730	1017.11	857.468	0.24587	0.0020922	0.0058768	-	conserved hypothetical protein
AFUA_3G11750	863.754	734.417	0.23089	0.0062059	0.01535	-	oxysterol binding protein (Osh5), putative
[truncated: 2,409 more rows]
