# Supplementary material for: Fungal oxylipins direct programmed developmental switches in filamentous fungi
Source: Nat Commun. 2020 Oct 14;11:5158. doi: 10.1038/s41467-020-18999-0 (PMC7557911; doi:10.1038/s41467-020-18999-0)
Supplement: Supplementary file 10 — Supplementary Data 2 [file 41467_2020_18999_MOESM10_ESM.xls]

## Sheet: Summary Table-Upregulated DEGs
	30 min DEGs_Up					120 min DEGs_Up
	GO Term (Molecular Function)	Percentage of background genes in the RNAseq Data	False Discovery Rate (Benjamin–Hochberg)			GO Term (Molecular Function)	Percentage of background genes in the RNAseq Data	False Discovery Rate (Benjamin–Hochberg)
	calcium-dependent phospholipid binding	100	0.0131			None
	GO Term (Biological Process)	Percentage of background genes in the RNAseq Data	False Discovery Rate (Benjamin–Hochberg)			GO Term (Biological Process)	Percentage of background genes in the RNAseq Data	False Discovery Rate (Benjamin–Hochberg)
	fumitremorgin B biosynthetic process	88.9	1.12814e-08			fumagillin metabolic process	100	2.43549e-18
	fumitremorgin B metabolic process	88.9	1.12814e-08			fumagillin biosynthetic process	100	2.43549e-18
	organic heteropentacyclic compound biosynthetic process	20.3	0.000330612			epoxide metabolic process	93.8	2.49155e-17
	organic heteropentacyclic compound metabolic process	19.7	0.000361146			ether biosynthetic process	80	2.17842e-16
	indole alkaloid metabolic process	27.6	0.000940135			secondary metabolic process	15.1	3.62235e-15
	indole alkaloid biosynthetic process	27.6	0.000940135			secondary metabolite biosynthetic process	15.3	3.62235e-15
	alkaloid biosynthetic process	25.8	0.0013888			ether metabolic process	61.5	1.06175e-13
	mycotoxin biosynthetic process	15.8	0.00178276			pseurotin A metabolic process	100	1.6842e-09
	alkaloid metabolic process	24.2	0.00178276			pseurotin A biosynthetic process	100	1.6842e-09
	toxin biosynthetic process	15.4	0.00205382			antibiotic biosynthetic process	32.1	1.73725e-09
	mycotoxin metabolic process	15.2	0.00213008			antibiotic metabolic process	20	1.28192e-06
	toxin metabolic process	14.6	0.00286142			fumitremorgin B biosynthetic process	66.7	4.40544e-05
	ether biosynthetic process	25	0.0416926			fumitremorgin B metabolic process	66.7	4.40544e-05
	verruculogen biosynthetic process	100	0.0441284			mycotoxin biosynthetic process	19.7	7.78028e-05
	prostaglandin biosynthetic process	100	0.0441284			toxin biosynthetic process	19.2	0.000102759
	brevianamide F metabolic process	100	0.0441284			mycotoxin metabolic process	19	0.00011408
	prostaglandin metabolic process	100	0.0441284			toxin metabolic process	18.3	0.000175252
	oxylipin metabolic process	100	0.0441284			organic heteropentacyclic compound biosynthetic process	18.6	0.00285323
	dipeptide transport	100	0.0441284			organic heteropentacyclic compound metabolic process	18	0.00372232
	prostanoid metabolic process	100	0.0441284			alkaloid biosynthetic process	22.6	0.0174322
	prostanoid biosynthetic process	100	0.0441284			alkaloid metabolic process	21.2	0.0249458
	verruculogen metabolic process	100	0.0441284			heterocycle biosynthetic process	7.4	0.0264853
	oxylipin biosynthetic process	100	0.0441284			drug metabolic process	8.9	0.0387792
	fatty acid derivative biosynthetic process	100	0.0441284
	eicosanoid metabolic process	100	0.0441284
	eicosanoid biosynthetic process	100	0.0441284

## Sheet: Summary Table_Downregulated DEG
30 min	GO Term (Molecular Function)	Percentage of background genes in the RNAseq Data	False Discovery Rate (Benjamin–Hochberg)		120 min	GO Term (Molecular Function)	Percentage of background genes in the RNAseq Data	False Discovery Rate (Benjamin–Hochberg)
	None					transporter activity	3.6	0.0135145
						transmembrane transporter activity	3.5	0.0141335
30 min	GO Term (Biological Process)	Percentage of background genes in the RNAseq Data	False Discovery Rate (Benjamin–Hochberg)		120 min	GO Term (Biological Process)	Percentage of background genes in the RNAseq Data	False Discovery Rate (Benjamin–Hochberg)
	None					None

## Sheet: 30minDown_Biological Process
ID	Name	Bgd count	Result count	Result gene list	Pct of bgd	Fold enrichment	Odds ratio	P-value	Benjamini	Bonferroni
GO:0043937	regulation of sporulation	79	5	Afu1g03775,Afu1g14660,Afu2g13770,Afu5g02800,Afu6g04490,	6.3	6.61	7.33	0.00093102	0.146775	0.471096
GO:0045595	regulation of cell differentiation	81	5	Afu1g03775,Afu1g14660,Afu2g13770,Afu5g02800,Afu6g04490,	6.2	6.45	7.13	0.00104266	0.146775	0.527586
GO:0034305	regulation of asexual sporulation	56	4	Afu1g03775,Afu2g13770,Afu5g02800,Afu6g04490,	7.1	7.46	8.27	0.00197699	0.146775	1
GO:1903664	regulation of asexual reproduction	57	4	Afu1g03775,Afu2g13770,Afu5g02800,Afu6g04490,	7	7.33	8.11	0.00211079	0.146775	1
GO:0055085	transmembrane transport	632	14	Afu1g15300,Afu2g03500,Afu2g07910,Afu2g09860,Afu2g14230,Afu3g03430,Afu3g03670,Afu5g00710,Afu6g02810,Afu7g00440,Afu7g01090,Afu8g04630,Afu8g06090,Afu8g06580,	2.2	2.31	2.58	0.00261673	0.146775	1
GO:0043939	negative regulation of sporulation	32	3	Afu1g03775,Afu5g02800,Afu6g04490,	9.4	9.79	11.02	0.00344587	0.146775	1
GO:0045596	negative regulation of cell differentiation	32	3	Afu1g03775,Afu5g02800,Afu6g04490,	9.4	9.79	11.02	0.00344587	0.146775	1
GO:0051093	negative regulation of developmental process	37	3	Afu1g03775,Afu5g02800,Afu6g04490,	8.1	8.47	9.4	0.00521527	0.146775	1
GO:0060284	regulation of cell development	45	3	Afu1g14660,Afu2g13770,Afu5g02800,	6.7	6.96	7.6	0.009015	0.146775	1
GO:0071422	succinate transmembrane transport	1	1	Afu8g04630,	100	104.47	inf	0.0095723	0.146775	1
GO:0052067	negative regulation by symbiont of entry into host cell via phagocytosis	1	1	Afu1g14660,	100	104.47	inf	0.0095723	0.146775	1
GO:0052379	modulation by organism of entry into other organism via phagocytosis involved in symbiotic interaction	1	1	Afu1g14660,	100	104.47	inf	0.0095723	0.146775	1
GO:0098720	succinate import across plasma membrane	1	1	Afu8g04630,	100	104.47	inf	0.0095723	0.146775	1
GO:1900752	malonic acid transport	1	1	Afu8g04630,	100	104.47	inf	0.0095723	0.146775	1
GO:0071423	malate transmembrane transport	1	1	Afu8g04630,	100	104.47	inf	0.0095723	0.146775	1
GO:0052374	negative regulation by symbiont of entry into host	1	1	Afu1g14660,	100	104.47	inf	0.0095723	0.146775	1
GO:1904679	myo-inositol import across plasma membrane	1	1	Afu2g07910,	100	104.47	inf	0.0095723	0.146775	1
GO:0015861	cytidine transport	1	1	Afu2g09860,	100	104.47	inf	0.0095723	0.146775	1
GO:0016119	carotene metabolic process	1	1	Afu3g02270,	100	104.47	inf	0.0095723	0.146775	1
GO:0015856	cytosine transport	1	1	Afu2g09860,	100	104.47	inf	0.0095723	0.146775	1
GO:0018158	protein oxidation	1	1	Afu3g02270,	100	104.47	inf	0.0095723	0.146775	1
GO:0015743	malate transport	1	1	Afu8g04630,	100	104.47	inf	0.0095723	0.146775	1
GO:0052483	negative regulation by organism of entry into cell of other organism via phagocytosis involved in symbiotic interaction	1	1	Afu1g14660,	100	104.47	inf	0.0095723	0.146775	1
GO:0052380	modulation by symbiont of entry into host via phagocytosis	1	1	Afu1g14660,	100	104.47	inf	0.0095723	0.146775	1
GO:0052372	modulation by symbiont of entry into host	1	1	Afu1g14660,	100	104.47	inf	0.0095723	0.146775	1
GO:0040012	regulation of locomotion	1	1	Afu1g14660,	100	104.47	inf	0.0095723	0.146775	1
GO:1901553	malonic acid transmembrane transport	1	1	Afu8g04630,	100	104.47	inf	0.0095723	0.146775	1
GO:0098715	malonic acid import across plasma membrane	1	1	Afu8g04630,	100	104.47	inf	0.0095723	0.146775	1
GO:0043903	regulation of symbiosis, encompassing mutualism through parasitism	1	1	Afu1g14660,	100	104.47	inf	0.0095723	0.146775	1
GO:0052371	regulation by organism of entry into other organism involved in symbiotic interaction	1	1	Afu1g14660,	100	104.47	inf	0.0095723	0.146775	1
GO:0052373	negative regulation by organism of entry into other organism involved in symbiotic interaction	1	1	Afu1g14660,	100	104.47	inf	0.0095723	0.146775	1
GO:0098714	malate import across plasma membrane	1	1	Afu8g04630,	100	104.47	inf	0.0095723	0.146775	1
GO:0042214	terpene metabolic process	1	1	Afu3g02270,	100	104.47	inf	0.0095723	0.146775	1
GO:0050793	regulation of developmental process	143	5	Afu1g03775,Afu1g14660,Afu2g13770,Afu5g02800,Afu6g04490,	3.5	3.65	3.9	0.0118979	0.177069	1
GO:1903665	negative regulation of asexual reproduction	20	2	Afu1g03775,Afu5g02800,	10	10.45	11.72	0.0153992	0.222628	1
GO:0042173	regulation of sporulation resulting in formation of a cellular spore	57	3	Afu1g03775,Afu1g14660,Afu6g04490,	5.3	5.5	5.9	0.017124	0.235153	1
GO:0015744	succinate transport	2	1	Afu8g04630,	50	52.23	104.57	0.0190539	0.235153	1
GO:0008612	peptidyl-lysine modification to peptidyl-hypusine	2	1	Afu5g01740,	50	52.23	104.57	0.0190539	0.235153	1
GO:0015855	pyrimidine nucleobase transport	2	1	Afu2g09860,	50	52.23	104.57	0.0190539	0.235153	1
GO:0015864	pyrimidine nucleoside transport	2	1	Afu2g09860,	50	52.23	104.57	0.0190539	0.235153	1
GO:0015798	myo-inositol transport	2	1	Afu2g07910,	50	52.23	104.57	0.0190539	0.235153	1
GO:0042174	negative regulation of sporulation resulting in formation of a cellular spore	23	2	Afu1g03775,Afu6g04490,	8.7	9.08	10.05	0.0201285	0.241185	1
GO:1900376	regulation of secondary metabolite biosynthetic process	61	3	Afu1g03775,Afu1g14660,Afu7g00130,	4.9	5.14	5.5	0.020496	0.241185	1
GO:0043455	regulation of secondary metabolic process	64	3	Afu1g03775,Afu1g14660,Afu7g00130,	4.7	4.9	5.22	0.0232477	0.248165	1
GO:0098739	import across plasma membrane	25	2	Afu2g07910,Afu8g04630,	8	8.36	9.17	0.0235751	0.248165	1
GO:0052200	response to host defenses	26	2	Afu1g14660,Afu2g03610,	7.7	8.04	8.79	0.0253828	0.248165	1
GO:0075136	response to host	27	2	Afu1g14660,Afu2g03610,	7.4	7.74	8.44	0.0272451	0.248165	1
GO:0043943	regulation of asexual sporulation resulting in formation of a cellular spore	27	2	Afu1g03775,Afu6g04490,	7.4	7.74	8.44	0.0272451	0.248165	1
GO:0016101	diterpenoid metabolic process	3	1	Afu1g03775,	33.3	34.82	52.28	0.0284458	0.248165	1
GO:0072530	purine-containing compound transmembrane transport	3	1	Afu2g09860,	33.3	34.82	52.28	0.0284458	0.248165	1
GO:2001316	kojic acid metabolic process	3	1	Afu1g14660,	33.3	34.82	52.28	0.0284458	0.248165	1
GO:0042744	hydrogen peroxide catabolic process	3	1	Afu3g02270,	33.3	34.82	52.28	0.0284458	0.248165	1
GO:2001317	kojic acid biosynthetic process	3	1	Afu1g14660,	33.3	34.82	52.28	0.0284458	0.248165	1
GO:0016102	diterpenoid biosynthetic process	3	1	Afu1g03775,	33.3	34.82	52.28	0.0284458	0.248165	1
GO:0006361	transcription initiation from RNA polymerase I promoter	3	1	Afu1g02590,	33.3	34.82	52.28	0.0284458	0.248165	1
GO:0042743	hydrogen peroxide metabolic process	3	1	Afu3g02270,	33.3	34.82	52.28	0.0284458	0.248165	1
GO:0006863	purine nucleobase transport	3	1	Afu2g09860,	33.3	34.82	52.28	0.0284458	0.248165	1
GO:1900396	positive regulation of kojic acid biosynthetic process	3	1	Afu1g14660,	33.3	34.82	52.28	0.0284458	0.248165	1
GO:0052173	response to defenses of other organism involved in symbiotic interaction	28	2	Afu1g14660,Afu2g03610,	7.1	7.46	8.11	0.029161	0.250092	1
GO:0051707	response to other organism	29	2	Afu1g14660,Afu2g03610,	6.9	7.2	7.81	0.0311291	0.258218	1
GO:0043207	response to external biotic stimulus	29	2	Afu1g14660,Afu2g03610,	6.9	7.2	7.81	0.0311291	0.258218	1
GO:0045881	positive regulation of sporulation resulting in formation of a cellular spore	30	2	Afu1g14660,Afu6g04490,	6.7	6.96	7.53	0.0331483	0.270533	1
GO:0006720	isoprenoid metabolic process	32	2	Afu1g03775,Afu3g02270,	6.3	6.53	7.03	0.0373356	0.289406	1
GO:0015858	nucleoside transport	4	1	Afu2g09860,	25	26.12	34.85	0.0377486	0.289406	1
GO:1900394	regulation of kojic acid biosynthetic process	4	1	Afu1g14660,	25	26.12	34.85	0.0377486	0.289406	1
GO:0015791	polyol transport	4	1	Afu2g07910,	25	26.12	34.85	0.0377486	0.289406	1
GO:0042180	cellular ketone metabolic process	81	3	Afu1g14660,Afu5g02850,Afu7g00130,	3.7	3.87	4.08	0.0424276	0.320423	1
GO:0075306	regulation of conidium formation	35	2	Afu2g13770,Afu5g02800,	5.7	5.97	6.39	0.0439723	0.323715	1
GO:0034306	regulation of sexual sporulation	36	2	Afu1g14660,Afu6g04490,	5.6	5.8	6.2	0.046275	0.323715	1
GO:0043940	regulation of sexual sporulation resulting in formation of a cellular spore	36	2	Afu1g14660,Afu6g04490,	5.6	5.8	6.2	0.046275	0.323715	1
GO:0015851	nucleobase transport	5	1	Afu2g09860,	20	20.89	26.13	0.0469633	0.323715	1
GO:1902932	positive regulation of alcohol biosynthetic process	5	1	Afu1g14660,	20	20.89	26.13	0.0469633	0.323715	1
GO:0075296	positive regulation of ascospore formation	5	1	Afu1g14660,	20	20.89	26.13	0.0469633	0.323715	1
GO:1900378	positive regulation of secondary metabolite biosynthetic process	37	2	Afu1g14660,Afu7g00130,	5.4	5.65	6.02	0.0486213	0.323715	1
GO:0043938	positive regulation of sporulation	37	2	Afu1g14660,Afu6g04490,	5.4	5.65	6.02	0.0486213	0.323715	1
GO:0051701	interaction with host	37	2	Afu1g14660,Afu2g03610,	5.4	5.65	6.02	0.0486213	0.323715	1

## Sheet: 30minDown_Molecular Function
ID	Name	Bgd count	Result count	Result gene list	Pct of bgd	Fold enrichment	Odds ratio	P-value	Benjamini	Bonferroni
GO:0022857	transmembrane transporter activity	423	12	Afu1g15300,Afu2g07910,Afu2g09860,Afu3g03430,Afu3g03670,Afu5g00710,Afu6g02810,Afu7g00440,Afu7g01090,Afu8g04630,Afu8g06090,Afu8g06580,	2.8	2.96	3.32	0.000676275	0.0567451	0.0757428
GO:0005215	transporter activity	443	12	Afu1g15300,Afu2g07910,Afu2g09860,Afu3g03430,Afu3g03670,Afu5g00710,Afu6g02810,Afu7g00440,Afu7g01090,Afu8g04630,Afu8g06090,Afu8g06580,	2.7	2.83	3.16	0.0010133	0.0567451	0.11349
GO:0015366	malate:proton symporter activity	1	1	Afu8g04630,	100	104.47	inf	0.0095723	0.10721	1
GO:0003938	IMP dehydrogenase activity	1	1	Afu2g03610,	100	104.47	inf	0.0095723	0.10721	1
GO:0097434	succinate:proton symporter activity	1	1	Afu8g04630,	100	104.47	inf	0.0095723	0.10721	1
GO:0015212	cytidine transmembrane transporter activity	1	1	Afu2g09860,	100	104.47	inf	0.0095723	0.10721	1
GO:0015214	pyrimidine nucleoside transmembrane transporter activity	1	1	Afu2g09860,	100	104.47	inf	0.0095723	0.10721	1
GO:0034038	deoxyhypusine synthase activity	1	1	Afu5g01740,	100	104.47	inf	0.0095723	0.10721	1
GO:0001181	RNA polymerase I general transcription initiation factor activity	1	1	Afu1g02590,	100	104.47	inf	0.0095723	0.10721	1
GO:0015140	malate transmembrane transporter activity	1	1	Afu8g04630,	100	104.47	inf	0.0095723	0.10721	1
GO:1901239	malonate(1-) transmembrane transporter activity	2	1	Afu8g04630,	50	52.23	104.57	0.0190539	0.177837	1
GO:0015141	succinate transmembrane transporter activity	2	1	Afu8g04630,	50	52.23	104.57	0.0190539	0.177837	1
GO:0004061	arylformamidase activity	4	1	Afu5g02850,	25	26.12	34.85	0.0377486	0.301989	1
GO:0005337	nucleoside transmembrane transporter activity	4	1	Afu2g09860,	25	26.12	34.85	0.0377486	0.301989	1
GO:0004497	monooxygenase activity	34	2	Afu4g09220,Afu6g01920,	5.9	6.15	6.59	0.0417141	0.309405	1
GO:0015205	nucleobase transmembrane transporter activity	5	1	Afu2g09860,	20	20.89	26.13	0.0469633	0.309405	1
GO:0004096	catalase activity	5	1	Afu3g02270,	20	20.89	26.13	0.0469633	0.309405	1

## Sheet: 120minDown_Biological Process
ID	Name	Bgd count	Result count	Result gene list	Pct of bgd	Fold enrichment	Odds ratio	P-value	Benjamini	Bonferroni
GO:0055085	transmembrane transport	632	19	Afu1g04870,Afu1g05020,Afu1g05440,Afu1g13210,Afu1g15300,Afu2g14230,Afu4g06080,Afu4g13900,Afu5g00710,Afu5g07810,Afu5g13160,Afu5g13170,Afu5g14490,Afu6g07750,Afu6g11100,Afu7g00440,Afu8g01450,Afu8g04630,Afu8g06090,	3	2.5	2.85	0.000176744	0.0786512	0.0786512
GO:0006820	anion transport	124	7	Afu1g05020,Afu1g05440,Afu3g10880,Afu6g04420,Afu6g07750,Afu6g11100,Afu8g04630,	5.6	4.7	5.17	0.000714843	0.159052	0.318105
GO:0098656	anion transmembrane transport	50	4	Afu1g05440,Afu6g07750,Afu6g11100,Afu8g04630,	8	6.66	7.37	0.00297994	0.216493	1
GO:0006855	drug transmembrane transport	27	3	Afu1g13210,Afu5g13170,Afu8g04630,	11.1	9.25	10.52	0.00400888	0.216493	1
GO:0006810	transport	1088	23	Afu1g04870,Afu1g05020,Afu1g05440,Afu1g13210,Afu1g15300,Afu2g14230,Afu3g10880,Afu4g03040,Afu4g06080,Afu4g13900,Afu5g00710,Afu5g07810,Afu5g13160,Afu5g13170,Afu5g14490,Afu6g04420,Afu6g07750,Afu6g11100,Afu7g00440,Afu8g01450,Afu8g04630,Afu8g05340,Afu8g06090,	2.1	1.76	1.96	0.00478245	0.216493	1
GO:0015711	organic anion transport	96	5	Afu1g05440,Afu6g04420,Afu6g07750,Afu6g11100,Afu8g04630,	5.2	4.33	4.67	0.00589981	0.216493	1
GO:0000103	sulfate assimilation	10	2	Afu1g05020,Afu3g06540,	20	16.64	20.89	0.00604945	0.216493	1
GO:0051234	establishment of localization	1116	23	Afu1g04870,Afu1g05020,Afu1g05440,Afu1g13210,Afu1g15300,Afu2g14230,Afu3g10880,Afu4g03040,Afu4g06080,Afu4g13900,Afu5g00710,Afu5g07810,Afu5g13160,Afu5g13170,Afu5g14490,Afu6g04420,Afu6g07750,Afu6g11100,Afu7g00440,Afu8g01450,Afu8g04630,Afu8g05340,Afu8g06090,	2.1	1.72	1.91	0.00650911	0.216493	1
GO:0010515	negative regulation of induction of conjugation with cellular fusion	13	2	Afu2g03510,Afu2g05670,	15.4	12.8	15.19	0.0102419	0.216493	1
GO:1901553	malonic acid transmembrane transport	1	1	Afu8g04630,	100	83.22	inf	0.0120163	0.216493	1
GO:0015840	urea transport	1	1	Afu1g04870,	100	83.22	inf	0.0120163	0.216493	1
GO:0098721	uracil import across plasma membrane	1	1	Afu1g13210,	100	83.22	inf	0.0120163	0.216493	1
GO:0071423	malate transmembrane transport	1	1	Afu8g04630,	100	83.22	inf	0.0120163	0.216493	1
GO:1904082	pyrimidine nucleobase transmembrane transport	1	1	Afu1g13210,	100	83.22	inf	0.0120163	0.216493	1
GO:0001407	glycerophosphodiester transmembrane transport	1	1	Afu6g07750,	100	83.22	inf	0.0120163	0.216493	1
GO:0015743	malate transport	1	1	Afu8g04630,	100	83.22	inf	0.0120163	0.216493	1
GO:1903791	uracil transmembrane transport	1	1	Afu1g13210,	100	83.22	inf	0.0120163	0.216493	1
GO:0071422	succinate transmembrane transport	1	1	Afu8g04630,	100	83.22	inf	0.0120163	0.216493	1
GO:1900752	malonic acid transport	1	1	Afu8g04630,	100	83.22	inf	0.0120163	0.216493	1
GO:0098714	malate import across plasma membrane	1	1	Afu8g04630,	100	83.22	inf	0.0120163	0.216493	1
GO:0098715	malonic acid import across plasma membrane	1	1	Afu8g04630,	100	83.22	inf	0.0120163	0.216493	1
GO:0015720	allantoin transport	1	1	Afu1g13210,	100	83.22	inf	0.0120163	0.216493	1
GO:0098720	succinate import across plasma membrane	1	1	Afu8g04630,	100	83.22	inf	0.0120163	0.216493	1
GO:0015857	uracil transport	1	1	Afu1g13210,	100	83.22	inf	0.0120163	0.216493	1
GO:0006811	ion transport	257	8	Afu1g04870,Afu1g05020,Afu1g05440,Afu3g10880,Afu6g04420,Afu6g07750,Afu6g11100,Afu8g04630,	3.1	2.59	2.76	0.0121625	0.216493	1
GO:0031135	negative regulation of conjugation	16	2	Afu2g03510,Afu2g05670,	12.5	10.4	11.93	0.0153914	0.253114	1
GO:0031138	negative regulation of conjugation with cellular fusion	16	2	Afu2g03510,Afu2g05670,	12.5	10.4	11.93	0.0153914	0.253114	1
GO:0015893	drug transport	46	3	Afu1g13210,Afu5g13170,Afu8g04630,	6.5	5.43	5.86	0.0176456	0.253114	1
GO:0051179	localization	1234	23	Afu1g04870,Afu1g05020,Afu1g05440,Afu1g13210,Afu1g15300,Afu2g14230,Afu3g10880,Afu4g03040,Afu4g06080,Afu4g13900,Afu5g00710,Afu5g07810,Afu5g13160,Afu5g13170,Afu5g14490,Afu6g04420,Afu6g07750,Afu6g11100,Afu7g00440,Afu8g01450,Afu8g04630,Afu8g05340,Afu8g06090,	1.9	1.55	1.7	0.0203749	0.253114	1
GO:0072334	UDP-galactose transmembrane transport	2	1	Afu1g05440,	50	41.61	82.91	0.0238894	0.253114	1
GO:0015786	UDP-glucose transmembrane transport	2	1	Afu1g05440,	50	41.61	82.91	0.0238894	0.253114	1
GO:0015855	pyrimidine nucleobase transport	2	1	Afu1g13210,	50	41.61	82.91	0.0238894	0.253114	1
GO:1902625	negative regulation of induction of conjugation with cellular fusion by negative regulation of transcription from RNA polymerase II promoter	2	1	Afu2g05670,	50	41.61	82.91	0.0238894	0.253114	1
GO:0019755	one-carbon compound transport	2	1	Afu1g04870,	50	41.61	82.91	0.0238894	0.253114	1
GO:0015798	myo-inositol transport	2	1	Afu4g06080,	50	41.61	82.91	0.0238894	0.253114	1
GO:0015847	putrescine transport	2	1	Afu1g04870,	50	41.61	82.91	0.0238894	0.253114	1
GO:0015744	succinate transport	2	1	Afu8g04630,	50	41.61	82.91	0.0238894	0.253114	1
GO:0015848	spermidine transport	2	1	Afu1g04870,	50	41.61	82.91	0.0238894	0.253114	1
GO:0015917	aminophospholipid transport	2	1	Afu6g04420,	50	41.61	82.91	0.0238894	0.253114	1
GO:0019500	cyanide catabolic process	2	1	Afu8g01780,	50	41.61	82.91	0.0238894	0.253114	1
GO:0019499	cyanide metabolic process	2	1	Afu8g01780,	50	41.61	82.91	0.0238894	0.253114	1
GO:0009442	allantoin assimilation pathway	2	1	Afu1g13210,	50	41.61	82.91	0.0238894	0.253114	1
GO:0000463	maturation of LSU-rRNA from tricistronic rRNA transcript (SSU-rRNA, 5.8S rRNA, LSU-rRNA)	24	2	Afu1g16940,Afu2g17060,	8.3	6.94	7.59	0.0332646	0.319316	1
GO:0042273	ribosomal large subunit biogenesis	60	3	Afu1g16940,Afu2g05560,Afu2g17060,	5	4.16	4.41	0.0352729	0.319316	1
GO:0006027	glycosaminoglycan catabolic process	3	1	Afu4g14420,	33.3	27.74	41.45	0.035621	0.319316	1
GO:0032057	negative regulation of translational initiation in response to stress	3	1	Afu2g16620,	33.3	27.74	41.45	0.035621	0.319316	1
GO:1990625	negative regulation of cytoplasmic translational initiation in response to stress	3	1	Afu2g16620,	33.3	27.74	41.45	0.035621	0.319316	1
GO:0009253	peptidoglycan catabolic process	3	1	Afu4g14420,	33.3	27.74	41.45	0.035621	0.319316	1
GO:0072531	pyrimidine-containing compound transmembrane transport	3	1	Afu1g13210,	33.3	27.74	41.45	0.035621	0.319316	1
GO:0098739	import across plasma membrane	25	2	Afu1g13210,Afu8g04630,	8	6.66	7.26	0.0358782	0.319316	1
GO:0000470	maturation of LSU-rRNA	28	2	Afu1g16940,Afu2g17060,	7.1	5.94	6.42	0.0441704	0.348088	1
GO:0019379	sulfate assimilation, phosphoadenylyl sulfate reduction by phosphoadenylyl-sulfate reductase (thioredoxin)	4	1	Afu3g06540,	25	20.81	27.63	0.0472128	0.348088	1
GO:0019419	sulfate reduction	4	1	Afu3g06540,	25	20.81	27.63	0.0472128	0.348088	1
GO:0060240	negative regulation of signal transduction involved in conjugation with cellular fusion	4	1	Afu2g03510,	25	20.81	27.63	0.0472128	0.348088	1
GO:0032055	negative regulation of translation in response to stress	4	1	Afu2g16620,	25	20.81	27.63	0.0472128	0.348088	1
GO:1990456	mitochondrion-endoplasmic reticulum membrane tethering	4	1	Afu6g04420,	25	20.81	27.63	0.0472128	0.348088	1
GO:0070096	mitochondrial outer membrane translocase complex assembly	4	1	Afu6g04420,	25	20.81	27.63	0.0472128	0.348088	1
GO:0090029	negative regulation of pheromone-dependent signal transduction involved in conjugation with cellular fusion	4	1	Afu2g03510,	25	20.81	27.63	0.0472128	0.348088	1
GO:1990611	regulation of cytoplasmic translational initiation in response to stress	4	1	Afu2g16620,	25	20.81	27.63	0.0472128	0.348088	1
GO:0015791	polyol transport	4	1	Afu4g06080,	25	20.81	27.63	0.0472128	0.348088	1
GO:0071702	organic substance transport	395	9	Afu1g04870,Afu1g05440,Afu1g13210,Afu4g06080,Afu6g04420,Afu6g07750,Afu6g11100,Afu8g04630,Afu8g05340,	2.3	1.9	1.99	0.0480556	0.348088	1

## Sheet: 120minDown_Molecular Function
ID	Name	Bgd count	Result count	Result gene list	Pct of bgd	Fold enrichment	Odds ratio	P-value	Benjamini	Bonferroni
GO:0005215	transporter activity	443	16	Afu1g04870,Afu1g05020,Afu1g05440,Afu1g13210,Afu1g15300,Afu4g06080,Afu5g00710,Afu5g07810,Afu5g13170,Afu6g04420,Afu6g07750,Afu6g11100,Afu7g00440,Afu8g01450,Afu8g04630,Afu8g06090,	3.6	3.01	3.41	7.50803e-05	0.0135145	0.0135145
GO:0022857	transmembrane transporter activity	423	15	Afu1g04870,Afu1g05020,Afu1g05440,Afu1g13210,Afu1g15300,Afu4g06080,Afu5g00710,Afu5g07810,Afu5g13170,Afu6g07750,Afu6g11100,Afu7g00440,Afu8g01450,Afu8g04630,Afu8g06090,	3.5	2.95	3.32	0.000157038	0.0141335	0.0282669
GO:0015238	drug transmembrane transporter activity	29	3	Afu1g13210,Afu5g13170,Afu8g04630,	10.3	8.61	9.71	0.00492153	0.108147	0.885875
GO:1901682	sulfur compound transmembrane transporter activity	14	2	Afu1g05020,Afu6g11100,	14.3	11.89	13.92	0.0118557	0.108147	1
GO:0008509	anion transmembrane transporter activity	74	4	Afu1g05020,Afu6g07750,Afu6g11100,Afu8g04630,	5.4	4.5	4.83	0.0119518	0.108147	1
GO:0097434	succinate:proton symporter activity	1	1	Afu8g04630,	100	83.22	inf	0.0120163	0.108147	1
GO:0015140	malate transmembrane transporter activity	1	1	Afu8g04630,	100	83.22	inf	0.0120163	0.108147	1
GO:0005365	myo-inositol transmembrane transporter activity	1	1	Afu4g06080,	100	83.22	inf	0.0120163	0.108147	1
GO:0008271	secondary active sulfate transmembrane transporter activity	1	1	Afu1g05020,	100	83.22	inf	0.0120163	0.108147	1
GO:0015606	spermidine transmembrane transporter activity	1	1	Afu1g04870,	100	83.22	inf	0.0120163	0.108147	1
GO:0015366	malate:proton symporter activity	1	1	Afu8g04630,	100	83.22	inf	0.0120163	0.108147	1
GO:0015210	uracil transmembrane transporter activity	1	1	Afu1g13210,	100	83.22	inf	0.0120163	0.108147	1
GO:0005350	pyrimidine nucleobase transmembrane transporter activity	1	1	Afu1g13210,	100	83.22	inf	0.0120163	0.108147	1
GO:0008767	UDP-galactopyranose mutase activity	1	1	Afu3g12690,	100	83.22	inf	0.0120163	0.108147	1
GO:0004604	phosphoadenylyl-sulfate reductase (thioredoxin) activity	1	1	Afu3g06540,	100	83.22	inf	0.0120163	0.108147	1
GO:0001406	glycerophosphodiester transmembrane transporter activity	1	1	Afu6g07750,	100	83.22	inf	0.0120163	0.108147	1
GO:0015204	urea transmembrane transporter activity	1	1	Afu1g04870,	100	83.22	inf	0.0120163	0.108147	1
GO:0047428	arylacetonitrilase activity	1	1	Afu8g01780,	100	83.22	inf	0.0120163	0.108147	1
GO:0015166	polyol transmembrane transporter activity	1	1	Afu4g06080,	100	83.22	inf	0.0120163	0.108147	1
GO:0004097	catechol oxidase activity	1	1	Afu3g01070,	100	83.22	inf	0.0120163	0.108147	1
GO:0015291	secondary active transmembrane transporter activity	43	3	Afu1g05020,Afu5g13170,Afu8g04630,	7	5.81	6.3	0.0147217	0.126186	1
GO:0000257	nitrilase activity	2	1	Afu8g01780,	50	41.61	82.91	0.0238894	0.143336	1
GO:0016815	hydrolase activity, acting on carbon-nitrogen (but not peptide) bonds, in nitriles	2	1	Afu8g01780,	50	41.61	82.91	0.0238894	0.143336	1
GO:0015489	putrescine transmembrane transporter activity	2	1	Afu1g04870,	50	41.61	82.91	0.0238894	0.143336	1
GO:0015184	L-cystine transmembrane transporter activity	2	1	Afu6g11100,	50	41.61	82.91	0.0238894	0.143336	1
GO:0004421	hydroxymethylglutaryl-CoA synthase activity	2	1	Afu8g07210,	50	41.61	82.91	0.0238894	0.143336	1
GO:0004694	eukaryotic translation initiation factor 2alpha kinase activity	2	1	Afu2g16620,	50	41.61	82.91	0.0238894	0.143336	1
GO:0005459	UDP-galactose transmembrane transporter activity	2	1	Afu1g05440,	50	41.61	82.91	0.0238894	0.143336	1
GO:1901239	malonate(1-) transmembrane transporter activity	2	1	Afu8g04630,	50	41.61	82.91	0.0238894	0.143336	1
GO:0015141	succinate transmembrane transporter activity	2	1	Afu8g04630,	50	41.61	82.91	0.0238894	0.143336	1
GO:0008514	organic anion transmembrane transporter activity	54	3	Afu6g07750,Afu6g11100,Afu8g04630,	5.6	4.62	4.94	0.0269155	0.156284	1
GO:0000099	sulfur amino acid transmembrane transporter activity	3	1	Afu6g11100,	33.3	27.74	41.45	0.035621	0.183194	1
GO:0061783	peptidoglycan muralytic activity	3	1	Afu4g14420,	33.3	27.74	41.45	0.035621	0.183194	1
GO:0003796	lysozyme activity	3	1	Afu4g14420,	33.3	27.74	41.45	0.035621	0.183194	1
GO:0047750	cholestenol delta-isomerase activity	3	1	Afu2g13910,	33.3	27.74	41.45	0.035621	0.183194	1
GO:1901618	organic hydroxy compound transmembrane transporter activity	4	1	Afu4g06080,	25	20.81	27.63	0.0472128	0.229684	1
GO:0120013	intermembrane lipid transfer activity	4	1	Afu6g04420,	25	20.81	27.63	0.0472128	0.229684	1

## Sheet: 30minUp_Biological Process
ID	Name	Bgd count	Result count	Result gene list	Pct of bgd	Fold enrichment	Odds ratio	P-value	Benjamini	Bonferroni
GO:1900772	fumitremorgin B biosynthetic process	9	8	Afu8g00170,Afu8g00190,Afu8g00200,Afu8g00210,Afu8g00220,Afu8g00230,Afu8g00240,Afu8g00250,	88.9	24.25	214.98	2.63584e-11	1.12814e-08	2.25628e-08
GO:1900770	fumitremorgin B metabolic process	9	8	Afu8g00170,Afu8g00190,Afu8g00200,Afu8g00210,Afu8g00220,Afu8g00230,Afu8g00240,Afu8g00250,	88.9	24.25	214.98	2.63584e-11	1.12814e-08	2.25628e-08
GO:1901378	organic heteropentacyclic compound biosynthetic process	59	12	Afu1g01270,Afu3g12120,Afu4g10770,Afu6g12180,Afu8g00170,Afu8g00190,Afu8g00200,Afu8g00210,Afu8g00220,Afu8g00230,Afu8g00240,Afu8g00250,	20.3	5.55	6.91	1.15869e-06	0.000330612	0.000991837
GO:1901376	organic heteropentacyclic compound metabolic process	61	12	Afu1g01270,Afu3g12120,Afu4g10770,Afu6g12180,Afu8g00170,Afu8g00190,Afu8g00200,Afu8g00210,Afu8g00220,Afu8g00230,Afu8g00240,Afu8g00250,	19.7	5.37	6.62	1.6876e-06	0.000361146	0.00144458
GO:0035834	indole alkaloid metabolic process	29	8	Afu8g00170,Afu8g00190,Afu8g00200,Afu8g00210,Afu8g00220,Afu8g00230,Afu8g00240,Afu8g00250,	27.6	7.52	10.22	6.58973e-06	0.000940135	0.00564081
GO:0035835	indole alkaloid biosynthetic process	29	8	Afu8g00170,Afu8g00190,Afu8g00200,Afu8g00210,Afu8g00220,Afu8g00230,Afu8g00240,Afu8g00250,	27.6	7.52	10.22	6.58973e-06	0.000940135	0.00564081
GO:0009821	alkaloid biosynthetic process	31	8	Afu8g00170,Afu8g00190,Afu8g00200,Afu8g00210,Afu8g00220,Afu8g00230,Afu8g00240,Afu8g00250,	25.8	7.04	9.33	1.1357e-05	0.0013888	0.00972159
GO:0043386	mycotoxin biosynthetic process	76	12	Afu1g01270,Afu3g12120,Afu4g10770,Afu6g12180,Afu8g00170,Afu8g00190,Afu8g00200,Afu8g00210,Afu8g00220,Afu8g00230,Afu8g00240,Afu8g00250,	15.8	4.31	5.06	1.83071e-05	0.00178276	0.0156708
GO:0009820	alkaloid metabolic process	33	8	Afu8g00170,Afu8g00190,Afu8g00200,Afu8g00210,Afu8g00220,Afu8g00230,Afu8g00240,Afu8g00250,	24.2	6.61	8.58	1.87439e-05	0.00178276	0.0160448
GO:0009403	toxin biosynthetic process	78	12	Afu1g01270,Afu3g12120,Afu4g10770,Afu6g12180,Afu8g00170,Afu8g00190,Afu8g00200,Afu8g00210,Afu8g00220,Afu8g00230,Afu8g00240,Afu8g00250,	15.4	4.2	4.91	2.39932e-05	0.00205382	0.0205382
GO:0043385	mycotoxin metabolic process	79	12	Afu1g01270,Afu3g12120,Afu4g10770,Afu6g12180,Afu8g00170,Afu8g00190,Afu8g00200,Afu8g00210,Afu8g00220,Afu8g00230,Afu8g00240,Afu8g00250,	15.2	4.14	4.83	2.73726e-05	0.00213008	0.0234309
GO:0009404	toxin metabolic process	82	12	Afu1g01270,Afu3g12120,Afu4g10770,Afu6g12180,Afu8g00170,Afu8g00190,Afu8g00200,Afu8g00210,Afu8g00220,Afu8g00230,Afu8g00240,Afu8g00250,	14.6	3.99	4.63	4.01133e-05	0.00286142	0.034337
GO:1901503	ether biosynthetic process	20	5	Afu8g00200,Afu8g00230,Afu8g00410,Afu8g00420,Afu8g00440,	25	6.82	8.87	0.000633181	0.0416926	0.542003
GO:1902181	verruculogen biosynthetic process	2	2	Afu8g00200,Afu8g00230,	100	27.28	inf	0.00134035	0.0441284	1
GO:0001516	prostaglandin biosynthetic process	2	2	Afu3g12120,Afu4g10770,	100	27.28	inf	0.00134035	0.0441284	1
GO:1900803	brevianamide F metabolic process	2	2	Afu8g00170,Afu8g00210,	100	27.28	inf	0.00134035	0.0441284	1
GO:0006693	prostaglandin metabolic process	2	2	Afu3g12120,Afu4g10770,	100	27.28	inf	0.00134035	0.0441284	1
GO:0031407	oxylipin metabolic process	2	2	Afu3g12120,Afu4g10770,	100	27.28	inf	0.00134035	0.0441284	1
GO:0042938	dipeptide transport	2	2	Afu4g00830,Afu7g01490,	100	27.28	inf	0.00134035	0.0441284	1
GO:0006692	prostanoid metabolic process	2	2	Afu3g12120,Afu4g10770,	100	27.28	inf	0.00134035	0.0441284	1
GO:0046457	prostanoid biosynthetic process	2	2	Afu3g12120,Afu4g10770,	100	27.28	inf	0.00134035	0.0441284	1
GO:1902179	verruculogen metabolic process	2	2	Afu8g00200,Afu8g00230,	100	27.28	inf	0.00134035	0.0441284	1
GO:0031408	oxylipin biosynthetic process	2	2	Afu3g12120,Afu4g10770,	100	27.28	inf	0.00134035	0.0441284	1
GO:1901570	fatty acid derivative biosynthetic process	2	2	Afu3g12120,Afu4g10770,	100	27.28	inf	0.00134035	0.0441284	1
GO:0006690	icosanoid metabolic process	2	2	Afu3g12120,Afu4g10770,	100	27.28	inf	0.00134035	0.0441284	1
GO:0046456	icosanoid biosynthetic process	2	2	Afu3g12120,Afu4g10770,	100	27.28	inf	0.00134035	0.0441284	1
GO:0018904	ether metabolic process	26	5	Afu8g00200,Afu8g00230,Afu8g00410,Afu8g00420,Afu8g00440,	19.2	5.25	6.33	0.002242	0.0710798	1
GO:0044550	secondary metabolite biosynthetic process	392	26	Afu1g01270,Afu3g01400,Afu3g02590,Afu3g03540,Afu3g03550,Afu3g12120,Afu3g14700,Afu4g10770,Afu4g14800,Afu6g03440,Afu6g03460,Afu6g12180,Afu6g13980,Afu8g00170,Afu8g00190,Afu8g00200,Afu8g00210,Afu8g00220,Afu8g00230,Afu8g00240,Afu8g00250,Afu8g00410,Afu8g00420,Afu8g00440,Afu8g00910,Afu8g02460,	6.6	1.81	1.93	0.00248569	0.0759909	1
GO:0006857	oligopeptide transport	9	3	Afu4g00830,Afu4g10000,Afu7g01490,	33.3	9.09	13.24	0.00348041	0.102732	1
GO:0019748	secondary metabolic process	403	26	Afu1g01270,Afu3g01400,Afu3g02590,Afu3g03540,Afu3g03550,Afu3g12120,Afu3g14700,Afu4g10770,Afu4g14800,Afu6g03440,Afu6g03460,Afu6g12180,Afu6g13980,Afu8g00170,Afu8g00190,Afu8g00200,Afu8g00210,Afu8g00220,Afu8g00230,Afu8g00240,Afu8g00250,Afu8g00410,Afu8g00420,Afu8g00440,Afu8g00910,Afu8g02460,	6.5	1.76	1.88	0.00361268	0.103082	1
GO:0033559	unsaturated fatty acid metabolic process	4	2	Afu3g12120,Afu4g10770,	50	13.64	26.42	0.00765644	0.193734	1
GO:0006636	unsaturated fatty acid biosynthetic process	4	2	Afu3g12120,Afu4g10770,	50	13.64	26.42	0.00765644	0.193734	1
GO:0046475	glycerophospholipid catabolic process	4	2	Afu2g00990,Afu3g14680,	50	13.64	26.42	0.00765644	0.193734	1
GO:0046173	polyol biosynthetic process	22	4	Afu2g10660,Afu8g00200,Afu8g00230,Afu8g00910,	18.2	4.96	5.89	0.00769505	0.193734	1
GO:1902086	fumagillin biosynthetic process	15	3	Afu8g00410,Afu8g00420,Afu8g00440,	20	5.46	6.62	0.016012	0.333839	1
GO:0043941	positive regulation of sexual sporulation resulting in formation of a cellular spore	15	3	Afu3g12120,Afu4g10770,Afu7g03910,	20	5.46	6.62	0.016012	0.333839	1
GO:0034311	diol metabolic process	15	3	Afu8g00200,Afu8g00230,Afu8g00910,	20	5.46	6.62	0.016012	0.333839	1
GO:1902084	fumagillin metabolic process	15	3	Afu8g00410,Afu8g00420,Afu8g00440,	20	5.46	6.62	0.016012	0.333839	1
GO:0034312	diol biosynthetic process	15	3	Afu8g00200,Afu8g00230,Afu8g00910,	20	5.46	6.62	0.016012	0.333839	1
GO:0097176	epoxide metabolic process	16	3	Afu8g00410,Afu8g00420,Afu8g00440,	18.8	5.11	6.11	0.0191815	0.333839	1
GO:0043942	negative regulation of sexual sporulation resulting in formation of a cellular spore	16	3	Afu3g12120,Afu4g10770,Afu4g10860,	18.8	5.11	6.11	0.0191815	0.333839	1
GO:0070301	cellular response to hydrogen peroxide	17	3	Afu4g10860,Afu6g03890,Afu6g12180,	17.6	4.81	5.67	0.022672	0.333839	1
GO:0042939	tripeptide transport	7	2	Afu4g00830,Afu7g01490,	28.6	7.79	10.56	0.0249075	0.333839	1
GO:1901568	fatty acid derivative metabolic process	7	2	Afu3g12120,Afu4g10770,	28.6	7.79	10.56	0.0249075	0.333839	1
GO:0006979	response to oxidative stress	134	10	Afu1g01980,Afu1g02820,Afu1g17370,Afu2g05060,Afu2g10660,Afu3g12120,Afu4g10770,Afu4g10860,Afu6g03890,Afu6g12180,	7.5	2.04	2.15	0.0253378	0.333839	1
GO:0045596	negative regulation of cell differentiation	32	4	Afu3g12120,Afu4g10770,Afu4g10860,Afu7g03910,	12.5	3.41	3.78	0.0284191	0.333839	1
GO:0043939	negative regulation of sporulation	32	4	Afu3g12120,Afu4g10770,Afu4g10860,Afu7g03910,	12.5	3.41	3.78	0.0284191	0.333839	1
GO:0042542	response to hydrogen peroxide	19	3	Afu4g10860,Afu6g03890,Afu6g12180,	15.8	4.31	4.96	0.0306158	0.333839	1
GO:0009266	response to temperature stimulus	83	7	Afu1g01980,Afu1g17370,Afu2g10660,Afu6g03890,Afu6g07520,Afu6g12180,Afu7g04520,	8.4	2.3	2.45	0.0322083	0.333839	1
GO:0009395	phospholipid catabolic process	8	2	Afu2g00990,Afu3g14680,	25	6.82	8.8	0.032415	0.333839	1
GO:0046113	nucleobase catabolic process	8	2	Afu2g10520,Afu4g08990,	25	6.82	8.8	0.032415	0.333839	1
GO:0035672	oligopeptide transmembrane transport	8	2	Afu4g10000,Afu7g01490,	25	6.82	8.8	0.032415	0.333839	1
GO:1900790	pseurotin A biosynthetic process	8	2	Afu8g00420,Afu8g00440,	25	6.82	8.8	0.032415	0.333839	1
GO:1900788	pseurotin A metabolic process	8	2	Afu8g00420,Afu8g00440,	25	6.82	8.8	0.032415	0.333839	1
GO:0007009	plasma membrane organization	8	2	Afu1g17370,Afu3g14230,	25	6.82	8.8	0.032415	0.333839	1
GO:0006145	purine nucleobase catabolic process	8	2	Afu2g10520,Afu4g08990,	25	6.82	8.8	0.032415	0.333839	1
GO:1903665	negative regulation of asexual reproduction	20	3	Afu3g12120,Afu4g10770,Afu7g03910,	15	4.09	4.67	0.0350658	0.333839	1
GO:0055114	oxidation-reduction process	676	34	Afu1g00500,Afu1g01180,Afu1g01270,Afu1g04620,Afu1g15610,Afu2g05060,Afu2g06000,Afu2g08280,Afu2g10660,Afu3g00800,Afu3g09220,Afu3g10190,Afu3g12120,Afu3g14700,Afu4g00430,Afu4g02730,Afu4g02770,Afu4g10770,Afu5g02660,Afu5g03540,Afu5g09720,Afu5g13580,Afu5g14250,Afu6g00510,Afu6g03290,Afu6g03440,Afu6g03890,Afu7g06090,Afu7g06100,Afu7g06580,Afu8g00190,Afu8g00220,Afu8g00240,Afu8g00440,	5	1.37	1.43	0.0366266	0.333839	1
GO:0097320	plasma membrane tubulation	1	1	Afu3g14230,	100	27.28	inf	0.0366599	0.333839	1
GO:1900851	positive regulation of pseurotin A biosynthetic process	1	1	Afu8g00420,	100	27.28	inf	0.0366599	0.333839	1
GO:0010230	alternative respiration	1	1	Afu2g05060,	100	27.28	inf	0.0366599	0.333839	1
GO:0060988	lipid tube assembly	1	1	Afu3g14230,	100	27.28	inf	0.0366599	0.333839	1
GO:0072376	protein activation cascade	1	1	Afu4g11800,	100	27.28	inf	0.0366599	0.333839	1
GO:0019406	hexitol biosynthetic process	1	1	Afu2g10660,	100	27.28	inf	0.0366599	0.333839	1
GO:0019593	mannitol biosynthetic process	1	1	Afu2g10660,	100	27.28	inf	0.0366599	0.333839	1
GO:0006959	humoral immune response	1	1	Afu4g11800,	100	27.28	inf	0.0366599	0.333839	1
GO:0071825	protein-lipid complex subunit organization	1	1	Afu3g14230,	100	27.28	inf	0.0366599	0.333839	1
GO:0015862	uridine transport	1	1	Afu6g13190,	100	27.28	inf	0.0366599	0.333839	1
GO:0002252	immune effector process	1	1	Afu4g11800,	100	27.28	inf	0.0366599	0.333839	1
GO:0010312	detoxification of zinc ion	1	1	Afu2g14570,	100	27.28	inf	0.0366599	0.333839	1
GO:1990359	stress response to zinc ion	1	1	Afu2g14570,	100	27.28	inf	0.0366599	0.333839	1
GO:0019594	mannitol metabolic process	1	1	Afu2g10660,	100	27.28	inf	0.0366599	0.333839	1
GO:1903614	negative regulation of protein tyrosine phosphatase activity	1	1	Afu1g17370,	100	27.28	inf	0.0366599	0.333839	1
GO:1900805	brevianamide F biosynthetic process	1	1	Afu8g00170,	100	27.28	inf	0.0366599	0.333839	1
GO:0019551	glutamate catabolic process to 2-oxoglutarate	1	1	Afu2g06000,	100	27.28	inf	0.0366599	0.333839	1
GO:0034478	phosphatidylglycerol catabolic process	1	1	Afu2g00990,	100	27.28	inf	0.0366599	0.333839	1
GO:0051541	elastin metabolic process	1	1	Afu4g11800,	100	27.28	inf	0.0366599	0.333839	1
GO:0035442	dipeptide transmembrane transport	1	1	Afu7g01490,	100	27.28	inf	0.0366599	0.333839	1
GO:1900120	regulation of receptor binding	1	1	Afu5g02330,	100	27.28	inf	0.0366599	0.333839	1
GO:0060300	regulation of cytokine activity	1	1	Afu5g02330,	100	27.28	inf	0.0366599	0.333839	1
GO:0060309	elastin catabolic process	1	1	Afu4g11800,	100	27.28	inf	0.0366599	0.333839	1
GO:0002376	immune system process	1	1	Afu4g11800,	100	27.28	inf	0.0366599	0.333839	1
GO:0006955	immune response	1	1	Afu4g11800,	100	27.28	inf	0.0366599	0.333839	1
GO:0090374	oligopeptide export from mitochondrion	1	1	Afu4g10000,	100	27.28	inf	0.0366599	0.333839	1
GO:0065005	protein-lipid complex assembly	1	1	Afu3g14230,	100	27.28	inf	0.0366599	0.333839	1
GO:0061093	negative regulation of phospholipid translocation	1	1	Afu6g06640,	100	27.28	inf	0.0366599	0.333839	1
GO:2001139	negative regulation of phospholipid transport	1	1	Afu6g06640,	100	27.28	inf	0.0366599	0.333839	1
GO:0032515	negative regulation of phosphoprotein phosphatase activity	1	1	Afu1g17370,	100	27.28	inf	0.0366599	0.333839	1
GO:0002253	activation of immune response	1	1	Afu4g11800,	100	27.28	inf	0.0366599	0.333839	1
GO:1903613	regulation of protein tyrosine phosphatase activity	1	1	Afu1g17370,	100	27.28	inf	0.0366599	0.333839	1
GO:0035308	negative regulation of protein dephosphorylation	1	1	Afu1g17370,	100	27.28	inf	0.0366599	0.333839	1
GO:0010923	negative regulation of phosphatase activity	1	1	Afu1g17370,	100	27.28	inf	0.0366599	0.333839	1
GO:0035305	negative regulation of dephosphorylation	1	1	Afu1g17370,	100	27.28	inf	0.0366599	0.333839	1
GO:0006956	complement activation	1	1	Afu4g11800,	100	27.28	inf	0.0366599	0.333839	1
GO:0009408	response to heat	68	6	Afu1g01980,Afu1g17370,Afu2g10660,Afu6g03890,Afu6g07520,Afu6g12180,	8.8	2.41	2.57	0.0379046	0.34154	1
GO:0043944	negative regulation of asexual sporulation resulting in formation of a cellular spore	9	2	Afu3g12120,Afu4g10770,	22.2	6.06	7.54	0.0406821	0.362748	1
GO:0043940	regulation of sexual sporulation resulting in formation of a cellular spore	36	4	Afu3g12120,Afu4g10770,Afu4g10860,Afu7g03910,	11.1	3.03	3.31	0.0415683	0.363086	1
GO:0034306	regulation of sexual sporulation	36	4	Afu3g12120,Afu4g10770,Afu4g10860,Afu7g03910,	11.1	3.03	3.31	0.0415683	0.363086	1
GO:0051093	negative regulation of developmental process	37	4	Afu3g12120,Afu4g10770,Afu4g10860,Afu7g03910,	10.8	2.95	3.21	0.0453107	0.391777	1
GO:0006635	fatty acid beta-oxidation	10	2	Afu3g10190,Afu7g06090,	20	5.46	6.6	0.0496431	0.421974	1

## Sheet: 30minUp_Molecular Function
ID	Name	Bgd count	Result count	Result gene list	Pct of bgd	Fold enrichment	Odds ratio	P-value	Benjamini	Bonferroni
GO:0005544	calcium-dependent phospholipid binding	3	3	Afu2g13890,Afu3g07020,Afu8g06700,	100	27.28	inf	4.8874e-05	0.0131471	0.0131471
GO:0008289	lipid binding	67	9	Afu1g02040,Afu1g17370,Afu2g13890,Afu3g07020,Afu3g14230,Afu4g11110,Afu4g12590,Afu6g07520,Afu8g06700,	13.4	3.66	4.16	0.000706076	0.0721108	0.189934
GO:0052878	linoleate 8R-lipoxygenase activity	2	2	Afu3g12120,Afu4g10770,	100	27.28	inf	0.00134035	0.0721108	0.360554
GO:0047888	fatty acid peroxidase activity	2	2	Afu3g12120,Afu4g10770,	100	27.28	inf	0.00134035	0.0721108	0.360554
GO:0071916	dipeptide transmembrane transporter activity	2	2	Afu4g00830,Afu7g01490,	100	27.28	inf	0.00134035	0.0721108	0.360554
GO:0004601	peroxidase activity	25	5	Afu2g17300,Afu3g12120,Afu4g02780,Afu4g10770,Afu6g03890,	20	5.46	6.65	0.00186613	0.0836648	0.501989
GO:0016684	oxidoreductase activity, acting on peroxide as acceptor	27	5	Afu2g17300,Afu3g12120,Afu4g02780,Afu4g10770,Afu6g03890,	18.5	5.05	6.04	0.00267012	0.102609	0.718261
GO:0004198	calcium-dependent cysteine-type endopeptidase activity	3	2	Afu1g06700,Afu6g07970,	66.7	18.19	52.84	0.0039233	0.11532	1
GO:0004197	cysteine-type endopeptidase activity	3	2	Afu1g06700,Afu6g07970,	66.7	18.19	52.84	0.0039233	0.11532	1
GO:0016491	oxidoreductase activity	734	41	Afu1g00500,Afu1g01180,Afu1g01270,Afu1g02820,Afu1g15610,Afu2g05060,Afu2g06000,Afu2g08280,Afu2g10520,Afu2g10660,Afu2g17300,Afu3g00800,Afu3g03540,Afu3g09220,Afu3g12120,Afu3g14700,Afu4g00430,Afu4g02730,Afu4g02770,Afu4g02780,Afu4g07870,Afu4g10190,Afu4g10770,Afu5g02660,Afu5g03540,Afu5g09720,Afu5g13580,Afu5g14250,Afu6g00510,Afu6g03290,Afu6g03440,Afu6g03890,Afu7g06090,Afu7g06100,Afu7g06580,Afu8g00190,Afu…	5.6	1.52	1.63	0.00428699	0.11532	1
GO:0035673	oligopeptide transmembrane transporter activity	10	3	Afu4g00830,Afu4g10000,Afu7g01490,	30	8.18	11.35	0.00483788	0.118308	1
GO:0042937	tripeptide transmembrane transporter activity	4	2	Afu4g00830,Afu7g01490,	50	13.64	26.42	0.00765644	0.17086	1
GO:0046906	tetrapyrrole binding	97	9	Afu1g01270,Afu3g09220,Afu3g12120,Afu4g02730,Afu4g10770,Afu6g03890,Afu8g00190,Afu8g00220,Afu8g00240,	9.3	2.53	2.73	0.00904795	0.17086	1
GO:0020037	heme binding	97	9	Afu1g01270,Afu3g09220,Afu3g12120,Afu4g02730,Afu4g10770,Afu6g03890,Afu8g00190,Afu8g00220,Afu8g00240,	9.3	2.53	2.73	0.00904795	0.17086	1
GO:0016209	antioxidant activity	36	5	Afu2g17300,Afu3g12120,Afu4g02780,Afu4g10770,Afu6g03890,	13.9	3.79	4.28	0.0095275	0.17086	1
GO:0004609	phosphatidylserine decarboxylase activity	5	2	Afu6g00260,Afu7g01730,	40	10.91	17.61	0.0124524	0.209356	1
GO:0016831	carboxy-lyase activity	27	4	Afu3g11120,Afu6g00260,Afu6g07720,Afu7g01730,	14.8	4.04	4.61	0.0159938	0.209819	1
GO:0042626	ATPase activity, coupled to transmembrane movement of substances	79	7	Afu1g14330,Afu3g01400,Afu3g07300,Afu4g01050,Afu4g10000,Afu5g00790,Afu6g08020,	8.9	2.42	2.59	0.0254205	0.209819	1
GO:0051213	dioxygenase activity	32	4	Afu3g12120,Afu4g02770,Afu4g10770,Afu8g00230,	12.5	3.41	3.78	0.0284191	0.209819	1
GO:0015399	primary active transmembrane transporter activity	82	7	Afu1g14330,Afu3g01400,Afu3g07300,Afu4g01050,Afu4g10000,Afu5g00790,Afu6g08020,	8.5	2.33	2.48	0.030409	0.209819	1
GO:0015405	P-P-bond-hydrolysis-driven transmembrane transporter activity	82	7	Afu1g14330,Afu3g01400,Afu3g07300,Afu4g01050,Afu4g10000,Afu5g00790,Afu6g08020,	8.5	2.33	2.48	0.030409	0.209819	1
GO:0016705	oxidoreductase activity, acting on paired donors, with incorporation or reduction of molecular oxygen	120	9	Afu1g01270,Afu3g09220,Afu3g12120,Afu4g02730,Afu4g10770,Afu8g00190,Afu8g00220,Afu8g00240,Afu8g00440,	7.5	2.05	2.16	0.0320292	0.209819	1
GO:0070051	fibrinogen binding	8	2	Afu4g11800,Afu6g00180,	25	6.82	8.8	0.032415	0.209819	1
GO:0043492	ATPase activity, coupled to movement of substances	84	7	Afu1g14330,Afu3g01400,Afu3g07300,Afu4g01050,Afu4g10000,Afu5g00790,Afu6g08020,	8.3	2.27	2.42	0.0340775	0.209819	1
GO:0009916	alternative oxidase activity	1	1	Afu2g05060,	100	27.28	inf	0.0366599	0.209819	1
GO:0010174	nucleoside transmembrane transporter activity, against a concentration gradient	1	1	Afu6g13190,	100	27.28	inf	0.0366599	0.209819	1
GO:0044715	8-oxo-dGDP phosphatase activity	1	1	Afu5g11110,	100	27.28	inf	0.0366599	0.209819	1
GO:0042806	fucose binding	1	1	Afu5g14740,	100	27.28	inf	0.0366599	0.209819	1
GO:0004352	glutamate dehydrogenase (NAD+) activity	1	1	Afu2g06000,	100	27.28	inf	0.0366599	0.209819	1
GO:0034737	ergosterol O-acyltransferase activity	1	1	Afu1g06040,	100	27.28	inf	0.0366599	0.209819	1
GO:0004622	lysophospholipase activity	1	1	Afu3g14680,	100	27.28	inf	0.0366599	0.209819	1
GO:0016663	oxidoreductase activity, acting on other nitrogenous compounds as donors, oxygen as acceptor	1	1	Afu2g10520,	100	27.28	inf	0.0366599	0.209819	1
GO:0034479	phosphatidylglycerol phospholipase C activity	1	1	Afu2g00990,	100	27.28	inf	0.0366599	0.209819	1
GO:0071813	lipoprotein particle binding	1	1	Afu3g00590,	100	27.28	inf	0.0366599	0.209819	1
GO:0030169	low-density lipoprotein particle binding	1	1	Afu3g00590,	100	27.28	inf	0.0366599	0.209819	1
GO:0050096	methylaspartate ammonia-lyase activity	1	1	Afu3g00790,	100	27.28	inf	0.0366599	0.209819	1
GO:0015485	cholesterol binding	1	1	Afu1g02040,	100	27.28	inf	0.0366599	0.209819	1
GO:0070330	aromatase activity	1	1	Afu3g09220,	100	27.28	inf	0.0366599	0.209819	1
GO:0004846	urate oxidase activity	1	1	Afu2g10520,	100	27.28	inf	0.0366599	0.209819	1
GO:0004772	sterol O-acyltransferase activity	1	1	Afu1g06040,	100	27.28	inf	0.0366599	0.209819	1
GO:0004612	phosphoenolpyruvate carboxykinase (ATP) activity	1	1	Afu6g07720,	100	27.28	inf	0.0366599	0.209819	1
GO:0071814	protein-lipid complex binding	1	1	Afu3g00590,	100	27.28	inf	0.0366599	0.209819	1
GO:0004378	GDP-Man:Man1GlcNAc2-PP-Dol alpha-1,3-mannosyltransferase activity	1	1	Afu5g13210,	100	27.28	inf	0.0366599	0.209819	1
GO:0003997	acyl-CoA oxidase activity	1	1	Afu7g06090,	100	27.28	inf	0.0366599	0.209819	1
GO:0004376	glycolipid mannosyltransferase activity	1	1	Afu5g13210,	100	27.28	inf	0.0366599	0.209819	1
GO:0033164	glycolipid 6-alpha-mannosyltransferase activity	1	1	Afu5g13210,	100	27.28	inf	0.0366599	0.209819	1
GO:0004611	phosphoenolpyruvate carboxykinase activity	1	1	Afu6g07720,	100	27.28	inf	0.0366599	0.209819	1
GO:0022857	transmembrane transporter activity	423	23	Afu1g01480,Afu1g04270,Afu1g14330,Afu2g14570,Afu3g01400,Afu3g03700,Afu3g07300,Afu4g00680,Afu4g00830,Afu4g01050,Afu4g10000,Afu5g00790,Afu5g01160,Afu5g06230,Afu5g12620,Afu6g00440,Afu6g08020,Afu6g13190,Afu7g00220,Afu7g00950,Afu7g01490,Afu8g00885,Afu8g06870,	5.4	1.48	1.55	0.0378443	0.212086	1
GO:0022804	active transmembrane transporter activity	125	9	Afu1g04270,Afu1g14330,Afu3g01400,Afu3g07300,Afu4g01050,Afu4g10000,Afu5g00790,Afu6g08020,Afu6g13190,	7.2	1.96	2.07	0.0400433	0.21983	1

## Sheet: 120minUp_Biological Process
ID	Name	Bgd count	Result count	Result gene list	Pct of bgd	Fold enrichment	Odds ratio	P-value	Benjamini	Bonferroni
GO:1902084	fumagillin metabolic process	15	15	Afu8g00370,Afu8g00380,Afu8g00390,Afu8g00400,Afu8g00410,Afu8g00420,Afu8g00430,Afu8g00440,Afu8g00460,Afu8g00470,Afu8g00480,Afu8g00490,Afu8g00500,Afu8g00510,Afu8g00520,	100	22.17	inf	5.18742e-21	2.43549e-18	4.87098e-18
GO:1902086	fumagillin biosynthetic process	15	15	Afu8g00370,Afu8g00380,Afu8g00390,Afu8g00400,Afu8g00410,Afu8g00420,Afu8g00430,Afu8g00440,Afu8g00460,Afu8g00470,Afu8g00480,Afu8g00490,Afu8g00500,Afu8g00510,Afu8g00520,	100	22.17	inf	5.18742e-21	2.43549e-18	4.87098e-18
GO:0097176	epoxide metabolic process	16	15	Afu8g00370,Afu8g00380,Afu8g00390,Afu8g00400,Afu8g00410,Afu8g00420,Afu8g00430,Afu8g00440,Afu8g00460,Afu8g00470,Afu8g00480,Afu8g00490,Afu8g00500,Afu8g00510,Afu8g00520,	93.8	20.78	328.6	7.96021e-20	2.49155e-17	7.47464e-17
GO:1901503	ether biosynthetic process	20	16	Afu8g00200,Afu8g00370,Afu8g00380,Afu8g00390,Afu8g00400,Afu8g00410,Afu8g00420,Afu8g00430,Afu8g00440,Afu8g00460,Afu8g00470,Afu8g00480,Afu8g00490,Afu8g00500,Afu8g00510,Afu8g00520,	80	17.73	87.8	9.27975e-19	2.17842e-16	8.71369e-16
GO:0019748	secondary metabolic process	403	61	Afu1g01270,Afu1g15440,Afu2g01340,Afu2g05700,Afu2g17600,Afu3g01400,Afu3g01440,Afu3g02520,Afu3g02530,Afu3g02560,Afu3g02590,Afu3g02670,Afu3g03540,Afu3g03560,Afu3g12900,Afu3g12910,Afu3g12920,Afu3g12930,Afu3g12960,Afu3g15250,Afu4g00860,Afu4g10770,Afu5g10220,Afu6g03440,Afu6g03480,Afu6g03490,Afu6g09680,Afu6g09710,Afu6g09720,Afu6g12180,Afu6g13970,Afu8g00170,Afu8g00190,Afu8g00200,Afu8g00210,Afu8g00220,Afu…	15.1	3.36	4.22	2.11699e-17	3.62235e-15	1.98785e-14
GO:0044550	secondary metabolite biosynthetic process	392	60	Afu1g01270,Afu2g01340,Afu2g05700,Afu2g17600,Afu3g01400,Afu3g01440,Afu3g02520,Afu3g02530,Afu3g02560,Afu3g02590,Afu3g02670,Afu3g03540,Afu3g03560,Afu3g12900,Afu3g12910,Afu3g12920,Afu3g12930,Afu3g12960,Afu3g15250,Afu4g00860,Afu4g10770,Afu5g10220,Afu6g03440,Afu6g03480,Afu6g03490,Afu6g09680,Afu6g09710,Afu6g09720,Afu6g12180,Afu6g13970,Afu8g00170,Afu8g00190,Afu8g00200,Afu8g00210,Afu8g00220,Afu8g00250,Afu…	15.3	3.39	4.27	2.3146e-17	3.62235e-15	2.17341e-14
GO:0018904	ether metabolic process	26	16	Afu8g00200,Afu8g00370,Afu8g00380,Afu8g00390,Afu8g00400,Afu8g00410,Afu8g00420,Afu8g00430,Afu8g00440,Afu8g00460,Afu8g00470,Afu8g00480,Afu8g00490,Afu8g00500,Afu8g00510,Afu8g00520,	61.5	13.64	35.1	7.91503e-16	1.06175e-13	7.43222e-13
GO:1900788	pseurotin A metabolic process	8	8	Afu8g00420,Afu8g00440,Afu8g00530,Afu8g00540,Afu8g00550,Afu8g00560,Afu8g00570,Afu8g00580,	100	22.17	inf	1.61425e-11	1.6842e-09	1.51578e-08
GO:1900790	pseurotin A biosynthetic process	8	8	Afu8g00420,Afu8g00440,Afu8g00530,Afu8g00540,Afu8g00550,Afu8g00560,Afu8g00570,Afu8g00580,	100	22.17	inf	1.61425e-11	1.6842e-09	1.51578e-08
GO:0017000	antibiotic biosynthetic process	56	18	Afu6g09680,Afu6g09710,Afu6g09720,Afu8g00370,Afu8g00380,Afu8g00390,Afu8g00400,Afu8g00410,Afu8g00420,Afu8g00430,Afu8g00440,Afu8g00460,Afu8g00470,Afu8g00480,Afu8g00490,Afu8g00500,Afu8g00510,Afu8g00520,	32.1	7.13	10.41	1.8501e-11	1.73725e-09	1.73725e-08
GO:0016999	antibiotic metabolic process	100	20	Afu4g10770,Afu6g03540,Afu6g09680,Afu6g09710,Afu6g09720,Afu8g00370,Afu8g00380,Afu8g00390,Afu8g00400,Afu8g00410,Afu8g00420,Afu8g00430,Afu8g00440,Afu8g00460,Afu8g00470,Afu8g00480,Afu8g00490,Afu8g00500,Afu8g00510,Afu8g00520,	20	4.43	5.49	1.50171e-08	1.28192e-06	1.41011e-05
GO:1900772	fumitremorgin B biosynthetic process	9	6	Afu8g00170,Afu8g00190,Afu8g00200,Afu8g00210,Afu8g00220,Afu8g00250,	66.7	14.78	42.9	6.09912e-07	4.40544e-05	0.000572707
GO:1900770	fumitremorgin B metabolic process	9	6	Afu8g00170,Afu8g00190,Afu8g00200,Afu8g00210,Afu8g00220,Afu8g00250,	66.7	14.78	42.9	6.09912e-07	4.40544e-05	0.000572707
GO:0043386	mycotoxin biosynthetic process	76	15	Afu1g01270,Afu4g00860,Afu4g10770,Afu6g09680,Afu6g09710,Afu6g09720,Afu6g12180,Afu8g00170,Afu8g00190,Afu8g00200,Afu8g00210,Afu8g00220,Afu8g00250,Afu8g00370,Afu8g06420,	19.7	4.38	5.35	1.16e-06	7.78028e-05	0.00108924
GO:0009403	toxin biosynthetic process	78	15	Afu1g01270,Afu4g00860,Afu4g10770,Afu6g09680,Afu6g09710,Afu6g09720,Afu6g12180,Afu8g00170,Afu8g00190,Afu8g00200,Afu8g00210,Afu8g00220,Afu8g00250,Afu8g00370,Afu8g06420,	19.2	4.26	5.18	1.64151e-06	0.000102759	0.00154138
GO:0043385	mycotoxin metabolic process	79	15	Afu1g01270,Afu4g00860,Afu4g10770,Afu6g09680,Afu6g09710,Afu6g09720,Afu6g12180,Afu8g00170,Afu8g00190,Afu8g00200,Afu8g00210,Afu8g00220,Afu8g00250,Afu8g00370,Afu8g06420,	19	4.21	5.1	1.94385e-06	0.00011408	0.00182527
GO:0009404	toxin metabolic process	82	15	Afu1g01270,Afu4g00860,Afu4g10770,Afu6g09680,Afu6g09710,Afu6g09720,Afu6g12180,Afu8g00170,Afu8g00190,Afu8g00200,Afu8g00210,Afu8g00220,Afu8g00250,Afu8g00370,Afu8g06420,	18.3	4.05	4.87	3.17282e-06	0.000175252	0.00297928
GO:1901378	organic heteropentacyclic compound biosynthetic process	59	11	Afu1g01270,Afu4g00860,Afu4g10770,Afu6g12180,Afu8g00170,Afu8g00190,Afu8g00200,Afu8g00210,Afu8g00220,Afu8g00250,Afu8g00370,	18.6	4.13	4.95	5.46944e-05	0.00285323	0.0513581
GO:1901376	organic heteropentacyclic compound metabolic process	61	11	Afu1g01270,Afu4g00860,Afu4g10770,Afu6g12180,Afu8g00170,Afu8g00190,Afu8g00200,Afu8g00210,Afu8g00220,Afu8g00250,Afu8g00370,	18	4	4.75	7.53185e-05	0.00372232	0.0707241
GO:0009821	alkaloid biosynthetic process	31	7	Afu3g12930,Afu8g00170,Afu8g00190,Afu8g00200,Afu8g00210,Afu8g00220,Afu8g00250,	22.6	5.01	6.26	0.000371293	0.0174322	0.348645
GO:0009820	alkaloid metabolic process	33	7	Afu3g12930,Afu8g00170,Afu8g00190,Afu8g00200,Afu8g00210,Afu8g00220,Afu8g00250,	21.2	4.7	5.77	0.000557894	0.0249458	0.523862
GO:0018130	heterocycle biosynthetic process	624	46	Afu1g01270,Afu1g03800,Afu1g15230,Afu1g15850,Afu2g17600,Afu3g12930,Afu4g00860,Afu4g10770,Afu5g06270,Afu5g10040,Afu5g11110,Afu6g09680,Afu6g09710,Afu6g09720,Afu6g11520,Afu6g12160,Afu6g12180,Afu7g04820,Afu8g00170,Afu8g00190,Afu8g00200,Afu8g00210,Afu8g00220,Afu8g00250,Afu8g00370,Afu8g00380,Afu8g00390,Afu8g00400,Afu8g00410,Afu8g00420,Afu8g00430,Afu8g00440,Afu8g00460,Afu8g00470,Afu8g00480,Afu8g00490,Afu…	7.4	1.63	1.76	0.000620529	0.0264853	0.582677
GO:0017144	drug metabolic process	282	25	Afu3g14620,Afu4g10770,Afu5g11110,Afu6g03540,Afu6g09680,Afu6g09710,Afu6g09720,Afu8g00200,Afu8g00370,Afu8g00380,Afu8g00390,Afu8g00400,Afu8g00410,Afu8g00420,Afu8g00430,Afu8g00440,Afu8g00460,Afu8g00470,Afu8g00480,Afu8g00490,Afu8g00500,Afu8g00510,Afu8g00520,Afu8g00910,Afu8g06880,	8.9	1.97	2.12	0.000949863	0.0387792	0.891921
GO:0035834	indole alkaloid metabolic process	29	6	Afu8g00170,Afu8g00190,Afu8g00200,Afu8g00210,Afu8g00220,Afu8g00250,	20.7	4.59	5.58	0.00159615	0.0599515	1
GO:0035835	indole alkaloid biosynthetic process	29	6	Afu8g00170,Afu8g00190,Afu8g00200,Afu8g00210,Afu8g00220,Afu8g00250,	20.7	4.59	5.58	0.00159615	0.0599515	1
GO:1900803	brevianamide F metabolic process	2	2	Afu8g00170,Afu8g00210,	100	22.17	inf	0.00203071	0.0733398	1
GO:1901362	organic cyclic compound biosynthetic process	689	47	Afu1g01270,Afu1g03800,Afu1g15230,Afu1g15850,Afu2g17400,Afu2g17600,Afu3g12930,Afu4g00860,Afu4g10770,Afu5g06270,Afu5g10040,Afu5g11110,Afu6g09680,Afu6g09710,Afu6g09720,Afu6g11520,Afu6g12160,Afu6g12180,Afu7g04820,Afu8g00170,Afu8g00190,Afu8g00200,Afu8g00210,Afu8g00220,Afu8g00250,Afu8g00370,Afu8g00380,Afu8g00390,Afu8g00400,Afu8g00410,Afu8g00420,Afu8g00430,Afu8g00440,Afu8g00460,Afu8g00470,Afu8g00480,Afu…	6.8	1.51	1.61	0.00271862	0.0945477	1
GO:0046475	glycerophospholipid catabolic process	4	2	Afu2g00990,Afu3g14680,	50	11.08	21.26	0.0114668	0.384547	1
GO:0044242	cellular lipid catabolic process	44	6	Afu2g00990,Afu2g14420,Afu3g13880,Afu3g14680,Afu6g03540,Afu7g06090,	13.6	3.02	3.37	0.0134312	0.434892	1
GO:0046503	glycerolipid catabolic process	12	3	Afu2g00990,Afu2g14420,Afu3g14680,	25	5.54	7.1	0.0147937	0.463043	1
GO:0016053	organic acid biosynthetic process	218	17	Afu2g11490,Afu4g10770,Afu8g00370,Afu8g00380,Afu8g00390,Afu8g00400,Afu8g00410,Afu8g00420,Afu8g00430,Afu8g00440,Afu8g00460,Afu8g00470,Afu8g00480,Afu8g00490,Afu8g00500,Afu8g00510,Afu8g00520,	7.8	1.73	1.82	0.0196784	0.504288	1
GO:0046394	carboxylic acid biosynthetic process	218	17	Afu2g11490,Afu4g10770,Afu8g00370,Afu8g00380,Afu8g00390,Afu8g00400,Afu8g00410,Afu8g00420,Afu8g00430,Afu8g00440,Afu8g00460,Afu8g00470,Afu8g00480,Afu8g00490,Afu8g00500,Afu8g00510,Afu8g00520,	7.8	1.73	1.82	0.0196784	0.504288	1
GO:0055114	oxidation-reduction process	676	42	Afu1g00500,Afu1g01270,Afu1g09750,Afu1g13440,Afu2g01160,Afu2g05060,Afu2g06000,Afu2g08280,Afu2g17400,Afu3g00800,Afu3g03560,Afu3g08850,Afu3g09220,Afu3g12960,Afu3g14630,Afu3g14950,Afu4g02770,Afu4g03940,Afu4g09470,Afu4g10770,Afu5g02660,Afu5g03540,Afu5g09720,Afu5g10220,Afu5g10420,Afu5g13580,Afu5g14250,Afu6g00510,Afu6g03290,Afu6g03440,Afu6g08140,Afu6g11850,Afu6g13750,Afu6g14050,Afu7g06090,Afu7g06100,Afu…	6.2	1.38	1.44	0.0207139	0.504288	1
GO:0016042	lipid catabolic process	50	6	Afu2g00990,Afu2g14420,Afu3g13880,Afu3g14680,Afu6g03540,Afu7g06090,	12	2.66	2.91	0.0241423	0.504288	1
GO:0051093	negative regulation of developmental process	37	5	Afu1g01600,Afu4g10770,Afu4g10860,Afu6g07010,Afu7g03910,	13.5	3	3.33	0.024211	0.504288	1
GO:0006596	polyamine biosynthetic process	6	2	Afu2g17600,Afu8g06520,	33.3	7.39	10.63	0.0269917	0.504288	1
GO:0034312	diol biosynthetic process	15	3	Afu8g00200,Afu8g00370,Afu8g00910,	20	4.43	5.32	0.0276801	0.504288	1
GO:0034311	diol metabolic process	15	3	Afu8g00200,Afu8g00370,Afu8g00910,	20	4.43	5.32	0.0276801	0.504288	1
GO:0044283	small molecule biosynthetic process	352	24	Afu2g11490,Afu2g17600,Afu3g12930,Afu4g10770,Afu5g11110,Afu6g07720,Afu8g00200,Afu8g00250,Afu8g00370,Afu8g00380,Afu8g00390,Afu8g00400,Afu8g00410,Afu8g00420,Afu8g00430,Afu8g00440,Afu8g00460,Afu8g00470,Afu8g00480,Afu8g00490,Afu8g00500,Afu8g00510,Afu8g00520,Afu8g00910,	6.8	1.51	1.58	0.0284129	0.504288	1
GO:0043901	negative regulation of multi-organism process	39	5	Afu1g01600,Afu3g10530,Afu4g10770,Afu4g10860,Afu6g07010,	12.8	2.84	3.14	0.0297319	0.504288	1
GO:0043942	negative regulation of sexual sporulation resulting in formation of a cellular spore	16	3	Afu4g10770,Afu4g10860,Afu6g07010,	18.8	4.16	4.91	0.0329548	0.504288	1
GO:0051241	negative regulation of multicellular organismal process	7	2	Afu1g01600,Afu4g10860,	28.6	6.33	8.5	0.036674	0.504288	1
GO:0097308	cellular response to farnesol	7	2	Afu4g00860,Afu6g12180,	28.6	6.33	8.5	0.036674	0.504288	1
GO:0006817	phosphate ion transport	7	2	Afu7g06350,Afu8g01850,	28.6	6.33	8.5	0.036674	0.504288	1
GO:0006595	polyamine metabolic process	7	2	Afu2g17600,Afu8g06520,	28.6	6.33	8.5	0.036674	0.504288	1
GO:0075262	negative regulation of spore-bearing organ development	7	2	Afu1g01600,Afu4g10860,	28.6	6.33	8.5	0.036674	0.504288	1
GO:0097307	response to farnesol	7	2	Afu4g00860,Afu6g12180,	28.6	6.33	8.5	0.036674	0.504288	1
GO:0070301	cellular response to hydrogen peroxide	17	3	Afu4g00860,Afu4g10860,Afu6g12180,	17.6	3.91	4.56	0.0387125	0.504288	1
GO:2001310	gliotoxin biosynthetic process	18	3	Afu6g09680,Afu6g09710,Afu6g09720,	16.7	3.69	4.26	0.044945	0.504288	1
GO:2001308	gliotoxin metabolic process	18	3	Afu6g09680,Afu6g09710,Afu6g09720,	16.7	3.69	4.26	0.044945	0.504288	1
GO:1904590	negative regulation of protein import	1	1	Afu3g10530,	100	22.17	inf	0.045112	0.504288	1
GO:0110044	regulation of cell cycle switching, mitotic to meiotic cell cycle	1	1	Afu3g10530,	100	22.17	inf	0.045112	0.504288	1
GO:0097320	plasma membrane tubulation	1	1	Afu3g14230,	100	22.17	inf	0.045112	0.504288	1
GO:1990359	stress response to zinc ion	1	1	Afu2g14570,	100	22.17	inf	0.045112	0.504288	1
GO:0060988	lipid tube assembly	1	1	Afu3g14230,	100	22.17	inf	0.045112	0.504288	1
GO:0065005	protein-lipid complex assembly	1	1	Afu3g14230,	100	22.17	inf	0.045112	0.504288	1
GO:1900805	brevianamide F biosynthetic process	1	1	Afu8g00170,	100	22.17	inf	0.045112	0.504288	1
GO:0071492	cellular response to UV-A	1	1	Afu1g01600,	100	22.17	inf	0.045112	0.504288	1
GO:0110045	negative regulation of cell cycle switching, mitotic to meiotic cell cycle	1	1	Afu3g10530,	100	22.17	inf	0.045112	0.504288	1
GO:0072376	protein activation cascade	1	1	Afu4g11800,	100	22.17	inf	0.045112	0.504288	1
GO:1900851	positive regulation of pseurotin A biosynthetic process	1	1	Afu8g00420,	100	22.17	inf	0.045112	0.504288	1
GO:0000719	photoreactive repair	1	1	Afu1g01600,	100	22.17	inf	0.045112	0.504288	1
GO:1900071	regulation of sulfite transport	1	1	Afu7g04820,	100	22.17	inf	0.045112	0.504288	1
GO:0002252	immune effector process	1	1	Afu4g11800,	100	22.17	inf	0.045112	0.504288	1
GO:0002376	immune system process	1	1	Afu4g11800,	100	22.17	inf	0.045112	0.504288	1
GO:0006959	humoral immune response	1	1	Afu4g11800,	100	22.17	inf	0.045112	0.504288	1
GO:0002253	activation of immune response	1	1	Afu4g11800,	100	22.17	inf	0.045112	0.504288	1
GO:0006955	immune response	1	1	Afu4g11800,	100	22.17	inf	0.045112	0.504288	1
GO:0006956	complement activation	1	1	Afu4g11800,	100	22.17	inf	0.045112	0.504288	1
GO:0015862	uridine transport	1	1	Afu6g13190,	100	22.17	inf	0.045112	0.504288	1
GO:0002090	regulation of receptor internalization	1	1	Afu5g12530,	100	22.17	inf	0.045112	0.504288	1
GO:1900120	regulation of receptor binding	1	1	Afu5g02330,	100	22.17	inf	0.045112	0.504288	1
GO:0010230	alternative respiration	1	1	Afu2g05060,	100	22.17	inf	0.045112	0.504288	1
GO:0002092	positive regulation of receptor internalization	1	1	Afu5g12530,	100	22.17	inf	0.045112	0.504288	1
GO:0034478	phosphatidylglycerol catabolic process	1	1	Afu2g00990,	100	22.17	inf	0.045112	0.504288	1
GO:0035442	dipeptide transmembrane transport	1	1	Afu7g01490,	100	22.17	inf	0.045112	0.504288	1
GO:0042308	negative regulation of protein import into nucleus	1	1	Afu3g10530,	100	22.17	inf	0.045112	0.504288	1
GO:0010312	detoxification of zinc ion	1	1	Afu2g14570,	100	22.17	inf	0.045112	0.504288	1
GO:0051541	elastin metabolic process	1	1	Afu4g11800,	100	22.17	inf	0.045112	0.504288	1
GO:0060300	regulation of cytokine activity	1	1	Afu5g02330,	100	22.17	inf	0.045112	0.504288	1
GO:0060309	elastin catabolic process	1	1	Afu4g11800,	100	22.17	inf	0.045112	0.504288	1
GO:0070141	response to UV-A	1	1	Afu1g01600,	100	22.17	inf	0.045112	0.504288	1
GO:0071825	protein-lipid complex subunit organization	1	1	Afu3g14230,	100	22.17	inf	0.045112	0.504288	1
GO:0019551	glutamate catabolic process to 2-oxoglutarate	1	1	Afu2g06000,	100	22.17	inf	0.045112	0.504288	1
GO:0009395	phospholipid catabolic process	8	2	Afu2g00990,Afu3g14680,	25	5.54	7.08	0.0474625	0.512268	1
GO:0006145	purine nucleobase catabolic process	8	2	Afu2g10520,Afu4g08990,	25	5.54	7.08	0.0474625	0.512268	1
GO:0046113	nucleobase catabolic process	8	2	Afu2g10520,Afu4g08990,	25	5.54	7.08	0.0474625	0.512268	1

## Sheet: 120minUp_Molecular Function
ID	Name	Bgd count	Result count	Result gene list	Pct of bgd	Fold enrichment	Odds ratio	P-value	Benjamini	Bonferroni
GO:0008171	O-methyltransferase activity	17	5	Afu3g12910,Afu5g02640,Afu6g09680,Afu8g00200,Afu8g00390,	29.4	6.52	8.91	0.000719903	0.185466	0.22101
GO:0016491	oxidoreductase activity	734	51	Afu1g00500,Afu1g01270,Afu1g09750,Afu1g13440,Afu2g01160,Afu2g05060,Afu2g06000,Afu2g08280,Afu2g10520,Afu2g17300,Afu2g17400,Afu2g17600,Afu3g00800,Afu3g03540,Afu3g03560,Afu3g08850,Afu3g09220,Afu3g12960,Afu3g14630,Afu3g14950,Afu4g02770,Afu4g02780,Afu4g03120,Afu4g03940,Afu4g09470,Afu4g10190,Afu4g10770,Afu5g02300,Afu5g02660,Afu5g03540,Afu5g09720,Afu5g10420,Afu5g13580,Afu5g14250,Afu6g00510,Afu6g03290,Afu…	6.9	1.54	1.66	0.00120825	0.185466	0.370931
GO:0016971	flavin-linked sulfhydryl oxidase activity	3	2	Afu3g08850,Afu5g03540,	66.7	14.78	42.52	0.00590969	0.285706	1
GO:0004198	calcium-dependent cysteine-type endopeptidase activity	3	2	Afu1g06700,Afu6g07970,	66.7	14.78	42.52	0.00590969	0.285706	1
GO:0004197	cysteine-type endopeptidase activity	3	2	Afu1g06700,Afu6g07970,	66.7	14.78	42.52	0.00590969	0.285706	1
GO:0005506	iron ion binding	124	12	Afu1g01270,Afu2g01160,Afu3g09220,Afu3g12960,Afu3g14630,Afu4g09470,Afu4g10770,Afu6g08140,Afu8g00190,Afu8g00220,Afu8g00510,Afu8g00560,	9.7	2.15	2.3	0.0100509	0.285706	1
GO:0046906	tetrapyrrole binding	97	10	Afu1g01270,Afu3g09220,Afu3g12960,Afu4g09470,Afu4g10770,Afu6g08140,Afu8g00190,Afu8g00220,Afu8g00510,Afu8g00560,	10.3	2.29	2.47	0.0118824	0.285706	1
GO:0020037	heme binding	97	10	Afu1g01270,Afu3g09220,Afu3g12960,Afu4g09470,Afu4g10770,Afu6g08140,Afu8g00190,Afu8g00220,Afu8g00510,Afu8g00560,	10.3	2.29	2.47	0.0118824	0.285706	1
GO:0048037	cofactor binding	483	32	Afu1g00500,Afu1g01270,Afu1g02970,Afu1g12410,Afu1g13440,Afu1g13660,Afu2g08280,Afu2g17600,Afu3g03280,Afu3g03540,Afu3g03560,Afu3g09220,Afu3g11120,Afu3g12960,Afu4g08990,Afu4g09470,Afu4g10770,Afu4g14090,Afu5g06270,Afu5g07170,Afu6g03490,Afu6g08140,Afu6g13970,Afu6g14050,Afu7g06580,Afu8g00190,Afu8g00220,Afu8g00370,Afu8g00440,Afu8g00510,Afu8g00540,Afu8g00560,	6.6	1.47	1.54	0.0184078	0.285706	1
GO:0016972	thiol oxidase activity	5	2	Afu3g08850,Afu5g03540,	40	8.87	14.17	0.0185434	0.285706	1
GO:0016705	oxidoreductase activity, acting on paired donors, with incorporation or reduction of molecular oxygen	120	11	Afu1g01270,Afu3g09220,Afu3g12960,Afu4g09470,Afu4g10770,Afu6g08140,Afu8g00190,Afu8g00220,Afu8g00440,Afu8g00510,Afu8g00560,	9.2	2.03	2.17	0.0194511	0.285706	1
GO:0004601	peroxidase activity	25	4	Afu2g17300,Afu4g02780,Afu4g10770,Afu5g02300,	16	3.55	4.06	0.0243538	0.285706	1
GO:0071949	FAD binding	79	8	Afu1g02970,Afu1g12410,Afu1g13660,Afu3g03280,Afu6g03490,Afu6g13970,Afu6g14050,Afu7g06580,	10.1	2.24	2.41	0.0255564	0.285706	1
GO:0050364	tryptophan dimethylallyltransferase activity	6	2	Afu3g12930,Afu8g00250,	33.3	7.39	10.63	0.0269917	0.285706	1
GO:0016670	oxidoreductase activity, acting on a sulfur group of donors, oxygen as acceptor	6	2	Afu3g08850,Afu5g03540,	33.3	7.39	10.63	0.0269917	0.285706	1
GO:0005315	inorganic phosphate transmembrane transporter activity	6	2	Afu7g06350,Afu8g01850,	33.3	7.39	10.63	0.0269917	0.285706	1
GO:0016684	oxidoreductase activity, acting on peroxide as acceptor	27	4	Afu2g17300,Afu4g02780,Afu4g10770,Afu5g02300,	14.8	3.28	3.71	0.031493	0.285706	1
GO:0031177	phosphopantetheine binding	27	4	Afu2g17600,Afu3g03540,Afu8g00370,Afu8g00540,	14.8	3.28	3.71	0.031493	0.285706	1
GO:0016831	carboxy-lyase activity	27	4	Afu2g17600,Afu3g11120,Afu6g07720,Afu7g01730,	14.8	3.28	3.71	0.031493	0.285706	1
GO:0004620	phospholipase activity	16	3	Afu2g00990,Afu2g16520,Afu3g14680,	18.8	4.16	4.91	0.0329548	0.285706	1
GO:0016830	carbon-carbon lyase activity	43	5	Afu1g01600,Afu2g17600,Afu3g11120,Afu6g07720,Afu7g01730,	11.6	2.58	2.81	0.0429941	0.285706	1
GO:0003870	5-aminolevulinate synthase activity	1	1	Afu5g06270,	100	22.17	inf	0.045112	0.285706	1
GO:0070330	aromatase activity	1	1	Afu3g09220,	100	22.17	inf	0.045112	0.285706	1
GO:0003913	DNA photolyase activity	1	1	Afu1g01600,	100	22.17	inf	0.045112	0.285706	1
GO:0050096	methylaspartate ammonia-lyase activity	1	1	Afu3g00790,	100	22.17	inf	0.045112	0.285706	1
GO:0044715	8-oxo-dGDP phosphatase activity	1	1	Afu5g11110,	100	22.17	inf	0.045112	0.285706	1
GO:0034737	ergosterol O-acyltransferase activity	1	1	Afu1g06040,	100	22.17	inf	0.045112	0.285706	1
GO:0004460	L-lactate dehydrogenase (cytochrome) activity	1	1	Afu4g03120,	100	22.17	inf	0.045112	0.285706	1
GO:0016749	N-succinyltransferase activity	1	1	Afu5g06270,	100	22.17	inf	0.045112	0.285706	1
GO:0004352	glutamate dehydrogenase (NAD+) activity	1	1	Afu2g06000,	100	22.17	inf	0.045112	0.285706	1
GO:0016663	oxidoreductase activity, acting on other nitrogenous compounds as donors, oxygen as acceptor	1	1	Afu2g10520,	100	22.17	inf	0.045112	0.285706	1
GO:0010174	nucleoside transmembrane transporter activity, against a concentration gradient	1	1	Afu6g13190,	100	22.17	inf	0.045112	0.285706	1
GO:0004622	lysophospholipase activity	1	1	Afu3g14680,	100	22.17	inf	0.045112	0.285706	1
GO:0004611	phosphoenolpyruvate carboxykinase activity	1	1	Afu6g07720,	100	22.17	inf	0.045112	0.285706	1
GO:0071813	lipoprotein particle binding	1	1	Afu3g00590,	100	22.17	inf	0.045112	0.285706	1
GO:0004474	malate synthase activity	1	1	Afu6g03540,	100	22.17	inf	0.045112	0.285706	1
GO:0009916	alternative oxidase activity	1	1	Afu2g05060,	100	22.17	inf	0.045112	0.285706	1
GO:0034479	phosphatidylglycerol phospholipase C activity	1	1	Afu2g00990,	100	22.17	inf	0.045112	0.285706	1
GO:0030169	low-density lipoprotein particle binding	1	1	Afu3g00590,	100	22.17	inf	0.045112	0.285706	1
GO:0003997	acyl-CoA oxidase activity	1	1	Afu7g06090,	100	22.17	inf	0.045112	0.285706	1
GO:0015485	cholesterol binding	1	1	Afu1g02040,	100	22.17	inf	0.045112	0.285706	1
GO:0071814	protein-lipid complex binding	1	1	Afu3g00590,	100	22.17	inf	0.045112	0.285706	1
GO:0004846	urate oxidase activity	1	1	Afu2g10520,	100	22.17	inf	0.045112	0.285706	1
GO:0004772	sterol O-acyltransferase activity	1	1	Afu1g06040,	100	22.17	inf	0.045112	0.285706	1
GO:0004612	phosphoenolpyruvate carboxykinase (ATP) activity	1	1	Afu6g07720,	100	22.17	inf	0.045112	0.285706	1
GO:0001848	complement binding	1	1	Afu2g17600,	100	22.17	inf	0.045112	0.285706	1
GO:0050421	nitrite reductase (NO-forming) activity	1	1	Afu3g14950,	100	22.17	inf	0.045112	0.285706	1
GO:0003904	deoxyribodipyrimidine photo-lyase activity	1	1	Afu1g01600,	100	22.17	inf	0.045112	0.285706	1
GO:0016682	oxidoreductase activity, acting on diphenols and related substances as donors, oxygen as acceptor	8	2	Afu2g05060,Afu2g17600,	25	5.54	7.08	0.0474625	0.285706	1
GO:0030151	molybdenum ion binding	8	2	Afu4g08990,Afu5g10420,	25	5.54	7.08	0.0474625	0.285706	1
GO:0070051	fibrinogen binding	8	2	Afu4g11800,Afu6g00180,	25	5.54	7.08	0.0474625	0.285706	1
