# Supplementary material for: Fungal oxylipins direct programmed developmental switches in filamentous fungi
Source: Nat Commun. 2020 Oct 14;11:5158. doi: 10.1038/s41467-020-18999-0 (PMC7557911; doi:10.1038/s41467-020-18999-0)
Supplement: Supplementary file 12 — Source Data [file 41467_2020_18999_MOESM12_ESM.xlsx]

## Sheet: Fig 1b
Fig 1b
	WT				ΔppoA
5,8-diHODE	0.4192	0.6999	0.5261	0.2162	-0.0002	0	0	-0.0003
8R-HODE	0.0883	0.1039	0.1193	0.045	0.0288	0.0217	0.0007	0.0006

## Sheet: Fig 1c
Fig 1c
	WT				ΔppoA
5,8-diHODE	0.29139	0.295582	0.54778	0.14608	-0.000393282	-0.000519381	-0.00055012	-0.000549771
8R-HODE	0.000502692	0.000414692	0.000682692	0.000334692	1.3892e-05	2.8292e-05	0.000638692	4.3092e-05

## Sheet: Fig 1d
Fig 1d
	EtOH			0.5 μg/mL 5,8-diHODE			5 μg/mL 5,8-diHODE
WT	65000000	66000000	72500000	59500000	81500000	32000000	63500000	61500000	41500000
ΔppoA	119000000	161000000	176000000	137000000	75800000	124000000	51500000	63500000	96500000

## Sheet: Fig 2b
Fig 2b
50 μg/mL	5 μg/mL	0.5 μg/mL	0.05 μg/mL	0/EtOH
13.476	9.4468	7.5921	7.3131	5.8066
11.5122	9.1597	10.068	6.7331	4.9148
12.0877	8.4867	5.8935	6.0377	4.9852
7.2775	7.7012	9.3505	5.1067	4.0134
10.5362	9.5633	7.9859	4.8102	4.1197

## Sheet: Fig 2d
Fig 2d
EtOH	5,8-diHODE
20.63	15.68
19.2	7.27
21.12	4.15
20.93	6.05
14.41	6.8
18.09	8.78
10.09	9.88
11.82	9.82
25.68	4.74
18.3	5.86
20.14	6.54
16.05	5.58
21.95	6.16
9.18	5.85
12.69	4.87
24.54	12.4
14.78	7.42
16.67	8.28
12.65	8.27
18.91	7.02
17.32	7.08
21.55	8.37
14.97	6.11
30.16	5.93
9.33	3.02
23.24	5.35
11.44	8.6
21.05	9.58
20.95	4.41
14.29	4.28
19.52	6.81
10.2	3.43
15	4.46
13.54	6.41
17.89	21.84
14.8	7.96
18.68	4.84
13.74	4.1
3.91	6.69
11.78	3.79
	7.15
	7.35
	9.77

## Sheet: Fig 2e
Fig 2e
EtOH	5,8-diHODE
98.507	142.078
107.097	140.858
110.937	136.841
120.181	139.78
126.692	148.643
113.095	127.985

## Sheet: Fig 2f
Fig 2f
Hour post treatment	GMM EtOH						GMM 5,8-diHODE
0	0	0	0	0	2	1	1	1	0	0	2	5
0.5	1	1	0	0	3	1	1	1	1	0	3	6
1	2	2	1	0	4	1	5	5	2	1	6	6
1.5	3	2	1	0	4	1	5	5	3	3	6	6
2	5	2	2	1	4	2	7	7	3	5	6	8
2.5	5	2	3	1	4	3	7	7	5	6	8	8
3	5	3	4	3	6	3	8	10	8	9	10	10
3.5	8	4	6	3	8	4	11	11	10	12	10	11
4	8	5	6	3	9	6	11	13	10	12	13	13
4.5	8	7	8	3	10	6	11	14	10	13	15	13
5	10	7	8	5	13	6	12	14	10	13	15	14

## Sheet: Fig 2g
Fig 2g
EtOH	5,8-diHODE
1.75029	5.03386
2.17526	6.10407
3.32097	10.0553
4.60482	6.97756
2.76387	6.96829
4.34149	5.45554

## Sheet: Fig 3a
Fig 3a
No oxylipin	5,8-diHODE	8-HODE	5,8-diHODE + 8-HODE
1.879	9.128	5.12321	5.09814
3.602	12.9723	5.47196	5.09212
4.289	11.0796	4.90036	6.56036
3.883	9.33399	3.51782	6.97837
3.963	9.36873	4.34499	7.74375
3.011	11.1467	4.90725

## Sheet: Fig 3b
Fig 3b
50 μg/mL	5 μg/mL	Acetone
5.45628	6.67289	6.13371
6.42261	5.42123	5.37442
9.9167	5.04032	4.74665
8.79701	4.9218	6.56545
5.96837	4.80307	6.85401
6.80504	6.08134	5.23944

[truncated: 26 more sheets: Fig 3c, Fig 4a, Fig 5b, Fig 5c, Fig 6b, Fig 6c, Fig 7b, Fig 7c, Fig 7d, Fig 7e, Supplementary Fig 1a, Supplementary Fig 1b, Supplementary Fig 1c, Supplementary Fig 1d, Supplementary Fig 4b, Supplementary Fig 4c, Supplementary Fig 5, Supplementary Fig 8a, Supplementary Fig 8b, Supplementary Fig 9a …]
